# Supplementary material for: A secretome profile indicative of oleate-induced proliferation of HepG2 hepatocellular carcinoma cells
Source: Exp Mol Med. 2018 Aug 3;50(8):93. doi: 10.1038/s12276-018-0120-3 (PMC6076227; doi:10.1038/s12276-018-0120-3)
Supplement: Supplementary file 2 — Supplementary Table S2 [file 12276_2018_120_MOESM2_ESM.xlsx]

## Sheet: Sheet1
Supplementary Table S2. List of AMTs.
Peptide	UniProtKB accession	MS-GF Score	Precursor Mass	CS	Oleate-treated condition (Ole)												Control condition (NT)
					Ole_CM1			Ole_CM2			Ole_CM3			Ole_CM4			NT_CM1			NT_CM2			NT_CM3			NT_CM4
					Ole_CM1_1	Ole_CM1_2	Ole_CM1_3	Ole_CM2_1	Ole_CM2_2	Ole_CM2_3	Ole_CM3_1	Ole_CM3_2	Ole_CM3_3	Ole_CM4_1	Ole_CM4_2	Ole_CM4_3	NT_CM1_1	NT_CM1_2	NT_CM1_3	NT_CM2_1	NT_CM2_2	NT_CM2_3	NT_CM3_1	NT_CM3_2	NT_CM3_3	NT_CM4_1	NT_CM4_2	NT_CM4_3
AAAAAAALQAK	sp|P36578|RL4_HUMAN	124	478.779	2	1.22392e+07	--	6.34315e+06	2.42238e+07	2.51471e+07	2.93764e+07	1.66513e+07	2.88832e+07	2.98173e+07	2.29679e+08	3.61868e+07	1.87814e+08	4.59459e+07	47672120	4.65063e+07	2.4995e+07	1.08245e+07	8.50299e+07	7.73561e+06	2.77775e+07	5.86031e+06	4.98484e+06	5.15192e+07	1.36616e+07
AAAAATVVPPMVGGPPFVGPVGFGPGDR	sp|Q9BTD8-4|RBM42_HUMAN	43	864.454	3	1.64237e+07	--	--	--	1.96089e+07	2.54413e+07	2.88321e+07	3.15278e+07	--	--	3.70321e+07	18193285	--	--	--	9.52322e+06	--	1.06442e+07	1.58408e+07	3.05059e+07	2.98783e+07	36758871	57117781	--
AAAAAWEEPSSGNGTAR	sp|Q9P258|RCC2_HUMAN	195	823.383	2	4.72299e+07	5.21096e+07	7.57462e+07	3.42267e+07	5.63838e+07	4.44404e+07	5.63533e+07	4.46903e+07	5.38242e+07	9.03246e+07	8.22517e+07	6.25699e+07	5.67386e+07	5.19674e+07	4.98292e+07	6.76568e+07	4.80103e+07	4.31847e+07	5.22943e+07	7.10907e+07	6.5015e+07	6.55732e+07	8.29445e+07	6.97428e+07
AAAAGLGHPASPGGSEDGPPGSEEEDAAR	sp|Q99856|ARI3A_HUMAN	182	887.397	3	9.48968e+06	7.90202e+06	1.44376e+07	1.96028e+07	9.69775e+06	--	1.45927e+07	26735053	1.51814e+07	3.01259e+07	3.62249e+07	3.23845e+07	8886829	--	4.94709e+06	1.29798e+07	--	1.29058e+07	1.79006e+07	1.77585e+07	1.48468e+07	2.6791e+07	1.57304e+07	1.71703e+07
AAAATGTIFTFR	sp|P05154|IPSP_HUMAN	155	613.83	2	1275966182	1225997512	1287650737	8.8441e+08	9.62001e+08	9.91672e+08	1548244327	1658640478	1571255421	1273262155	1254892767	1031666511	9.73812e+08	8.34814e+08	9.82237e+08	1064945466	1062723832	1098677407	1146343960	1111430376	1019544416	1412608600	1566739893	1145641664
AAAAVVAAAAR	sp|Q8WWH5|TRUB1_HUMAN	67	471.28	2	--	3.63909e+06	--	2.46757e+07	--	3.54574e+07	3.038e+07	3.01599e+07	--	2.65199e+07	1.33696e+07	1.8688e+07	1.22164e+08	2.22888e+06	1.41706e+08	3.64978e+06	--	5.65408e+06	--	2.97207e+06	3.41698e+06	--	--	--
AAADGPPAADGEDGQDPHSK	sp|Q8NBS9|TXND5_HUMAN	179	635.944	3	8.2109e+07	7.35895e+07	6.30989e+07	1.24628e+08	9.95732e+07	1.4448e+08	8.63082e+07	1.21581e+08	1.21288e+08	1.01089e+08	8.47065e+07	5.42932e+07	9.11178e+06	8.66044e+06	5.49523e+06	6.03937e+07	5.12628e+07	3.88358e+07	6.7376e+07	5.18429e+07	7.11263e+07	8.58606e+07	9.55519e+07	1.06711e+08
AAADGPTVCCNPYHFSR	sp|O43541-4|SMAD6_HUMAN	40	641.611	3	--	--	--	531392	--	922058	1.30852e+06	1.58996e+06	--	--	--	--	--	1.17686e+06	--	--	--	977211	--	--	--	--	1.48411e+06	1.56754e+06
AAAEALR	sp|A4GXA9|EME2_HUMAN	20	701.395	1	3.84125e+07	4.27671e+07	2.33954e+07	1.45642e+08	1.5747e+08	1.38452e+08	--	--	--	--	--	--	2.58883e+07	4.53246e+07	3.59337e+07	--	--	--	--	--	--	--	--	--
AAAENLPVPAELPIEDLCSLTSQSLPIELTSVVPESTEDILLK	sp|Q96JB2|COG3_HUMAN	122	1534.81	3	4.88392e+06	5.10542e+06	--	5.64787e+06	7.61085e+06	7.48441e+06	3.07392e+06	2.99569e+06	9.79584e+06	7.54907e+06	1.20944e+07	3.26882e+06	--	2.11792e+06	1.36002e+06	1.37992e+07	1.94601e+07	6126448	7.32383e+06	1.9097e+07	1.0542e+07	1.92639e+07	3.46533e+07	2.65491e+07
AAAEVNQDYGLDPK	sp|P07954-2|FUMH_HUMAN	176	745.86	2	2.4546e+08	1.98697e+08	2.06654e+08	2.70916e+08	2.87244e+08	2.64452e+08	1.409e+08	295210153	2.81343e+08	3.12477e+08	312168455	2.92253e+08	1.02521e+08	1.03393e+08	1.0059e+08	1.79195e+08	2.15109e+08	2.26627e+08	2.02138e+08	2.14884e+08	1.91083e+08	4.26646e+07	2.37824e+08	2.64892e+08
AAAFVTSPPLSPDPTTPDFLNSLLSCGDLQVTGSAHCTFNTAQK	sp|Q16555|DPYL2_HUMAN	302	1545.41	3	2.55229e+08	236887019	2.00164e+08	1.34865e+08	241713701	2.80858e+08	1.71884e+08	161097182	160257910	321877762	1.34644e+08	2.02954e+08	74839791	1.32562e+08	2.22484e+08	74879980	4.52081e+07	1.16297e+08	1.48528e+08	1.10387e+08	168484226	6.26153e+08	4.60471e+08	435372057
AAAGEDYKADCPPGNPAPTSNHGPDATEAEEDFVDPWTVQTSSAK	sp|P23381|SYWC_HUMAN	109	1176.02	4	65351506	5.39012e+07	1.45275e+07	7.21766e+07	129941978	8.70028e+07	7.29088e+07	4.14895e+07	5.93304e+07	67641418	2.63692e+07	8.5311e+07	2.02109e+07	31811055	91546196	7.15212e+07	3.86574e+07	1.15027e+08	8.83525e+07	135078762	5.29869e+07	122662797	63208897	9.9965e+07
AAAGGQGSAVAAEAEPGKEEPPAR	sp|Q9GZT9-2|EGLN1_HUMAN	118	741.032	3	--	1.61418e+07	--	--	--	--	--	--	--	--	--	--	7.82246e+06	--	1.10818e+07	--	1.10438e+07	1.62216e+07	--	5.31876e+06	--	1.57863e+07	13951403	1.42189e+07
AAAGLTVALMPVLNQVAGLLGSGEGGLTESWAEAVR	sp|Q5RKV6|EXOS6_HUMAN	216	1170.29	3	--	--	--	9.29016e+06	5.41058e+06	1.03376e+07	3.2392e+06	--	2.90023e+06	2.09145e+07	1.38774e+07	8.60507e+06	--	--	--	8.3174e+06	--	4.59826e+06	2.4475e+06	--	1.7712e+06	3.84254e+06	3.70084e+06	5.25213e+06
AAAGYAACLLPGAGARPEVEALDASLEDLLTR	sp|Q9NUP1|BL1S4_HUMAN	151	1081.22	3	6.25285e+06	8.39903e+06	--	2.92808e+06	1.2706e+07	1.12656e+07	--	--	--	3.6998e+06	--	2.21345e+07	--	1.46542e+06	--	7.67592e+06	--	6.76921e+06	4.29896e+06	1.20371e+07	1.36415e+07	1.95932e+07	1.45317e+07	1.73257e+07
AAAIGIDLGTTYSCVGVFQHGK	sp|P0DMV8|HS71A_HUMAN	256	1133.07	2	1017205887	9.77885e+08	9.12276e+08	8.50386e+08	1083099845	9.99789e+08	1073052440	1392308097	1302755730	1530330222	1253910299	9.19339e+08	1095830219	1138029605	1151104812	1192842325	1150188327	1151380137	1354414936	1312241265	1192488933	2094344764	1825461888	1599767292
AAALASGCTVEIK	sp|Q8IYS1|P20D2_HUMAN	106	645.84	2	3.53561e+07	--	3.20918e+07	1.76805e+07	5.86689e+07	3.15114e+07	4.43883e+07	3.8464e+07	4.03722e+07	4.42721e+07	6.82169e+07	3.98952e+07	3.4644e+07	4.68277e+07	3.75255e+07	2.70635e+07	3.17487e+07	4.26297e+07	6.27768e+07	4.83838e+07	53667967	5.59922e+07	3.1153e+07	4.31765e+07
AAALEAMKDYTK	sp|P31948|STIP1_HUMAN	163	656.335	2	1.64978e+08	1.14389e+08	1.32088e+08	1.12287e+08	1.12925e+08	1.39584e+08	5.67414e+07	1.048e+08	9.2604e+07	1.91029e+08	1.76149e+08	1.67037e+08	1.73375e+08	1.88003e+08	1.70558e+08	1.70596e+08	1.70607e+08	1.62777e+08	1.92145e+08	1.80209e+08	1.71834e+08	1.79629e+08	1.66986e+08	1.82635e+08
AAALEFLNR	sp|P31948|STIP1_HUMAN	131	502.78	2	2.33996e+08	2.4511e+08	8.63874e+08	1.5637e+08	1.50702e+08	1.71838e+08	3.35534e+08	1181546386	3.49849e+08	9.04001e+08	2.42478e+08	1.21104e+08	1.74725e+08	6.33726e+08	6.88433e+08	2.16532e+08	1.87679e+08	2.34307e+08	244674857	2.08092e+08	8.68103e+08	4.02323e+08	3.77672e+08	2.87888e+08
AAALSPEDETWEVLEEAPPPVFPLRPGGLPGLCEWLR	sp|Q8WZA9|IRGQ_HUMAN	349	1367.03	3	2.73556e+07	7.8575e+06	2.76513e+07	2.98197e+07	4.42885e+07	2.61318e+07	2.18416e+07	5.76426e+07	4.82384e+07	2.20106e+07	8.47592e+07	2.77803e+07	7.40777e+06	3.91768e+06	1.0476e+07	1.81436e+07	3.33274e+07	3.8856e+07	20512909	3.24988e+07	3.39769e+07	4.60883e+07	3.9964e+07	68230981
AAAPAPEEEMDECEQALAAEPK	sp|P26641|EF1G_HUMAN	248	1179.02	2	2.72018e+08	293163875	2.86966e+08	2.82119e+08	3.22075e+08	2.93271e+08	3.20997e+08	3.72561e+08	3.56168e+08	3.94115e+08	3.96025e+08	2.71311e+08	2.20804e+08	1.94559e+08	245546646	3.06972e+08	2.96444e+08	274620241	2.87957e+08	324163478	3.12424e+08	3.45326e+08	4.95636e+08	3.8646e+08
AAAPAPVSEAVCR	sp|P20810-4|ICAL_HUMAN	86	649.828	2	46161615	53718509	2.47921e+07	9.42337e+07	4.47974e+07	52068639	1.32124e+07	4.78759e+07	20128923	1.52914e+07	3.95904e+07	2.33631e+07	3.15192e+07	4.73353e+07	9.80059e+07	5.52445e+07	2.52767e+07	6.89442e+07	1.80199e+07	35500018	5.52151e+07	36109362	4.64345e+07	1.95407e+07
AAAPFVPFSGGGQR	sp|Q9BZE9|ASPC1_HUMAN	50	681.351	2	1.15046e+08	1.38524e+08	1.80974e+08	5.46723e+07	3.92708e+07	3.58057e+07	--	6.07967e+07	--	6.03749e+07	--	--	4.34788e+08	4.03104e+08	3.87702e+08	4.94555e+07	1.97299e+07	3.89014e+07	9.6026e+06	4.57877e+07	1.68492e+07	6.679e+07	--	--
AAAQCYIDLIIK	sp|P53618|COPB_HUMAN	147	689.874	2	1.73885e+08	1.60711e+08	1.34683e+08	1.44608e+08	1.37022e+08	1.33295e+08	1.52708e+08	2.15668e+08	1.96606e+08	2.00111e+08	1.51514e+08	1.60372e+08	1.64019e+08	1.6965e+08	1.52489e+08	2.11336e+08	1.82737e+08	1.91027e+08	1.87509e+08	2.03473e+08	1.91593e+08	3.18155e+08	2.82592e+08	2.41691e+08
AAAQGSAAAPAEPK	sp|Q9UHD9|UBQL2_HUMAN	86	620.324	2	--	--	--	--	3.54674e+06	5.88095e+06	--	--	--	--	--	--	--	--	--	--	--	--	--	--	--	--	--	4.22095e+08
AAAQLLQSQAQQSGAQQTK	sp|Q9NVA2|SEP11_HUMAN	222	979.017	2	1.35566e+08	1.26496e+08	9.91313e+07	110107506	9.09916e+07	1.05553e+08	1.39845e+08	7.58896e+07	1.43777e+08	1.04494e+08	7.15717e+07	1.31563e+08	1.31384e+08	1.08133e+08	1.01635e+08	53953078	9.91999e+07	3.22591e+07	8.19393e+07	9.93287e+07	9.44268e+07	1.82484e+08	169825906	1.41597e+08
AAASGQPRPEMQCPAEHEEDMYR	sp|Q96BN8|OTUL_HUMAN	126	665.789	4	--	2.53597e+07	--	--	3.74379e+07	3.22578e+07	26213659	1.73677e+07	17831637	2.42517e+07	--	3.4482e+07	--	1.14079e+07	--	9.13481e+06	3.14798e+07	1.25639e+07	--	1.37528e+07	--	2.6452e+07	2.37125e+07	3.52232e+07
AAASPELSSPLANQSLLLLLVLANLTDASDAPNPYR	sp|Q7RTS9-2|DYM_HUMAN	60	1236	3	--	--	--	--	--	--	--	--	--	2.44987e+06	--	3.33508e+06	--	--	102309	--	--	--	--	--	--	--	--	--
AAATAEEPDPK	sp|Q99733|NP1L4_HUMAN	109	550.266	2	1.39823e+07	2.49934e+06	1.66635e+07	--	1.75101e+06	2.19493e+06	4.67878e+06	--	--	6.40647e+06	1.33437e+07	1.18488e+07	1.13836e+08	9.54969e+07	1.14804e+08	3.83284e+06	--	--	9.47383e+06	8.25139e+06	1.76315e+07	443899	--	985275
AAATPESQEPQAK	sp|P49006|MRP_HUMAN	159	664.328	2	7.59806e+08	1307256875	6.62134e+08	3.93055e+08	6.51971e+08	7.10973e+08	5.12844e+08	3.79516e+08	3.89014e+08	710229133	6.06588e+08	5.99912e+08	7.65448e+08	8.49141e+08	8.70028e+08	5.07802e+08	5.35048e+08	454087444	8.50672e+08	8.05666e+08	8.50284e+08	2.97805e+08	589672367	5.49789e+08
AAATQPDAKDTPDEPWAFPAR	sp|Q7KZF4|SND1_HUMAN	183	752.363	3	8008903	1.01634e+07	2.11593e+07	--	1.26833e+07	9.02154e+06	--	7.85321e+06	--	--	4.13687e+06	--	--	2.49307e+07	1.10311e+07	4.17265e+07	--	3.99357e+07	24667733	2.85539e+07	5.20922e+07	9.31074e+06	1.2009e+07	--
AAATTAQEYLK	sp|P09327|VILI_HUMAN	162	583.807	2	5.14509e+08	5.40484e+08	5.9147e+08	432153446	6.14949e+08	5.71934e+08	6.26475e+08	6.60786e+08	5.94738e+08	7.89685e+08	7.38802e+08	7.43221e+08	5.52539e+08	5.79426e+08	4.96933e+08	4.90082e+08	537396293	5.66238e+08	6.24129e+08	682455068	5.76822e+08	9.17651e+08	9.42123e+08	7.25509e+08
AAAVLPVLDLAQR	sp|P19404|NDUV2_HUMAN	112	668.902	2	2.7976e+07	3.60574e+07	2.24404e+07	3.23532e+07	4.12423e+07	5.15723e+07	3.19555e+07	9.64196e+07	4.4854e+07	6.53675e+07	1.56369e+07	3.92891e+07	1.15409e+07	2.09685e+07	15962487	1.65439e+07	8.63586e+06	2.36901e+07	2.71855e+07	3.37301e+07	3.59325e+07	7.26457e+07	1.30823e+07	5.56152e+07
AAAYNLVQHGITNLCVIGGDGSLTGANIFR	sp|P17858|PFKAL_HUMAN	218	1034.87	3	7.70089e+07	65804539	5.55765e+07	2.92311e+07	6.54312e+07	3.47882e+07	3.44702e+07	5.71151e+07	6.74667e+07	4.28242e+07	1.36995e+07	6.31692e+07	7.66633e+07	6.81389e+07	4.93725e+07	8.77922e+07	6.8022e+07	9.85449e+07	113594373	9.71058e+07	92126111	1.64451e+08	1.49146e+08	8.88377e+07
AACAQLNDFLQEYGTQGCQV	sp|P0C0L5|CO4B_HUMAN	108	1137	2	4.04798e+08	4.48014e+08	5.19364e+08	3.65511e+08	4.01198e+08	4.28788e+08	7.05237e+08	4.31944e+08	4.52077e+08	419433184	4.77061e+08	2.11454e+08	4.24562e+08	3.77353e+08	3.87492e+08	3.60872e+08	2.63868e+08	3.02161e+08	2.58806e+08	2.22349e+08	3.08543e+08	7.05194e+08	7.5223e+08	6.60381e+08
AADALEEQQR	sp|Q14980-4|NUMA1_HUMAN	71	565.778	2	7.31108e+07	7.39709e+07	9.61382e+07	2.21797e+07	4.82045e+07	9.24125e+06	3.38738e+07	4.07984e+07	3.69057e+07	1.30762e+08	1.14803e+08	3.94587e+07	7.77404e+07	8.48429e+07	8.01127e+07	9.58169e+07	1.01224e+08	9.65482e+07	1.31689e+07	9.93006e+06	1.33387e+08	1.82358e+07	1.20631e+08	1.50165e+08
AADAVEDLR	sp|Q9UNF0-2|PACN2_HUMAN	125	480.245	2	3.50304e+08	3.53525e+08	3.9005e+08	4.93418e+08	4.05195e+08	4.38156e+08	4.96202e+08	5.44137e+08	530072538	5.55478e+08	5.68093e+08	4.97147e+08	2.62722e+08	2.75573e+08	2.8114e+08	3.99632e+08	5.06326e+08	454422866	1.61451e+07	1.81636e+07	4.32579e+08	1280953282	2.75832e+07	1.73619e+07
AADCEVEQWDSDEPIPAK	sp|Q9UBQ7|GRHPR_HUMAN	223	1030.45	2	1.06523e+08	1.15179e+08	1.30542e+08	69037606	111055195	105821164	1.54327e+08	1.64745e+08	1.48848e+08	1.59415e+08	7.50321e+07	1.07081e+08	7.64146e+07	5.08656e+07	7.23725e+07	1.07633e+08	1.03389e+08	9.46633e+07	9.32676e+07	114418673	1.04541e+08	1.5801e+08	275703737	2.10386e+08
AADCEVEQWDSDEPIPAKELER	sp|Q9UBQ7|GRHPR_HUMAN	237	863.059	3	1.18628e+07	1.43117e+07	--	--	1.34404e+07	--	--	--	--	1.0317e+07	1.53754e+07	--	3.44616e+07	1.2815e+07	3.76599e+07	3.22956e+07	3.01974e+07	3.22366e+07	26391510	5.20197e+07	4.75979e+07	1.06687e+07	--	--
AADDAEVEIQVKPTCKPSWQGWNK	sp|Q9BQT9|CSTN3_HUMAN	182	690.088	4	2.32677e+07	2.6554e+07	13473484	1.52624e+07	3.4287e+07	1.5194e+07	1.28982e+07	5168607	2.62266e+07	--	--	1.13563e+07	--	--	--	--	--	27060996	1.51408e+07	5.30464e+06	--	--	4.06047e+07	--
AADDTWEPFASGK	sp|P02766|TTHY_HUMAN	174	697.815	2	4.92427e+08	4.23058e+08	4.71146e+08	4.03316e+08	3.47356e+08	3.58072e+08	2.82731e+08	3.30521e+08	2.6635e+08	3.11063e+08	2.93157e+08	2.2958e+08	4.75601e+08	2.63765e+08	3.77974e+08	2.57183e+08	2.44324e+08	2.44172e+08	2.2786e+08	1.78216e+08	2.0868e+08	309476781	4.32687e+08	3.38511e+08
AADEEAFEDNSEEYIR	sp|P55060|XPO2_HUMAN	190	944.396	2	1.61232e+08	1.35336e+08	1.18454e+08	1.08182e+08	1.24164e+08	167018261	1.73289e+08	2.14085e+08	2.21067e+08	190267281	1.53917e+08	1.44484e+08	7.25499e+07	7.29942e+07	8.53135e+07	1.10418e+08	8.73811e+07	7.96855e+07	1.04558e+08	1.12541e+08	1.17454e+08	2.22101e+08	2.21528e+08	2.0424e+08
AADEEAFEDNSEEYIRR	sp|P55060|XPO2_HUMAN	166	681.968	3	2.92067e+08	2.65709e+08	2.60618e+08	3.12796e+08	3.41617e+08	3.49281e+08	2.01548e+08	2.97466e+08	2.95913e+08	4.964e+08	3.17754e+08	2.57654e+08	2.8272e+08	3.27147e+08	3.48121e+08	3.56223e+08	3.32032e+08	3.92962e+08	4.32134e+08	4.30681e+08	4.04227e+08	3.98263e+08	4.72146e+08	3.57873e+08
AADFIDQALAQK	sp|P51452|DUS3_HUMAN	136	645.838	2	2.224e+08	2.48129e+08	1.97039e+08	2.14286e+08	1.69398e+08	2.34134e+08	2.50041e+08	1.8066e+08	2.4028e+08	1.77021e+08	149816772	1.77417e+08	2.12929e+08	2.13896e+08	1.81952e+08	207121574	1.6745e+08	2.3658e+08	2.75125e+08	1.81336e+08	1.98228e+08	1.84454e+08	271803246	2.28169e+08
AADGPPAADGEDGQDPHSK	sp|Q8NBS9|TXND5_HUMAN	145	612.266	3	1.87932e+07	2.32125e+07	2.49755e+07	3.53362e+07	4.58244e+07	5.03477e+07	3.05525e+07	3.78537e+07	4.0709e+07	3.02358e+07	2.54487e+07	2.03697e+07	3.34736e+06	--	--	1.83667e+07	2.05081e+07	2.23705e+07	2.83776e+07	2.27496e+07	2.15604e+07	2.44939e+07	2.85362e+07	2.72608e+07
AADHLEALAAIEDFFLEHEALGISMAK	sp|Q13144|EI2BE_HUMAN	248	971.492	3	1.50818e+07	9.33848e+06	5.0697e+06	1.62797e+07	2.89275e+07	1.33546e+07	3.23364e+06	4.08106e+07	2.16293e+07	2.24756e+07	2.61662e+07	2.11932e+07	3.14412e+06	9.3997e+06	1.11361e+07	1.91549e+07	2.1627e+07	1.69654e+07	3.4371e+07	2.41129e+07	1.95847e+07	2.58121e+07	3.37512e+07	4.87314e+07
AADIDQEVK	sp|Q86VP6|CAND1_HUMAN	147	494.751	2	1.43944e+08	1.36307e+08	1.68624e+08	9.58805e+07	1.52492e+08	1.52888e+08	1.77006e+08	1.41778e+08	1.37049e+08	226920744	2.03132e+08	1.60941e+08	1.45359e+08	1.67149e+08	1.57339e+08	1.21116e+08	1.28795e+08	1.13268e+08	1.6235e+08	1.88227e+08	1.41618e+08	1.16012e+08	2.30221e+08	2.24694e+08
AADLLYAMCDR	sp|O95782-2|AP2A1_HUMAN	131	649.798	2	1.48177e+07	--	2.08608e+07	1.43204e+07	2.971e+07	1.77277e+07	2.89432e+07	1.44601e+07	9.72214e+06	2.7388e+07	3.39592e+07	2.8086e+07	--	1.89642e+07	2.45588e+07	2.00581e+07	1.28748e+07	2.44208e+07	1.59565e+07	1.90435e+07	--	2.72521e+07	4.32661e+07	14044506
AADPLVGVFLWGVAHSINELSQVPPPVMLLPDDFK	sp|Q8TBX8-2|PI42C_HUMAN	53	943.752	4	--	--	--	5.986e+06	1.19529e+07	4.01158e+06	3.64776e+06	1.78323e+06	2.59074e+06	7.09084e+06	9.37462e+06	9.35904e+06	444483	634658	--	8.97101e+06	7.82087e+06	8.44378e+06	3.06976e+06	3.87632e+06	--	5.48137e+06	6.28679e+06	1.11633e+07
AADPPAENSSAPEAEQGGAE	sp|P67809|YBOX1_HUMAN	109	949.407	2	3.31667e+08	3.43725e+08	317511146	4.53666e+08	6.63569e+08	5.41008e+08	3.90088e+08	6.09491e+08	4.91409e+08	6.24442e+08	6.34137e+08	428493053	1.76055e+08	1.41915e+08	1.59436e+08	5.11142e+08	5.15625e+08	5.14376e+08	4.38175e+08	4.18649e+08	4.48209e+08	6.00156e+08	711405205	7.15074e+08
AADPTFVMGHAMATGLVLIGTGSSVK	sp|Q5R3I4|TTC38_HUMAN	188	844.439	3	5.52473e+07	5.61978e+07	6.09722e+07	43569368	8.07148e+07	4.31552e+07	7.17926e+07	1.13001e+08	1.21205e+08	7.12556e+07	7.92761e+07	5.88657e+07	1.55481e+07	2.99328e+07	18546415	2.63955e+07	5.70056e+07	5.56068e+07	1.15709e+08	1.13616e+08	8.54758e+07	122315695	5.99345e+07	7.64939e+07
AADPVSPLLHELTFQAMAYDLLDIEQDTYR	sp|Q15833-2|STXB2_HUMAN	164	1145.9	3	998131	--	--	5.67544e+06	5.55529e+06	--	--	--	7.43193e+06	1.8628e+07	1.15995e+07	8.27522e+06	--	3.20924e+06	--	7.67003e+06	--	3.21127e+06	--	3.57269e+06	--	8.67024e+06	--	--
AAEAHVDAHYYEQNEQPTGTCAACITGDNR	sp|P55263-2|ADK_HUMAN	124	838.112	4	1.31575e+07	1.18939e+07	8.14761e+06	--	--	--	--	3.5867e+07	--	1.69139e+07	2.09032e+07	2.22945e+07	--	2.16941e+07	1.43494e+07	1.27629e+07	1.09779e+07	38734278	--	3.5435e+07	1.04461e+07	--	--	--
AAECNIVVTQPR	sp|Q08211|DHX9_HUMAN	123	679.35	2	1.97641e+08	1.70173e+08	209068791	--	--	--	--	--	--	--	2.47366e+08	--	1.30662e+08	1.45341e+08	87541926	4.10438e+07	1.87004e+07	2.06289e+08	--	1.79396e+08	--	--	--	--
AAEDDEDDDVDTK	sp|P06454-2|PTMA_HUMAN	199	719.279	2	1033119192	9.69414e+08	1116379729	1142649125	9.5312e+08	1149191016	1238224920	1302380353	1272309892	1326036196	1244535900	1052029532	7.03771e+08	7.83841e+08	7.44272e+08	1084812198	1066601426	1150500381	1215406220	1314089033	1198133013	1638458368	1748148305	1901677108
AAEDDEDDDVDTKK	sp|P06454-2|PTMA_HUMAN	206	783.328	2	2353998082	1868442520	1743018565	4.07425e+08	1178339041	1407486487	9.26371e+08	3.03285e+08	4.9008e+08	1995386941	1217479479	1487705252	3749067305	2977899000	3126982036	8.63346e+08	1300116724	7.42692e+08	2003591611	1441526160	1471519577	5.1066e+08	1849705506	1427624725
AAEDDEDDDVDTKKQKTDEDD	sp|P06454-2|PTMA_HUMAN	168	799.662	3	4.33169e+07	3.53997e+07	3.28961e+07	--	--	--	9.40754e+06	2.01792e+07	1.8158e+07	853218	--	2.21621e+06	8.15057e+06	1.05388e+07	1.06498e+07	1.39446e+08	1.84888e+08	1.51963e+08	2.58927e+06	6.57919e+06	4.02339e+06	1.40594e+06	795470	3.2238e+06
AAEDYGVIK	sp|Q01995|TAGL_HUMAN	122	483.251	2	1.24058e+08	1.71551e+08	3.3005e+08	2.10003e+08	1.8098e+08	1.67599e+08	1.88272e+08	2.11015e+08	2.04727e+08	2.63376e+08	1.95387e+08	2.35157e+08	2.36355e+08	1.92599e+08	2.0908e+08	2.14009e+08	2.19381e+08	2.10578e+08	2.42974e+08	2.10203e+08	2.41379e+08	3.07541e+08	3.59084e+08	2.49107e+08
AAEEAFVNDIDESSPGTEWER	sp|P09496-2|CLCA_HUMAN	282	1176.52	2	3.87459e+08	402609482	4.1549e+08	3.67423e+08	4.17351e+08	4.8687e+08	3.90064e+08	4.72111e+08	3.96626e+08	4.03518e+08	2.40161e+08	2.47588e+08	3.1059e+08	3.32853e+08	3.35154e+08	4.5262e+08	4.15641e+08	4.52201e+08	5.22126e+08	4.31022e+08	4.00448e+08	5.16331e+08	5.60104e+08	5.21883e+08
AAEEIGIK	sp|P11586|C1TC_HUMAN	79	830.463	1	2.66383e+07	4.01951e+07	2.80671e+07	7.40795e+07	1.93277e+07	2.45527e+07	26877291	2.20639e+07	1.84828e+07	6.32033e+07	6.51443e+07	6.46059e+07	8.38887e+07	6.12595e+07	7.92717e+07	5.19926e+07	5.52538e+07	2.17086e+07	64940650	6.12549e+07	4.71313e+07	3.0929e+07	4.46937e+07	3.32395e+07
AAEGEGGIFRSTRYLPVTKEGPR	sp|O95785-2|WIZ_HUMAN	-12	831.101	3	1.56036e+06	1.32609e+06	2.90948e+06	1.14234e+07	7.88362e+06	1.02763e+07	9.35626e+06	1.21838e+07	9.54917e+06	1.40737e+07	1.31049e+07	9.5077e+06	3.0368e+06	2.74938e+06	3.46263e+06	4.14716e+06	8.92779e+06	4.58025e+06	5.78339e+06	3.65569e+06	2.33256e+06	4.40159e+06	1.12981e+07	1.47838e+06
AAELFHQLSQALEVLTDAAAR	sp|Q9NVM6|DJC17_HUMAN	131	752.068	3	1.61483e+07	2.53355e+07	8.48446e+06	8.78648e+06	1.74157e+07	--	1.2755e+07	4.17628e+07	36124874	1.59325e+07	3.78667e+07	2.43939e+07	2.13305e+07	1.23425e+07	2.08425e+07	5.31445e+06	2.00098e+07	2.78952e+07	3.92473e+07	2.52433e+07	2.59381e+07	2.23143e+07	79217317	3.64152e+07
AAELVTQNCEAYEAHMR	sp|Q96I15|SCLY_HUMAN	127	664.972	3	1.56043e+07	2.70875e+07	--	--	--	6.67881e+08	1.33958e+07	--	1.41503e+07	--	5.23808e+06	3.70753e+08	7.40954e+07	--	1.51119e+07	7558517	3.49382e+08	1.5796e+07	--	52946423	6.0559e+07	1.69348e+07	2.20995e+07	8.08393e+07
AAEMMASLLK	sp|P33176|KINH_HUMAN	115	532.779	2	3.65645e+06	2.62379e+07	--	--	--	--	--	--	--	--	--	--	3.00909e+07	6.13282e+07	3.99542e+07	6.61121e+07	4.84144e+07	5.23202e+07	--	5.25237e+07	--	--	--	--
AAEQAHLWAELVFLYDKYEEYDNAIITMMNHPTDAWK	sp|Q00610-2|CLH1_HUMAN	262	886.222	5	5.56232e+06	2.89507e+07	1.02716e+07	3.71802e+07	9.44491e+07	4.54227e+07	1.64141e+08	1.03562e+08	9.63966e+07	1.34193e+08	2.24324e+08	2.6744e+08	3.3899e+07	2.97969e+07	5.23113e+07	7.26858e+07	6.42412e+07	8.55507e+07	8.6481e+07	8.00907e+07	2.97938e+07	6.90639e+07	2.41593e+08	2.29674e+08
AAESLADPTEYENLFPGLK	sp|P35606|COPB2_HUMAN	195	1033.01	2	1.24893e+08	1.7533e+08	1.58155e+08	1.51413e+08	6.54602e+07	1.49908e+08	2.09382e+08	172001235	2.13913e+08	131608932	1.94059e+08	2.15922e+08	1.36384e+08	1.13533e+08	1.3281e+08	2.21485e+08	160488633	1.7467e+08	2.29749e+08	2.00173e+08	2.22109e+08	3.77284e+08	3.21727e+08	1.8164e+08
AAESVSKPDVSEEAPGPSK	sp|Q9BY42|RTF2_HUMAN	188	628.978	3	4.51225e+07	1.67129e+07	5.35421e+07	2.09678e+07	2.09853e+07	2.64406e+07	2.33636e+07	3.39741e+07	2.67318e+07	4.47817e+07	1.88651e+07	2.81055e+07	2.72743e+07	3.25708e+07	2.97667e+07	3.78709e+07	2.82759e+07	2.83971e+07	2.31074e+07	2.5331e+07	3.81513e+07	2.93891e+07	--	4.79889e+07
AAFDDAIAELDTLSEESYK	sp|P62258|1433E_HUMAN	254	1044.49	2	1568675655	1497305410	1459659679	1450945453	1629934502	1739356799	2283099649	2718191945	2729500440	2428141203	1529093979	1547404464	9.32377e+08	8.76779e+08	9.96079e+08	1346773412	1305387387	1355472044	1664647322	1611252642	1371700638	2870055027	2586798885	2263660554
AAFDDAIAELDTLSEESYKDSTLIM16QLLR	sp|P62258|1433E_HUMAN	254	1092.21	3	2.10868e+07	1.75857e+07	1.9296e+07	8.40163e+06	2.20235e+07	1.32408e+07	5429203	--	5.18301e+06	8.5926e+06	1.12818e+07	8.58185e+06	2.22929e+07	6.25482e+07	37054094	1.54553e+07	2.45354e+07	1.30349e+07	4.47851e+07	4.07559e+07	4.30752e+07	--	6.66116e+06	--
AAFDDAIAELDTLSEESYKDSTLIMQLLR	sp|P62258|1433E_HUMAN	367	1086.88	3	7.6183e+07	5.84479e+07	6.22906e+07	1332901475	1636582828	1323460208	1046058066	7.69933e+08	7.65146e+08	2055809376	1645528768	1101294948	2.76898e+08	3.22374e+08	2.98753e+08	1274385300	1261342738	1307989524	9.25877e+08	8.37251e+08	1539839452	1182241936	1163687377	1172596859
AAFECMYTLLDSCLDRLDIFEFLNHVEDGLKDHYDIK	sp|Q86VP6|CAND1_HUMAN	113	902.029	5	2.47954e+07	--	--	16287371	--	3.34802e+07	4.94115e+07	3.4416e+07	--	8.33106e+07	--	1.45527e+07	1.58549e+07	3.01647e+07	2.66025e+06	1.9709e+07	2.75247e+07	10530463	4.96883e+06	8.20235e+06	1.1517e+07	7.76156e+06	--	--
AAFGEEVDAVDTGISR	sp|O00273|DFFA_HUMAN	144	818.887	2	--	1.34022e+08	--	1.10186e+08	1.0695e+08	1.05392e+08	102510145	--	1.09285e+08	--	84659933	9.9594e+07	--	1.13186e+08	1.07502e+08	1.26515e+08	1.1262e+08	--	--	1.2815e+08	1.40712e+08	1.74397e+08	--	--
AAFGQGSGPIMLDEVQCTGTEASLADCK	sp|Q08380|LG3BP_HUMAN	311	1457.16	2	5.4799e+08	7.009e+08	6.57159e+08	6.78072e+08	7.39662e+08	7.33052e+08	4.52098e+08	5.05591e+08	6.33353e+08	7.3288e+08	6.41385e+08	238584421	4.88047e+08	491559073	477890786	5.54104e+08	4.49716e+08	579514556	5.74874e+08	377990656	4.52947e+08	5.43541e+08	6.44916e+08	5.039e+08
AAFQIISQVISEATEQVLATTVGK	sp|Q92667-2|AKAP1_HUMAN	198	1252.68	2	1.07627e+07	6.86968e+06	9.14655e+06	1.49531e+07	1.40146e+07	1.2468e+07	1.2062e+07	1.20623e+07	8.66343e+06	1.58822e+07	1.60347e+07	8.03356e+06	5.45614e+06	8.08863e+06	8.88372e+06	2.01908e+07	1.33602e+07	2.34525e+07	1.43618e+07	1.42413e+07	1.35861e+07	3.95917e+07	4.26143e+07	2.85023e+07
AAFQLGSPWR	sp|P05091|ALDH2_HUMAN	116	566.799	2	2.79507e+07	2.78858e+07	2.26649e+07	3.2372e+07	2.50067e+07	3.67466e+07	8.60261e+07	5.60949e+07	5.99081e+07	8.01242e+07	4.38315e+07	1.79155e+07	3.78611e+07	4.23796e+07	3.17376e+07	7.35308e+07	6.5599e+07	6.58154e+07	4.80981e+07	5.96055e+07	5.03621e+07	1.2718e+08	1.12392e+08	9.50815e+07
AAFQSQYK	sp|Q86XP3|DDX42_HUMAN	89	471.741	2	2.86103e+07	3.44895e+07	3.30765e+07	3.76693e+07	2.4803e+07	4.06593e+07	5.84043e+07	3.71452e+07	3.41974e+07	3.94282e+07	3.09405e+07	1.977e+07	3.84677e+07	4.77834e+07	4.44626e+07	2.68026e+07	3.16108e+07	2.52735e+07	2.30057e+07	2.08361e+07	2.58137e+07	6.25556e+06	4.21851e+07	4.62608e+07
AAFSISLAEM16FAR	sp|Q9H2B4|S26A1_HUMAN	96	715.364	2	168628358	1.51075e+08	1.3107e+08	1.92028e+08	2.21452e+08	1.99144e+08	1.7596e+08	1.93451e+08	1.88691e+08	2.44568e+08	2.81975e+08	1.10712e+08	1.06852e+08	1.02335e+08	9.94432e+07	1.15518e+08	1.06893e+08	1.07061e+08	1.44422e+08	1.76435e+08	1.13457e+08	2.26744e+08	3.03502e+08	2.69723e+08
AAFTAFEEAQLPR	sp|Q96CT7|CC124_HUMAN	152	725.87	2	2.28112e+07	42057382	9979869	--	--	27779899	2.37685e+07	2.85179e+07	2.10416e+07	15779885	2.68658e+07	3.0664e+07	1.82253e+07	1.68551e+07	6.78892e+06	1.53065e+07	2.11572e+07	1.40101e+07	2.31868e+07	2.16852e+07	1.53614e+07	6.1805e+07	34747639	2.60649e+07
AAFTEC	CON_GI113576|sp|P02768|ALBU_HUMAN	34	698.282	1	2.25007e+07	1.45952e+07	2.30746e+07	--	--	5.57413e+06	3.2575e+07	2.03233e+07	2.4824e+07	3.62919e+07	4.1015e+07	1.67671e+07	--	--	--	--	8.98038e+06	6.56687e+06	--	8.02498e+06	--	2.26383e+07	1.77028e+07	2.04792e+07
AAFTECCQAADK	CON_GI113576|sp|P02768|ALBU_HUMAN	168	686.287	2	47687499163	49181082104	62998010926	51115609237	65236967096	59393182647	51948951836	67175052862	53728410154	63147147143	66738931094	59435371430	39994248490	39691729308	35735722699	42020312743	37537786663	47772180117	40595998516	44084456259	39359684703	51617313658	59646082658	62485647550
AAFTVSLDPGPLEQFPHSMEPQLR	sp|Q9UKD2|MRT4_HUMAN	216	889.778	3	173266469	1.22012e+08	6.88132e+07	1.24676e+08	1.69294e+08	1.4398e+08	192883775	287383598	1.68725e+08	223483842	1.49094e+08	1.67277e+08	1.01505e+08	8.54874e+07	1.30725e+08	1.56619e+08	1.38989e+08	1.16066e+08	137932586	8.69655e+07	1.69321e+08	3.29429e+08	3.44366e+08	2.35772e+08
AAFVLPEFAR	sp|P19623|SPEE_HUMAN	126	560.812	2	1.53373e+08	1.33224e+08	1.32395e+08	9.00116e+07	1.04674e+08	86878521	1.8556e+08	1.62573e+08	1.67953e+08	2.08029e+08	1.41574e+08	8.50226e+07	1.66875e+08	1.43802e+08	1.59697e+08	1.61406e+08	170765207	1.51448e+08	1.51396e+08	1.62567e+08	175631661	343351860	2.71279e+08	2.34798e+08
AAGASDVVLYK	sp|Q9NSD9|SYFB_HUMAN	142	547.299	2	1.27534e+08	115571765	1.15269e+08	9.94023e+07	8.43267e+07	106949754	1.06708e+08	113776585	1.25254e+08	179826318	1.5098e+08	1.35928e+08	1.08264e+08	1.2321e+08	1.02867e+08	1.37254e+08	1.2152e+08	1.39522e+08	1.26588e+08	1.37547e+08	1.4223e+08	1.84678e+08	1.92715e+08	1.9364e+08
AAGCNIPVASVAAGFPAGQTHLK	sp|Q9Y315|DEOC_HUMAN	125	746.387	3	9.1627e+07	1.32961e+08	1.18576e+08	1.1895e+08	8.99619e+07	105367556	5.98323e+07	1.27628e+08	1.23646e+08	97214477	1.00723e+08	6.62882e+07	9.98043e+07	8.57394e+07	1.55062e+08	1.46083e+08	1.16914e+08	1.21206e+08	1.30946e+08	1.63771e+08	1.42808e+08	5.91073e+07	152626659	1.52905e+08
AAGFKDPLLASGTDGVGTK	sp|P22102|PUR2_HUMAN	114	602.321	3	1.44691e+08	1.06783e+08	1.43474e+08	8.25246e+07	7.90431e+07	1.18901e+08	1.66477e+08	2.24301e+08	137538343	2.06801e+08	1.30277e+08	5.73896e+07	6.70644e+07	4.12448e+07	6.86335e+07	1.46516e+08	1.38103e+08	1.0182e+08	120530141	1.31644e+08	1.21503e+08	2.0443e+08	2.17546e+08	1.50803e+08
AAGGDGDDSLYPIAVLIDELR	sp|P30154|2AAB_HUMAN	208	1080.55	2	--	--	--	--	--	3.16649e+06	--	--	--	3.36765e+06	--	--	--	--	--	--	1.10856e+06	--	--	1.13785e+06	--	--	--	--
AAGGDGDDSLYPIAVLIDELRNEDVQLR	sp|P30154|2AAB_HUMAN	96	1005.51	3	--	--	--	6.42047e+06	5.5125e+06	5.19812e+06	8.12219e+06	7.7996e+06	4.69366e+06	9.37539e+06	2.23691e+06	7.41203e+06	--	2.47583e+06	945322	1.67998e+06	4.58377e+06	7.43116e+06	4.31986e+06	--	2.51208e+06	7.59828e+06	3.80418e+06	5.14497e+06
AAGGGAGSSEDDAQSRRDEQDDDDKGDSK	sp|Q9H4A6|GOLP3_HUMAN	31	735.559	4	--	--	656723	2.04912e+06	682477	658521	--	--	--	1.07523e+06	714750	853549	567511	2.08257e+06	2.90948e+06	8.4831e+06	3.84418e+06	6.28229e+06	6.01852e+06	6.95458e+06	6.07305e+06	--	932220	168335
AAGGIELFVGGIGPDGHIAFNEPGSSLVSR	sp|P46926|GNPI1_HUMAN	282	975.502	3	1.61584e+08	124874213	2.04111e+08	9.94007e+07	1.68572e+08	256694857	1.51833e+08	2.05723e+08	1.68288e+08	170408942	2.08898e+08	1.92149e+08	1.58271e+08	155881754	1.17785e+08	130705246	2.70413e+07	1.60962e+08	1.29098e+08	1.27169e+08	2.22506e+08	2.19427e+08	3.69533e+08	2.79357e+08
AAGIDEQENWHEGK	sp|P28838-2|AMPL_HUMAN	170	528.574	3	9.06062e+07	6.96759e+07	1.11244e+08	7.06068e+07	9.56136e+07	6.64665e+07	1.65023e+08	1.65256e+08	1.37365e+08	1.47293e+08	145749390	1.4272e+08	5.97818e+07	49957410	64696034	93471154	7.30537e+07	8.86707e+07	7.00225e+07	9.46865e+07	6.95306e+07	1.63918e+08	1.13269e+08	1.54344e+08
AAGIDEQENWHEGKENIR	sp|P28838-2|AMPL_HUMAN	210	699.332	3	2.8524e+08	3.09177e+08	2.98393e+08	3.28743e+08	3.0415e+08	2.62333e+08	3.01442e+08	320616248	3.36876e+08	4.17604e+08	431857710	4.1112e+08	3.1726e+08	2.79707e+08	2.76695e+08	4.17872e+08	4.1554e+08	4.02684e+08	4.23128e+08	4.31163e+08	3.88339e+08	463393562	4.72726e+08	4.92681e+08
AAGLATMISTMRPDIDNMDEYVR	sp|O75533|SF3B1_HUMAN	241	857.406	3	107896177	1.17619e+08	1.24066e+08	1.58989e+08	1.24824e+08	1.79048e+08	1.57092e+08	1.51978e+08	2.02797e+08	1.09327e+08	1.67061e+08	1.22101e+08	1.52339e+08	9.87577e+07	1.16469e+08	2.03691e+08	1.31474e+08	1.59467e+08	1.4449e+08	1.36982e+08	1.43639e+08	220414305	2.64984e+08	2.62549e+08
AAGSGELGVTMK	sp|O75369-8|FLNB_HUMAN	125	560.788	2	6.12534e+07	6.68299e+07	57775144	6.21054e+07	3.06461e+07	8.64371e+07	1.28392e+08	1.23376e+08	7.58693e+07	137818154	1.62202e+08	1.69066e+08	6.3324e+07	6.51904e+07	4.48211e+07	1.17124e+08	120224462	8.16288e+07	106345582	1.2713e+08	1.26525e+08	1.48588e+08	2.12698e+08	1.85713e+08
AAGSPSPLPAPDPAPK	sp|Q9BZE9|ASPC1_HUMAN	131	736.894	2	8.51334e+07	6.73648e+07	7.07139e+07	5.96378e+07	1.27313e+08	9.51451e+07	1.08645e+08	7.23739e+07	5.41436e+07	1.50652e+08	1.4301e+08	9.35735e+07	2.28022e+07	3.06922e+07	--	9.74705e+07	9.07289e+07	7.15209e+07	7.22801e+07	1.08356e+08	1.03169e+08	1.51554e+08	1.29753e+08	1.3065e+08
AAGVCLMLLATCCEDDIVPHVLPFIK	sp|Q14974|IMB1_HUMAN	297	981.494	3	1.97963e+08	1.89539e+08	1.94878e+08	3.05941e+08	3.29389e+08	3.00168e+08	2.28763e+08	2.35294e+08	177112680	418602732	3.71183e+08	2.6848e+08	156717334	1.7677e+08	1.60933e+08	2.22886e+08	2.05021e+08	2.03648e+08	3.21054e+08	3.85549e+08	3.73835e+08	4.24683e+08	4.02784e+08	3.32625e+08
AAGVGDMVMATVK	sp|P62829|RL23_HUMAN	82	625.319	2	--	--	--	39754273	3.86352e+07	4.70983e+07	--	--	--	--	50008773	--	--	--	--	--	7.56361e+06	--	--	7.24743e+07	--	5.75501e+06	--	--
AAGVNVEPFWPGLFAK	sp|P05386|RLA1_HUMAN	172	851.952	2	2678156832	2520223521	2501644313	2219255162	2570348294	2817869530	3394380700	3215734786	2470429037	2937220584	3464705680	2665196386	2357982813	2095292804	2559471317	2957355521	3154880553	3139240664	3175845758	2735943876	2888871245	3701900946	4065424807	4672139087
AAGVTDGNEVAK	sp|Q9BX68|HINT2_HUMAN	140	566.287	2	3.39534e+07	28018929	2.83276e+07	8.19657e+06	1.57818e+07	1.88057e+07	1.34577e+07	--	3.60317e+06	3.38877e+07	2.06774e+07	2.42974e+07	4.4425e+07	4.80093e+07	4.65822e+07	4.26079e+06	6.7207e+06	4.20907e+06	2.88046e+07	3.10832e+07	2.43987e+07	--	8.75917e+06	1.0682e+07
AAGVVLEMIR	sp|Q9Y230|RUVB2_HUMAN	139	529.805	2	3.19789e+07	1.02634e+08	2.49212e+07	1.45389e+07	1.0455e+07	3.77879e+07	6.37386e+07	3.7337e+07	1.92042e+07	1.91297e+07	6.60318e+07	7.93803e+07	6.51078e+07	8.22321e+07	2.75206e+07	5.52927e+07	2.91738e+07	5.30117e+07	5.28423e+07	1.50234e+08	1.35596e+08	1.95605e+08	6.07717e+07	4.5516e+07
AAHEALGQFCCALHK	sp|Q8TEX9|IPO4_HUMAN	113	571.605	3	1.79608e+07	3.35796e+07	--	3.88667e+07	19615999	--	1.00164e+07	--	1.75833e+07	4.20892e+07	24841329	25690531	2.16296e+07	--	1.88731e+07	3.57573e+07	2.6142e+07	1.21041e+07	2.94233e+07	1.84527e+07	3.23721e+07	1.78637e+07	2.84206e+07	35394451
AAHEEICTTNEGVMYR	sp|P02751|FINC_HUMAN	183	940.917	2	2.33566e+08	2.11428e+08	2.31693e+08	341821008	3.59383e+08	3.30967e+08	5.47471e+08	5.64859e+08	5.13268e+08	3.49778e+08	4.0204e+08	3.12732e+08	1.19868e+08	1.27029e+08	1.20684e+08	283135731	3.088e+08	3.39109e+08	175705195	1.83216e+08	1.92956e+08	4.17902e+08	4.01313e+08	3.76889e+08
AAHIFFTDTCPEPLFSELGR	sp|Q15833-2|STXB2_HUMAN	117	770.041	3	2.52474e+07	3.4772e+07	3.13488e+06	2.35052e+07	1.81984e+07	1.65656e+07	6.48766e+07	5.3762e+07	7.60033e+07	--	--	4.15417e+07	17683637	1.95179e+07	1.464e+07	1.49964e+07	--	1.69589e+07	6.93679e+07	8.80807e+07	5.93028e+07	72112578	7.77606e+07	6.91407e+07
AAHLCAEAALR	sp|Q9UQ80|PA2G4_HUMAN	105	591.806	2	2.44915e+08	2.79944e+08	2.96185e+08	2.2553e+08	2.01498e+08	2.50011e+08	3.13876e+08	281195050	2.53226e+08	3.21455e+08	3.11038e+08	300112125	2.75487e+08	3.24793e+08	2.86373e+08	3.53179e+08	2.39057e+08	2.34842e+08	2.7545e+08	3.1275e+08	2.81203e+08	4.12733e+08	4.152e+08	4.07034e+08
AAHSEGNTTAGLDM16R	sp|P78371|TCPB_HUMAN	60	516.237	3	9.46241e+06	4.6474e+06	1.77104e+06	632181	--	946437	--	641137	2.09575e+06	687245	--	1.1222e+06	2.38494e+07	2.5416e+07	2.58146e+07	8.41833e+06	4.93793e+06	5.20109e+06	1.41528e+07	9.78305e+06	1.29332e+07	723444	2.73937e+06	1.08303e+06
AAHSEGNTTAGLDMR	sp|P78371|TCPB_HUMAN	180	765.852	2	3.84715e+08	3.89749e+08	4.65477e+08	4.82984e+08	458725532	4.39354e+08	4.70055e+08	5.11963e+08	5.02983e+08	6.44402e+08	5.52317e+08	4.5951e+08	4.47273e+08	4.97811e+08	4.93749e+08	6.49292e+08	6.39643e+08	6.70327e+08	5.84156e+08	6.47378e+08	5.79184e+08	7.24184e+08	8.41415e+08	875875517
AAHVLMPHESTVEHTHVDINEMESPLATR	sp|P49902|5NTC_HUMAN	83	651.117	5	3.90105e+07	2.38743e+07	3.71576e+07	6.4577e+07	2.87965e+07	6.866e+07	1.53399e+07	5.27944e+07	7.33099e+07	9.98794e+07	44237528	66268923	3.43416e+07	1.9417e+07	4.54885e+07	3.91838e+07	4.90163e+07	4.43427e+07	3.60683e+07	7.56866e+07	1.04414e+08	3.65519e+07	1.49314e+07	4.90951e+07
AAIAWEAGKPLCIEEVEVAPPK	sp|P08319|ADH4_HUMAN	210	793.421	3	1.6757e+07	3.0102e+07	2.36294e+07	3.28421e+07	3.8397e+07	1.91026e+07	3.34253e+07	2.22572e+07	1.29403e+07	3.57319e+07	18542018	2.23905e+07	23302912	--	4.45402e+07	23871835	3.71983e+07	1.95916e+07	2.11964e+07	3.13747e+07	1.68476e+07	5.81969e+07	--	1.99952e+07
AAIDWFDGK	sp|P35637-2|FUS_HUMAN	124	511.752	2	9.69342e+07	8.71725e+07	8.33181e+07	1.22662e+08	1.54203e+08	1.68194e+08	1.52117e+08	1.64975e+08	1.65753e+08	1.17142e+08	8.85603e+07	5.95609e+07	3.84205e+07	2.85892e+07	3.89242e+07	1.0849e+08	9.3454e+07	7.89172e+07	6.1041e+07	7.89799e+07	6.4076e+07	1.59897e+08	1.70274e+08	1.2437e+08
AAIDWFDGKEFSGNPIK	sp|P35637-2|FUS_HUMAN	189	632.316	3	87907983	1.05349e+08	9.02503e+07	1.37682e+08	1.56121e+08	1.60681e+08	5.77124e+07	1.02589e+08	7.12805e+07	1.22503e+08	84501585	28030968	5.83168e+07	6.69019e+07	5.93226e+07	1.20115e+08	1.06362e+08	1.22868e+08	144735361	1.24461e+08	1.20015e+08	5.78829e+07	135037680	4.88746e+07
AAILETAPK	sp|Q9P2E9|RRBP1_HUMAN	132	457.272	2	168694680	1.7392e+08	161523107	2.01221e+08	2.21937e+08	199841272	1.80331e+08	1.94099e+08	2.03764e+08	2.28792e+08	2.30855e+08	2.11283e+08	1.67005e+08	1.8163e+08	1.37862e+08	2.02636e+08	1.92627e+08	2.02366e+08	2.08829e+08	1.99951e+08	2.02909e+08	2.37297e+08	2.2388e+08	2.29674e+08
AAILPTSIFLTNK	sp|O14744|ANM5_HUMAN	153	694.911	2	1.24662e+08	1.22009e+08	1.25584e+08	1.46409e+08	1.31351e+08	1.20785e+08	1.77419e+08	1.9457e+08	1.46154e+08	1.80625e+08	1.36849e+08	8.46389e+07	1.30396e+08	1.13836e+08	1.35388e+08	1.54488e+08	1.3732e+08	1.27197e+08	1.96019e+08	1.87278e+08	1.67828e+08	2.52436e+08	2.69569e+08	2.09678e+08
AAILPTSIFLTNKK	sp|O14744|ANM5_HUMAN	178	506.307	3	5.74308e+07	5.36388e+07	6.23448e+07	3.6383e+07	9.1699e+07	3.3226e+07	2.98001e+07	81357909	7.89196e+07	4.21701e+07	3.83765e+07	4.49059e+07	7.14372e+07	4.6673e+07	1.03073e+08	8.86295e+07	8.22931e+07	3.56314e+07	7.69757e+07	6.92255e+07	5.692e+07	1.48552e+08	1.0916e+08	4.98318e+07
AAILWKPGAPFSIEEVEVAPPK	sp|P28332|ADH6_HUMAN	193	783.767	3	4.71673e+08	4.86865e+08	4.90103e+08	513927527	4.44263e+08	5.23802e+08	5.38716e+08	6.7335e+08	5.98206e+08	6.72067e+08	417154838	4.27313e+08	3.84361e+08	3.61758e+08	4.10288e+08	4.46815e+08	4.7504e+08	444602860	5.8764e+08	5.64037e+08	5.99598e+08	5.87614e+08	751235684	6.32238e+08
AAIVDMVPGKPMCVESFSDYPPLGR	sp|P68104|EF1A1_HUMAN	206	912.779	3	5.24543e+07	3.60324e+07	2.43885e+07	5.17273e+06	--	--	--	--	--	2.78079e+07	--	--	2.39186e+08	1.90362e+08	2.54559e+08	2.46867e+07	1.28217e+07	--	9116082	1.01986e+07	5.93124e+06	--	1.65757e+07	--
AALAAF	sp|P02765|FETUA_HUMAN	29	563.319	1	1.6366e+08	1.40374e+08	1.2397e+08	8.31047e+07	8.33873e+07	8.17934e+07	3.54179e+08	3.10871e+08	3.31226e+08	2.17316e+08	1.72783e+08	1.32224e+08	1.47329e+07	2.4788e+07	4.8786e+07	1.36181e+08	1.35929e+08	1.62142e+08	56285847	5.83744e+07	5.6085e+07	3.15059e+08	2.58196e+08	1.90128e+08
AALADVLRR	sp|Q9HC35|EMAL4_HUMAN	58	492.8	2	4.33741e+07	4.35236e+07	4.10042e+07	--	--	2.77224e+07	1.37734e+07	2.72047e+07	--	4.43321e+07	4.8039e+07	7.27692e+07	1.47141e+08	9.48929e+07	8.36296e+07	1.8244e+08	9.48671e+07	2.19164e+08	--	1.01349e+08	2.1466e+08	5.9604e+07	1.06723e+08	7.04052e+07
AALAEITEMVAQLHGTMIK	sp|Q9Y4F1|FARP1_HUMAN	167	676.361	3	25552663	4.05784e+07	4.14127e+07	4.95877e+07	3.10998e+07	7.84795e+07	9.49994e+07	9.81988e+07	7.91495e+07	8.17497e+07	6.14982e+07	4.80813e+07	3.8252e+07	3.89382e+07	4.40075e+07	4.76201e+07	6.44118e+07	9.12598e+07	9.78414e+07	1.26304e+08	7.9142e+07	2.66057e+07	8.76193e+07	1.28529e+08
AALAGGTTM16IIDHVVPEPGTSLLAAFDQWR	sp|Q16555|DPYL2_HUMAN	89	1051.87	3	3.74501e+06	--	--	1.11419e+07	--	--	--	--	--	7.19442e+06	--	3.34844e+06	8.71938e+06	2.1204e+06	9.40764e+06	--	--	--	4.44178e+06	--	6.70955e+06	--	--	7.36246e+06
AALAGGTTMIIDHVVPEPGTSLLAAFDQWR	sp|Q16555|DPYL2_HUMAN	370	1046.54	3	1069958952	1040074783	9.24368e+08	1170402998	1362223104	1260139972	1035070650	1293872153	1403258866	6.27362e+08	1227173873	7.46143e+08	6.04186e+08	6.3504e+08	7.29026e+08	1230047068	1170911828	1222342848	1323998672	1389361744	1217070160	1848675310	1741420246	2296393007
AALANLCIGDVITAIDGENTSNMTHLEAQNR	sp|O00151|PDLI1_HUMAN	328	1104.87	3	7.89975e+08	7.27265e+08	674371592	662233456	6.2571e+08	1020249823	1048041934	1213463183	1028950926	7.75817e+08	9.74679e+08	1061652375	5.41499e+08	4.02918e+08	526029339	8.05921e+08	5.87382e+08	9.73091e+08	1046765978	1008714221	8.82918e+08	1138498765	1355053612	7.57664e+08
AALCAVHVIR	sp|O43747|AP1G1_HUMAN	110	555.317	2	1.4844e+07	3.12426e+07	7.77142e+06	--	--	2.55744e+07	7.31444e+07	6.01052e+07	5.70112e+07	6.28116e+07	3.58243e+07	5.4571e+07	2.80963e+07	5.76841e+07	--	1.83592e+07	4.8742e+07	--	4.46034e+07	6.41034e+07	4.79696e+07	1.49481e+08	9.2791e+07	6.82934e+07
AALCHFCIDMLNAK	sp|P54920|SNAA_HUMAN	145	555.264	3	5.88473e+07	171482578	4.77724e+07	4.04386e+07	44907491	3.72846e+07	4.76575e+07	4.01882e+07	6.21421e+07	4.24869e+07	3.77706e+07	4.16574e+07	1.00637e+08	8.86371e+07	1.05101e+08	6.65342e+07	6.85234e+07	7.95133e+07	4.59606e+07	4.22209e+07	7.45605e+07	7.37336e+07	78342608	5.12813e+07
AALDCSTSHLDEFYSDPHAVAGALK	sp|Q68EM7-6|RHG17_HUMAN	221	892.418	3	1.05317e+08	96950136	1.11867e+08	130871860	7.05179e+07	1.19208e+08	1.57446e+08	1.60925e+08	1.57621e+08	1.065e+08	8.08762e+07	1.09275e+08	2.84139e+07	4.53367e+07	3.88304e+07	1.03265e+08	1.30252e+08	6.55292e+07	1.25121e+08	1.13514e+08	1.7023e+08	184749975	2.06928e+08	1.11674e+08
AALDGTPGMIGYGMAK	sp|P09417|DHPR_HUMAN	177	776.878	2	3.07605e+08	1.80643e+08	2.75573e+08	263738166	3.01712e+08	3.10856e+08	2.85717e+08	3.01213e+08	3.9795e+08	3.64837e+08	3.37554e+08	2.52367e+08	2.14935e+08	2.02666e+08	1.8961e+08	3.39907e+08	340226898	2.66492e+08	316712636	3.30056e+08	2.96117e+08	4.7337e+08	4.76733e+08	3.29192e+08
AALDSINELPENILLELFTHVPAR	sp|Q9NRD1|FBX6_HUMAN	231	892.486	3	--	3.58718e+06	--	3.24025e+06	--	--	5.53451e+06	--	2.5114e+06	--	5640009	1.18289e+07	2.99584e+06	1.57878e+06	--	8.56946e+06	2.38963e+06	6.47385e+06	2.82326e+06	--	3.43947e+06	1.26057e+07	--	1.6475e+07
AALEALGSCLNNK	sp|P34897-3|GLYM_HUMAN	164	680.848	2	2.85588e+08	2.97692e+08	2.58883e+08	2.94113e+08	3.86847e+08	2.84543e+08	4.23623e+08	449169963	4.40851e+08	4.41204e+08	2.85549e+08	2.82661e+08	2.40154e+08	2.54748e+08	3.24573e+08	2.94148e+08	2.9749e+08	3.05047e+08	3.74046e+08	399288638	3.95189e+08	4.08859e+08	5.60562e+08	4.13579e+08
AALEAQNALHNMK	sp|Q92879-5|CELF1_HUMAN	157	705.862	2	1.04932e+07	1.99622e+07	1.37968e+07	1.47578e+07	1.59106e+07	1.69313e+07	1.24878e+07	2.74646e+07	31903213	4.06574e+07	3.14828e+07	1.23813e+07	1.19618e+07	2.40797e+07	1.03731e+07	1.82223e+07	16571429	1.96738e+07	1.63733e+07	1.05014e+07	1.65435e+07	3.95029e+07	1.99808e+07	3.30441e+07
AALEDTLAETEAR	CON_GI1070608|pir||KRHU9	181	695.346	2	7.40179e+08	6.33822e+08	6.29589e+08	6.70098e+08	7.11096e+08	7.70882e+08	7.1814e+08	7.37431e+08	7.15894e+08	860333653	6.21021e+08	5.16455e+08	6.62209e+08	6.36446e+08	6.58925e+08	8.18248e+08	8.51882e+08	7.73323e+08	8.40367e+08	886355989	7.96871e+08	1094669247	1319549460	8.77541e+08
AALEEVYPDLTPEETRR	sp|Q9H0D6|XRN2_HUMAN	151	663.669	3	6.03599e+07	47705255	6.4013e+07	37287925	63735027	64805934	4.1103e+07	4.6051e+07	8.30118e+07	9.37243e+07	5.62822e+07	4.91329e+07	6.85905e+07	3.27066e+07	5.43973e+07	--	2.89398e+07	7.09197e+07	84418567	7.17644e+07	6.25633e+07	3.86964e+07	3.61519e+07	8.68999e+07
AALEGTATYR	sp|Q9NRV9|HEBP1_HUMAN	108	526.772	2	6.73291e+07	8.76197e+07	9.37014e+07	7.20087e+07	6.38396e+07	9.50382e+07	6.18794e+07	1.0781e+08	9.34476e+07	1.29806e+08	1.1318e+08	1.0822e+08	9.31411e+07	1.05575e+08	8.61716e+07	1.14659e+08	1.19679e+08	1.18095e+08	1.02323e+08	1.17329e+08	1.08822e+08	1.13153e+08	1.37385e+08	1.03763e+08
AALEQPCEGSLTRPK	sp|Q6PUV4|CPLX2_HUMAN	156	552.952	3	2.28019e+08	1.66632e+08	2.29062e+08	2.57482e+08	2.0598e+08	1.80237e+08	2.20987e+08	2.41486e+08	2.41544e+08	2.86776e+08	3.22227e+08	2.9244e+08	2.01594e+08	2.2842e+08	1.77113e+08	2.35855e+08	2.76565e+08	264088798	86561120	2.87518e+08	2.00282e+08	2.74741e+08	3.30079e+08	4.26401e+08
AALFVSNNSR	sp|Q96GD0|PLPP_HUMAN	106	539.786	2	9.434e+07	70260743	6.33929e+07	7.82715e+07	7.7055e+07	6.11222e+07	1.06248e+08	82176847	9.38965e+07	1.27694e+08	1.05351e+08	9.37312e+07	8.57804e+07	8.97715e+07	7.41236e+07	1.04861e+08	9.32032e+07	8.9617e+07	1.02007e+08	9.52942e+07	1.0443e+08	95416104	112211611	1.23816e+08
AALGPEGHGIK	sp|P30613-2|KPYR_HUMAN	89	525.292	2	1.73751e+07	1.847e+07	1.40799e+07	--	--	5.27858e+06	6.12586e+06	--	--	18234853	7.59229e+06	1.5279e+07	2.54139e+07	2.62943e+07	3.3917e+07	3.42682e+06	--	--	1.72336e+07	2.38482e+07	9.65657e+06	--	--	3.16809e+06
AALGPLVTGLYDVQAFK	sp|P11172|UMPS_HUMAN	196	881.991	2	9.67156e+07	7.21811e+07	9.12489e+07	6.09271e+07	5.61657e+07	5.78792e+07	1.24884e+08	1.12509e+08	1.11858e+08	123044111	8.81391e+07	9.40729e+07	7.58615e+07	7.57684e+07	8.22267e+07	8.67665e+07	8.2925e+07	9.93348e+07	123905165	1.14124e+08	1.05124e+08	7.39052e+07	1.41694e+08	1.39261e+08
AALIMQVLQLTADQIAMLPPEQR	sp|Q9H0L4|CSTFT_HUMAN	160	850.798	3	5.73991e+07	6.2004e+07	4.87325e+07	1.11634e+08	1.38863e+08	1.05695e+08	5.9346e+07	8.3185e+07	8.65739e+07	1.4886e+08	1.41517e+08	4.99815e+07	2.44082e+07	2.98134e+07	2.9515e+07	8.91219e+07	1.08772e+08	8.46313e+07	9.85963e+07	8.7788e+07	6.99213e+07	1.36506e+08	1.14456e+08	1.27582e+08
AALIYTCTVCR	sp|Q9Y5V0|ZN706_HUMAN	98	664.328	2	1.95115e+07	2.90186e+07	1.54441e+07	1.87977e+07	--	3.78503e+07	6.03909e+07	5.7653e+07	4.74008e+07	5.81248e+07	5.31106e+07	2.69428e+07	1.9413e+07	1.64358e+07	4.39361e+07	1.22173e+07	1.60569e+07	2.11663e+07	5.35533e+07	39902712	4.08936e+07	1.0391e+08	4.79767e+07	58339297
AALLAELALLEPEALR	sp|Q3KQV9|UAP1L_HUMAN	172	846.997	2	3.02645e+07	2.52103e+07	1.51382e+07	2.17169e+07	1.01524e+07	1.94785e+07	1.22059e+07	--	--	2.89383e+07	3.93656e+07	2.09352e+07	1.44513e+07	1.05764e+07	1.55704e+07	3.70692e+07	14578819	2.87895e+07	4.23597e+07	3.29044e+07	4.40715e+07	3.39065e+07	2.45682e+07	3.27861e+07
AALLELWELR	sp|Q13813-3|SPTN1_HUMAN	140	607.351	2	1.40708e+08	1.44179e+08	1.17913e+08	1.16904e+08	1.18604e+08	1.12284e+08	2.02325e+08	2.40325e+08	2.49823e+08	1.60549e+08	159567989	1.56478e+08	1.05455e+08	1.01537e+08	1.02994e+08	1.74111e+08	1.25401e+08	1.61169e+08	1.74666e+08	1.47142e+08	1.63117e+08	3.14534e+08	3.31517e+08	2.24616e+08
AALLELWELRR	sp|Q13813-3|SPTN1_HUMAN	129	457.27	3	1.12684e+08	1.36493e+08	1.16456e+08	8.91444e+07	1.02051e+08	1.42521e+08	5.75296e+07	1.20555e+08	6.97762e+07	9.59999e+07	6.7275e+07	3.18377e+07	1.62169e+08	1.41775e+08	1.45654e+08	1.93104e+08	106741393	1.68559e+08	2.02403e+08	1.85867e+08	1.96262e+08	173309364	1.70915e+08	86355299
AALLLLLTFLAK	sp|Q8TEX9|IPO4_HUMAN	133	643.927	2	--	767326	--	3.44531e+06	2.6338e+06	6.22943e+06	1.08633e+07	5.7443e+06	--	7.21004e+06	5.21428e+06	6.81411e+06	2.91854e+06	5.12497e+06	5.57753e+06	4.45736e+06	1.94099e+06	1.97909e+06	6.03691e+06	8.17021e+06	5.79474e+06	1.79802e+07	1.20969e+07	1.49479e+07
AALLNQHYQVNFK	sp|P07814|SYEP_HUMAN	159	515.945	3	5.95733e+07	6.46742e+07	8.58447e+07	8.20999e+07	90596121	7.02957e+07	8.18023e+07	9.64996e+07	8.45938e+07	8.28159e+07	7.96009e+07	5.27344e+07	1.16211e+08	1.10765e+08	1.0026e+08	80188169	1.19014e+08	1.24879e+08	1.38861e+08	1.15352e+08	1.01271e+08	1.65417e+08	1.15367e+08	1.56351e+08
AALLWALAAALER	sp|Q8IZ83|A16A1_HUMAN	151	684.904	2	5.92052e+07	7.55475e+07	5.1808e+07	7.58268e+07	104679574	1.1025e+08	9.86958e+07	1.18254e+08	102904519	1.07711e+08	1.03113e+08	9.93561e+07	6.32688e+07	5.6087e+07	6.56953e+07	101623821	8.71088e+07	8.67286e+07	1.05623e+08	1.09301e+08	1.0031e+08	1.51585e+08	2.21115e+08	1.84653e+08
AALMESQGQQQEER	sp|Q14980-4|NUMA1_HUMAN	182	802.87	2	1.21738e+07	1.22242e+07	--	1.31173e+07	8.74849e+06	9.27187e+06	1.3655e+07	9453525	1.57136e+07	1.32034e+07	1.80715e+07	1.63529e+07	3.50877e+06	6.39603e+06	5.53799e+06	9.14224e+06	1.45601e+07	18736464	1.61481e+07	1.70544e+07	9.18367e+06	2.05099e+07	3.01008e+07	27970295
AALPEGLPEASR	sp|Q99988|GDF15_HUMAN	134	605.826	2	8.36884e+08	7.32984e+08	7.21204e+08	8.34999e+08	1012652471	1027237681	1327308363	1202836451	1120529879	1175945059	8.56316e+08	6.98145e+08	7.73143e+08	7.30624e+08	7.4388e+08	8.67841e+08	1000451247	1019035188	8.57822e+08	8.34734e+08	7.81676e+08	1292310094	1256709232	1131936524
AALPSHVVTMLDNFPTNLHPMSQLSAAVTALNSESNFAR	sp|O75390|CISY_HUMAN	293	1384.69	3	4.67627e+08	5.53935e+08	5.71142e+08	4.28657e+08	5.06762e+08	7.58509e+08	5.44585e+08	8.59634e+08	6.47106e+08	353744628	6.14668e+08	4.82647e+08	3.64813e+08	3.27835e+08	4.48748e+08	4.35554e+08	4.54442e+08	5.80376e+08	5.20745e+08	6.21523e+08	5.41454e+08	608561335	669550675	5.63393e+08
AALQEEEQASK	sp|O00139-2|KIF2A_HUMAN	60	602.302	2	--	--	--	--	1.05853e+07	--	3.8169e+07	2.40539e+07	2.99022e+07	--	--	--	5.26962e+06	--	2.13523e+06	2.27178e+07	2.15505e+07	21494089	2.6421e+07	--	--	4.39316e+07	4.66639e+07	4.20167e+07
AALQEELQLCK	sp|P49327|FAS_HUMAN	149	651.84	2	3.22635e+08	5.39751e+08	3.45342e+08	2.40191e+08	2.7714e+08	3.09154e+08	7.72431e+08	597302287	6.92831e+08	1313923750	5.80688e+08	1.15628e+08	3.31168e+08	1.68182e+08	2.21606e+08	1066237734	5.8791e+08	6.44473e+08	8.52615e+08	9.0283e+08	6.83595e+08	1307186353	878523661	7.67301e+08
AALQEELSDVLIYLVALAAR	sp|Q9H773|DCTP1_HUMAN	253	1079.61	2	1.77579e+07	1.767e+07	1.79573e+07	1.22025e+08	1.00809e+08	8.55278e+07	1.27194e+08	9.89409e+07	7.87514e+07	1.25242e+08	9.93163e+07	6.7147e+07	4.84936e+07	5.39863e+07	5.73518e+07	8.47926e+07	8.74986e+07	8.81928e+07	7.08425e+07	7.14477e+07	6.17888e+07	1.11736e+08	1.10783e+08	1.16708e+08
AALQELLSK	sp|P62851|RS25_HUMAN	121	486.791	2	2.87151e+08	2.73537e+08	2.77783e+08	2.45684e+08	2.63313e+08	2.62435e+08	4.21185e+08	4.31428e+08	3.79968e+08	3.75373e+08	3.40844e+08	2.33888e+08	3.65312e+08	352357172	3.98862e+08	4.73982e+08	4.20862e+08	3.79038e+08	4.81391e+08	4.89087e+08	4.44074e+08	7.74419e+08	8.20296e+08	5.2726e+08
AALRPAVSSSDQQSLIR	sp|Q8IZA0-2|K319L_HUMAN	137	600.331	3	5.8912e+07	5.8646e+07	5.73124e+07	3.43537e+07	3.79505e+07	7.06109e+07	6.83652e+07	5.8746e+07	5.05679e+07	7.66352e+07	53651197	5.92174e+07	6.34154e+07	2.70534e+07	2.93868e+07	5.7236e+07	6.14476e+07	4.65875e+07	3.40864e+07	3.5437e+07	3.53651e+07	3.78302e+07	7.75886e+07	6.13813e+07
AALSALESFLK	sp|P78527|PRKDC_HUMAN	161	575.331	2	1.15816e+08	1.1389e+08	1.24869e+08	7.05171e+07	8.23676e+07	1.15524e+08	2.1741e+08	1.8983e+08	2.28146e+08	1.6842e+08	1.43764e+08	1.2508e+08	9.89603e+07	1.08668e+08	9.55505e+07	1.65493e+08	1.26268e+08	1.5173e+08	1.48693e+08	168877036	1.4025e+08	2.17934e+08	2.56116e+08	2.8024e+08
AALSASEGEEVPQDK	sp|O95831|AIFM1_HUMAN	178	765.869	2	1.61759e+08	142829172	1.75011e+08	195670957	1.35769e+08	2.04464e+08	1.48778e+08	2.19049e+08	1.94768e+08	1.92354e+08	1.79697e+08	1.91003e+08	7.83594e+07	9.56061e+07	1.11696e+08	1.23532e+08	1.96499e+08	8.0979e+07	1.12597e+08	1.21534e+08	8.93853e+07	1.81526e+08	2.3638e+08	2.95565e+08
AALSASEGEEVPQDKAPSHVPFLLIGGGTAAFAAAR	sp|O95831|AIFM1_HUMAN	156	884.71	4	2.36983e+07	4.33837e+07	1.79343e+07	2.10237e+07	4.28232e+07	3.18678e+07	2.4464e+07	30416072	--	--	3.01719e+07	--	3.08912e+07	5.52614e+07	3.41783e+07	32073836	47425782	7.84851e+07	--	7.58034e+07	4.1914e+07	3.45877e+07	4.67761e+07	--
AALSEEELEKK	sp|Q04637-6|IF4G1_HUMAN	135	623.83	2	55595051	4.98036e+07	6.3477e+07	5.02519e+07	5.39623e+07	4.72175e+07	6.04927e+07	6.05791e+07	5.98087e+07	7.21262e+07	6.10276e+07	6.2167e+07	6.38045e+07	1.14105e+08	1.1958e+08	6.79542e+07	6.31187e+07	6.62495e+07	6.61931e+07	7.12556e+07	7.1072e+07	8.75296e+07	1.05616e+08	9.2046e+07
AALSYVSEIGK	sp|Q8N4F0|BPIB2_HUMAN	138	569.311	2	7.66171e+08	6.71882e+08	6.33536e+08	5.14007e+08	5.76909e+08	5.58766e+08	8.64633e+08	8.66596e+08	8.20502e+08	945550326	6.42671e+08	4.65579e+08	5.29936e+08	5.36282e+08	5.1637e+08	6.51728e+08	5.12197e+08	623300616	6.55644e+08	7.07086e+08	6.39374e+08	8.49619e+08	1141937280	8.45266e+08
AALTELSLGSAYQAMILGVDSK	sp|P04114|APOB_HUMAN	266	1119.59	2	8.52162e+07	9.56006e+07	9.19431e+07	5.90463e+07	8.29086e+07	8.37625e+07	85049484	7.34243e+07	75688481	8.79509e+07	1.26193e+08	7.93725e+07	12665957	1.20227e+07	1.53851e+07	2.17267e+07	12216983	1.08878e+07	2.75979e+07	3.35677e+07	2.97989e+07	3.17255e+07	6.93409e+07	6.75916e+07
AAM16SYVKLRTNLQHAIRRGTS	sp|Q8N3U4-2|STAG2_HUMAN	-18	797.097	3	--	--	--	2.04127e+06	5.5233e+06	5.83396e+06	7.4667e+06	3.11705e+06	6.62528e+06	9.81426e+06	8.19107e+06	7.78192e+06	--	--	211264	--	219287	262129	193547	712011	--	2.40132e+06	3.60848e+06	3.12654e+06
AAM16VGMLANFLGFR	sp|P01019|ANGT_HUMAN	114	757.388	2	2.05858e+08	1.01639e+07	1.64845e+08	3.51758e+07	3.973e+07	4.90116e+07	2.6161e+07	4.81546e+07	3.51025e+07	3.84824e+07	6.90412e+07	4.61445e+07	1.28771e+08	1.48213e+08	1.31713e+08	8.04731e+07	6.85177e+07	8.64191e+07	178069371	1.44565e+08	1.60515e+08	31744725	40792853	2.49341e+07
AAMEALVVEVTK	sp|Q08211|DHX9_HUMAN	110	630.848	2	1.71744e+08	2.14545e+08	1.65062e+08	1.81815e+08	1.85319e+08	2.14231e+08	2.44668e+08	2.05404e+08	2.54695e+08	213209387	1.43326e+08	1.49967e+08	1.88171e+08	1.78604e+08	215130180	2.26133e+08	2.35824e+08	1.80311e+08	2.22211e+08	2.1524e+08	1.86274e+08	8.11712e+06	3.16706e+08	1.91051e+08
AAMEPIVISAK	sp|Q9Y490|TLN1_HUMAN	97	565.318	2	1.01371e+08	1.02495e+08	9.44108e+07	1.03745e+08	1.0494e+08	1.34463e+08	1.12098e+08	1.34216e+08	8.62966e+07	1.13716e+08	107595553	3.6921e+07	9.88787e+07	120376921	5.61487e+07	9.15988e+07	1.11346e+08	67534417	1.49365e+08	1.38827e+08	1.36534e+08	126840589	2.32394e+08	1.03502e+08
AAMKEDAKPSKDNEDAFYNSQK	sp|O60343-2|TBCD4_HUMAN	99	622.545	4	3.28877e+06	6751928	1.15412e+07	5.07436e+06	--	4.70538e+06	--	--	--	2.47925e+07	8.58792e+06	1.10884e+07	1.18781e+07	12424317	1.30119e+07	--	1.12591e+07	2.58058e+07	1.51893e+07	25832318	2.327e+07	--	7.92271e+06	1.07668e+07
AAMVGM16LANFLGFR	sp|P01019|ANGT_HUMAN	127	757.387	2	2.05858e+08	1.67968e+08	1.64845e+08	7.37904e+06	3.973e+07	4.90116e+07	2.6161e+07	4.81546e+07	3.51025e+07	3.84824e+07	1.56476e+07	4.61445e+07	1.28771e+08	1.48213e+08	1.31713e+08	8.04731e+07	6.85177e+07	8.64191e+07	178069371	1.44565e+08	1.60515e+08	31744725	40792853	2.49341e+07
AAMVGMLAN	sp|P01019|ANGT_HUMAN	46	877.426	1	147019986	1.33222e+08	1.26006e+08	8.06191e+07	9.78185e+07	1.19272e+08	277677827	268571225	2.60266e+08	1.56787e+08	1.72757e+08	1.21055e+08	4.28659e+07	5.90249e+07	6.3044e+07	8.84323e+07	1.1462e+08	1.06583e+08	69111849	5.6688e+07	7.52938e+07	1.84311e+08	1.84749e+08	1.85173e+08
AAMVGMLANFLGFR	sp|P01019|ANGT_HUMAN	202	749.389	2	2765897351	2589404595	2056430570	2569711298	3205491196	3130674553	3842354931	4555918517	3951085561	3484020405	3753466217	3229540486	1571674297	1550023620	1734904714	2763828021	2604932419	2494070386	2847805171	3017255625	2729511992	4844918000	4309403494	3944931538
AANDAGYFNDEMAPIEVK	sp|P42765|THIM_HUMAN	195	977.944	2	8.6575e+07	1.9634e+08	141642980	1.28285e+08	7.77832e+07	6.03842e+07	8.63116e+07	--	--	--	--	3.22311e+06	1.33828e+08	1.22275e+08	6.65385e+07	--	7.07787e+07	61127931	8.2197e+07	4.71682e+07	8.79966e+07	354035698	--	--
AANGVVLATEK	sp|P25787|PSA2_HUMAN	140	536.803	2	3.46786e+08	3.53387e+08	3.17368e+08	3.27584e+08	2.88022e+08	2.77089e+08	350847898	3.53365e+08	336530450	3.3992e+08	325491481	3.89701e+08	3.43069e+08	3.0765e+08	3.17746e+08	381989247	3.22486e+08	3.05433e+08	3.04906e+08	3.25871e+08	373415486	4.19808e+08	4.83452e+08	4.29219e+08
AANILVGENLVCK	sp|P12931|SRC_HUMAN	129	700.882	2	6.25338e+07	97886328	8.62731e+07	1.09259e+08	7.84427e+07	8.18003e+07	7.97329e+07	1.31778e+08	9.10238e+07	8.3078e+07	8.79442e+07	5.71636e+07	8.31863e+07	101658407	93691282	9.95329e+07	1.08752e+08	1.01162e+08	1.00731e+08	1.18333e+08	1.06572e+08	--	145914801	1.34951e+08
AANIPEHNTIGFMFACVGR	sp|Q8NEZ5|FBX22_HUMAN	163	702.34	3	3.81577e+07	5.28803e+07	5.09074e+07	5.00624e+07	6.61149e+07	3.56686e+07	6.12256e+07	6.47425e+07	6.38568e+07	2.24159e+07	42206162	4.21481e+07	4.29484e+07	3.07427e+07	6.12671e+07	25656858	3.6248e+07	3.56008e+07	4.53386e+07	6.26113e+07	1.58088e+07	--	7.2056e+07	4.22834e+07
AANSLEAFIFETQDK	sp|Q9Y4L1|HYOU1_HUMAN	183	842.416	2	1.74332e+07	5.67897e+07	4.43773e+07	7.63924e+07	41152325	7.52422e+07	3.00696e+07	2.45139e+07	2.07827e+07	3.68219e+07	4.12551e+07	--	1.77756e+07	1.79839e+07	1.09251e+07	2.65489e+07	4.63582e+07	--	5.00314e+07	4.50551e+07	5.40793e+07	7.96999e+07	7.5363e+07	3.51824e+07
AAPCIYWLPLTDSQIVQK	sp|Q9UKV3-5|ACINU_HUMAN	153	1052.05	2	7.38822e+06	7844072	1.23889e+07	1.06066e+07	37105163	--	3.35231e+07	--	5.78714e+06	4.23936e+07	--	1.7015e+07	3.53364e+06	--	3.68246e+06	6.28957e+06	19180426	1.26872e+07	1.65101e+07	--	--	3.32679e+07	2.00956e+07	2.68718e+07
AAPDDPSGFAVLASCAR	sp|Q9UHJ6|SHPK_HUMAN	157	852.903	2	7.37617e+07	8.36291e+07	66813633	9.35285e+07	9.01884e+07	8.38142e+07	85818318	1.29882e+08	1.31414e+08	8.90285e+07	1.37361e+08	6.00654e+07	4.35329e+07	3.43526e+07	1.65545e+07	8.29754e+07	9.84101e+07	84196615	1.15586e+08	8.69455e+07	9.31021e+07	1.09965e+08	1.49039e+08	134484407
AAPDEDREPESAR	sp|Q99856|ARI3A_HUMAN	169	481.556	3	1.21054e+08	1.07759e+08	1.17957e+08	7.81088e+07	1.11212e+08	1.29625e+08	9.89248e+07	8.05682e+07	9.21098e+07	1.10951e+08	8.82187e+07	1.02609e+08	4.31953e+07	7.14183e+07	1.1396e+08	1.29296e+08	1.00983e+08	113574109	1.44951e+08	1.45036e+08	145779508	1.02128e+08	1.33089e+08	1.31281e+08
AAPEASGTPSSDAVSR	sp|P31146|COR1A_HUMAN	198	751.857	2	3.2401e+07	2.43582e+07	4.79173e+07	2.0167e+07	2.66393e+07	3.08299e+07	4.36194e+07	4.34809e+07	2.83224e+07	4.9167e+07	4.69635e+07	2.1003e+07	3.82294e+07	3.98931e+07	3.83711e+07	2.96569e+07	4.05301e+07	4.05622e+07	2.31485e+07	3.67536e+07	3.51565e+07	4.07531e+07	6.82921e+07	7.0096e+07
AAPFNNWM16EGAM16EDLQDTFIVHTIEEIQGLTTAHEQFK	sp|P12814|ACTN1_HUMAN	233	1099.27	4	1.03188e+08	1.04497e+08	7.26451e+07	--	--	--	--	--	--	--	--	--	2.43759e+07	1.43383e+07	2.88936e+07	--	--	--	--	1.08398e+07	--	--	--	--
AAPFNNWM16EGAMEDLQDTFIVHTIEEIQGLTTAHEQFK	sp|P12814|ACTN1_HUMAN	78	1095.27	4	1.94382e+07	--	1.72627e+06	--	--	--	--	--	--	--	--	--	2.96383e+07	9550598	--	--	--	--	--	3.46319e+06	3.36891e+06	--	--	--
AAPFNNWM16ESAM16EDLQDM16FIVHTIEEIEGLISAHDQFK	sp|O43707|ACTN4_HUMAN	35	1114.51	4	--	--	--	--	--	--	--	--	--	5.89135e+06	7.05851e+06	--	--	--	--	--	--	--	--	--	--	--	--	--
AAPFNNWM16ESAM16EDLQDMFIVHTIEEIEGLISAHDQFK	sp|O43707|ACTN4_HUMAN	33	1110.51	4	--	--	970649	--	--	--	--	--	--	--	--	--	1.63398e+06	--	1.107e+06	--	--	--	3.45514e+06	2.45063e+06	--	--	--	--
AAPFNNWM16ESAMEDLQDMFIVHTIEEIEGLISAHDQFK	sp|O43707|ACTN4_HUMAN	57	1106.52	4	9.86687e+06	--	9.64639e+06	2.77875e+06	819670	3.49847e+07	5.90383e+06	--	--	--	2.07056e+06	--	--	2.69815e+07	--	1.92315e+07	1.12709e+07	--	4.60972e+07	5.60041e+07	5.03951e+06	4.43124e+06	7.65458e+06	--
AAPFNNWMEGAM16EDLQDTFIVHTIEEIQGLTTAHEQFK	sp|P12814|ACTN1_HUMAN	96	1095.27	4	9.71911e+06	4.67027e+06	1.72627e+06	--	--	--	--	--	--	--	--	--	1.48191e+07	19101196	2.0818e+07	3.78526e+06	--	--	--	--	8.32702e+06	--	--	--
AAPFNNWMEGAMEDLQDTFIVHTIEEIQGLTTAHEQFK	sp|P12814|ACTN1_HUMAN	324	1091.27	4	3.85328e+07	6.19429e+07	4.53278e+07	6.83768e+08	8.06526e+08	6.96322e+08	6.99124e+08	5.72512e+08	5.58286e+08	1084837438	1018884123	6.79356e+08	1.31389e+08	1.27818e+08	1.35672e+08	6.88754e+08	693982426	6.31646e+08	4.72047e+08	4.72204e+08	3.59028e+08	6.77811e+08	7.69841e+08	7.39972e+08
AAPFNNWMESAM16EDLQDMFIVHTIEEIEGLISAHDQFK	sp|O43707|ACTN4_HUMAN	37	1106.51	4	--	--	--	--	819670	1.74923e+07	5.90383e+06	1.65038e+07	--	--	9.7393e+06	--	--	2.56477e+07	--	1.92315e+07	--	2.23469e+07	4.50455e+07	5.41941e+07	1.59343e+06	--	--	--
AAPFNNWMESAMEDLQDM16FIVHTIEEIEGLISAHDQFK	sp|O43707|ACTN4_HUMAN	237	1106.51	4	--	1.50005e+07	--	2.39792e+07	3.54006e+07	1.74923e+07	1.736e+07	--	1.0952e+07	1.24568e+07	1.56678e+07	8.6979e+06	2.58697e+07	5.12953e+07	2.80414e+07	3.72416e+07	--	--	4.17202e+07	1.08388e+08	5.04228e+07	1.84901e+07	2.12736e+07	6.27645e+06
AAPFNNWMESAMEDLQDMFIVHTIEEIEGLISAHDQFK	sp|O43707|ACTN4_HUMAN	322	1102.52	4	1.93973e+08	1.67464e+08	1.97584e+08	7.8942e+08	8.00194e+08	6.20787e+08	8.02677e+08	8.20995e+08	7.24248e+08	7.62949e+08	6.32363e+08	4.37655e+08	171441921	1.72302e+08	1.48122e+08	472372102	5.00727e+08	4.81052e+08	5.06319e+08	5.27111e+08	4.13765e+08	7.67636e+08	7.97766e+08	8.22931e+08
AAPFSLEYR	sp|Q15181|IPYR_HUMAN	122	527.272	2	4.20823e+08	4.11445e+08	4.54259e+08	3.87779e+08	455030379	4.59982e+08	6.19609e+08	4.94587e+08	5.02018e+08	5.51903e+08	4.28897e+08	3.2269e+08	4.11938e+08	414918708	4.03813e+08	5.01026e+08	4.54228e+08	4.54577e+08	5.2454e+08	5.23013e+08	5.15311e+08	7.26453e+08	791730283	5.68181e+08
AAPGAEFAPNKR	sp|Q15233|NONO_HUMAN	130	614.826	2	1.66848e+08	1.62622e+08	1.74293e+08	1.75949e+08	1.79512e+08	1.87159e+08	1.90799e+08	1.68481e+08	1.68984e+08	2.14187e+08	2.11199e+08	1.77308e+08	167237914	1.82856e+08	1.72473e+08	2.292e+08	2.12727e+08	2.07286e+08	1.84262e+08	193042355	2.0219e+08	2.46238e+08	2.53879e+08	2.79183e+08
AAPGQEPPEHMAELQR	sp|O00391|QSOX1_HUMAN	129	587.618	3	3.97918e+07	6.70374e+07	55737389	5.61015e+07	6.61299e+07	6.61104e+07	5.25033e+07	7.97734e+07	7.13517e+07	6.23956e+07	7.9391e+07	7.8544e+07	3.9471e+07	5.28968e+07	1.778e+07	5.47701e+07	4.95609e+07	3.96975e+07	3.97079e+07	3.24832e+07	3.16179e+07	7.21227e+07	61929897	6.56785e+07
AAPILYAVWAEAGFLAEAELLNLR	sp|P29401|TKT_HUMAN	146	867.808	3	--	473472	--	--	--	--	7.60074e+06	4.31108e+06	1.61956e+06	--	5.14622e+06	--	1.69189e+06	--	924266	--	--	--	--	2.48824e+06	2.10414e+06	2.94774e+06	7.27512e+06	--
AAPLDSIHSLAAYYIDCIR	sp|P49327|FAS_HUMAN	252	1075.04	2	1257671304	1225958458	1222276744	1331960708	1516515973	1486822421	1746609722	1759811924	1559086181	1537511694	1961109943	1423539175	1402956658	1298653908	1519676178	1677805170	1674292697	1755519990	1934104850	1817277603	1648873656	2711236483	2679014232	3011028006
AAPTAASDQPDSAATTEK	sp|Q9BRP8-2|WIBG_HUMAN	248	866.406	2	207974891	1.95513e+08	2.23824e+08	203541957	2.3355e+08	2.19924e+08	2.39868e+08	2.52962e+08	2.28743e+08	3.09954e+08	2.89591e+08	2.32253e+08	1.71107e+08	1.86668e+08	1.82392e+08	2.35752e+08	251056221	2.50645e+08	2.17499e+08	2.28147e+08	2.1301e+08	3.13641e+08	361873906	3.46304e+08
AAQAGPTQPGPPR	sp|Q9BUL5-2|PHF23_HUMAN	57	624.329	2	--	7.69551e+07	--	--	--	1.62729e+06	1.27945e+08	--	6.24318e+06	--	--	--	5.88738e+06	7.89578e+06	1.10366e+08	--	4.21681e+06	7.0088e+06	4.32248e+06	1.06242e+07	--	1.98608e+07	27058941	--
AAQAPSSFQLLYDLK	sp|P11586|C1TC_HUMAN	164	826.439	2	2.73759e+08	2.61485e+08	2.42846e+08	2.27808e+08	2.38212e+08	199447539	2.69896e+08	2.33155e+08	3.03773e+08	1.89578e+08	2.45804e+08	1.59083e+08	2.17974e+08	2.25575e+08	2.33428e+08	3.25439e+08	2.84777e+08	2.76981e+08	353003196	2.92937e+08	3.22086e+08	4.64391e+08	473401554	4.33206e+08
AAQDFFSTCR	sp|P06132|DCUP_HUMAN	108	601.767	2	1.11128e+08	1.64925e+08	126591931	140839435	1.28565e+08	1.52775e+08	1.60397e+08	1.69958e+08	1.54452e+08	2.10327e+08	139660328	1.13939e+08	1.11855e+08	1.18068e+08	1.17348e+08	1.1883e+08	1.1637e+08	1.32937e+08	1.45876e+08	1.59759e+08	1.59455e+08	2.01608e+08	2.35425e+08	1.69218e+08
AAQEEYVKR	sp|P04075|ALDOA_HUMAN	48	547.287	2	--	--	1.2453e+06	--	--	--	--	--	1.41361e+06	--	549941	843598	808192	--	1.40018e+06	--	1.04743e+06	1.16165e+06	--	575389	1.22897e+06	4.2635e+06	1.04072e+06	1.39735e+06
AAQIAEKDAIKYEQMKRDAEIAKTM16MEEHKRII	sp|Q8NEH6|MNS1_HUMAN	-34	1302.34	3	4.50814e+06	--	3.22573e+06	2.45261e+06	5.77805e+06	8.07089e+06	3.42174e+06	--	1.13375e+06	1.65463e+07	7.91076e+06	6.7182e+06	--	--	1.32973e+07	4.02496e+07	2.14289e+07	7.66884e+06	8.41081e+06	1.54945e+07	6.12845e+06	2.63647e+06	8511702	1.42622e+07
AAQIELLQLLVQIAAENNLGEGVIVK	sp|Q99613|EIF3C_HUMAN	211	916.196	3	1.56797e+06	648974	1.72784e+06	2.18766e+07	1.86955e+07	1.63308e+07	1.23248e+07	2.54631e+07	1.68025e+07	3.8825e+07	3.66359e+07	2.21447e+07	7.99856e+06	1.04463e+07	1.41907e+07	3.0673e+07	2.5694e+07	3.06529e+07	2.27896e+07	2.53852e+07	2.09215e+07	2.00591e+07	2.49514e+07	3.5817e+07
AAQKTDTSHHDQDHPTFNK	sp|P01009|A1AT_HUMAN	52	545.256	4	--	--	--	--	--	--	--	--	--	--	--	--	1.88151e+07	1.51762e+07	1.18511e+07	--	--	--	--	--	--	--	--	--
AAQLIGTCSQNVAAIQEQVLGLGALR	sp|Q9NZL4|HPBP1_HUMAN	156	894.485	3	--	--	--	--	--	--	--	--	--	--	--	--	--	1.16661e+07	6529543	--	--	--	--	--	--	5.38839e+07	--	1.15121e+07
AAQLQLPQLPLAALQALGEAASCQLLAR	sp|P23610|F8I2_HUMAN	217	972.544	3	1.18652e+07	8.06917e+06	1.29199e+07	7.43755e+06	1.89107e+07	1.40851e+07	9.44302e+06	1.38554e+07	1.21611e+07	2.68833e+07	2.15725e+07	7.01261e+06	9.61098e+06	7.94996e+06	6596178	2.56303e+07	1.92642e+07	1.91603e+07	1.802e+07	1.7955e+07	1.2091e+07	2.50623e+07	4.05039e+07	2.92483e+07
AAQPPAQPCQLCGR	sp|Q96B54|ZN428_HUMAN	135	777.368	2	5.24252e+07	3.8453e+07	6.66227e+07	4.96059e+07	3.02536e+07	2.74159e+07	3.76126e+07	77114058	4.1079e+07	86004837	7.15603e+07	7.6609e+07	43381336	6.37125e+07	5.00494e+07	2.54255e+07	6.2828e+07	4.25518e+07	7.34911e+07	6.68806e+07	3.78977e+07	7.79367e+07	8.1808e+07	9.72961e+07
AAQQAASSSGQGQQAQTPTGK	sp|P48729|KC1A_HUMAN	124	1001.48	2	--	982707	--	993630	--	--	4423446	--	4.42993e+06	4.48305e+06	3.9598e+06	615225	--	--	--	5.97926e+06	5.02859e+06	8.50568e+06	4.5727e+06	--	6.4375e+06	3.82649e+06	1.27238e+07	1.05853e+07
AAQQQEEQEEKEEEDDEQTLHR	sp|P78318|IGBP1_HUMAN	205	675.546	4	2.39479e+07	3.41837e+07	31725368	2.84499e+07	3.53015e+07	2.97238e+07	2.47256e+07	5.92188e+07	6.4479e+07	4.95045e+07	4.81216e+07	4.37077e+07	1.73216e+07	5.19977e+07	4.32166e+07	5.74923e+07	6.4787e+07	5.77434e+07	4.02226e+07	3.84436e+07	5.81963e+07	7.51081e+07	1.10844e+08	7.16385e+07
AAQVAQDEEIAR	sp|Q8IVM0|CCD50_HUMAN	127	650.829	2	--	--	--	9.12092e+06	8.85534e+06	--	1.14144e+08	2.42679e+07	2.28216e+07	2.7956e+07	3.81573e+07	3.75714e+07	--	40324610	4.15294e+07	--	--	--	2.70001e+07	2.04653e+07	1.29779e+07	26638971	3.38545e+07	2.07398e+07
AAQVTIQSSGTFSSK	sp|P01023|A2MG_HUMAN	192	756.389	2	4339452284	3580336583	3467497753	4037133398	3510772370	3251287979	3771230252	4131451464	3155210586	4683706860	4435474394	3237950130	3058816403	3124636652	3382763145	2437620016	2280099400	2653400328	2504832370	2317091965	2592737835	3526302104	4436701700	3293400146
AARCHACKRQGKLLETIHWR	sp|Q14202-2|ZMYM3_HUMAN	-25	831.102	3	522279	91544.6	254569	294750	1.03954e+06	848289	1.58494e+06	1.18654e+06	1.16412e+06	1.23843e+06	827034	638003	56646.9	118194	--	80579.5	123036	139107	122680	108686	115965	238582	195010	--
AARIITHPNFNGNTLDNDIMLIRLSSPATLNSR	CON_Trypa5|PromTArt5	154	909.74	4	2.14709e+08	2.02749e+08	1.7475e+08	127376784	3.09946e+08	2.66792e+08	6.64517e+08	671475218	6.5025e+08	2.91357e+08	2.77246e+08	6.82187e+06	4.52097e+07	5.30679e+07	8.60015e+07	1.53627e+08	1.62821e+08	1.07567e+08	1.95581e+08	1.85091e+08	1.99683e+08	5.02366e+08	21631676	5.04899e+07
AASAAGAAGSAGGSSGAAGAAGGGAGAGTRPGDGGTASAGAAGPGAATK	sp|Q9UKY7|CDV3_HUMAN	438	1223.91	3	1.27622e+08	1.13728e+08	1.89612e+08	81829319	1.03162e+08	1.23279e+08	1.85379e+08	2.21442e+08	151838893	1.24148e+08	2.49743e+08	1.88958e+08	1.58118e+08	1.6643e+08	1.79324e+08	1.36426e+08	4.01425e+07	2.30227e+08	1.54965e+08	1.40102e+08	1.18757e+08	1.22911e+08	196009754	271169399
AASAFFTYVSLSQEGR	sp|O00154-6|BACH_HUMAN	177	867.429	2	7.08582e+07	7.1323e+07	5.82377e+07	4.45829e+07	7.60229e+07	21975501	4.15804e+07	3.79261e+07	1.79003e+07	--	2.89527e+06	3.51702e+07	5.30271e+07	8.12659e+07	7.95966e+07	9.36968e+06	1.63507e+07	2.97665e+07	1.97236e+07	6.8327e+07	13335540	3.35961e+07	3.82281e+07	59890918
AASAYAVGDVK	sp|P13861-2|KAP2_HUMAN	97	526.27	2	8.00761e+07	9.14548e+07	8.72124e+07	8.35589e+07	4.86244e+07	7.28918e+07	8.97367e+07	1.14807e+08	8.72881e+07	8.71206e+07	7.02522e+07	5.62178e+07	9.62219e+07	1.08801e+08	9.28568e+07	1.03717e+08	1.22092e+08	1.34869e+08	9.55644e+07	6.90781e+07	5.38875e+07	9.10756e+07	1.58179e+08	1.61937e+08
AASDIAMTELPPTHPIR	sp|P62258|1433E_HUMAN	209	910.474	2	4347527581	4075202072	4014653507	4044692749	4153709071	4699925274	5110698177	5184711824	5061916457	5022004352	4103073210	3580360123	3340610773	3153489066	3265107289	4010506105	3814978798	4049571073	4690125233	4549060649	4050580569	5828504851	6644330400	5262452818
AASEFESSEGVFLFPELR	sp|O94985-2|CSTN1_HUMAN	235	1007.99	2	1.30089e+08	1.35011e+08	1.20775e+08	6.80543e+07	1.00403e+08	8.6328e+07	1.19926e+08	91506368	1.01387e+08	75018185	8.10044e+07	9.35251e+07	1.06057e+08	1.07359e+08	1.17003e+08	9.87528e+07	1.02925e+08	1.34415e+08	1.17214e+08	8.43207e+07	8.04574e+07	1.86337e+08	1.12931e+08	109591928
AASGTTGTYQEWK	sp|P04114|APOB_HUMAN	194	700.329	2	5.55605e+08	4.29576e+08	5.03977e+08	4.14537e+08	4.45139e+08	410371412	5.64139e+08	6.12528e+08	5.11624e+08	5.69632e+08	5.56202e+08	4.67874e+08	2.79215e+08	2.9247e+08	2.83758e+08	3.38509e+08	2.51822e+08	2.32692e+08	2.92366e+08	3.12476e+08	2.53962e+08	4.74025e+08	4.09357e+08	3.88688e+08
AASIFGGAKPVDTAAR	sp|P23588|IF4B_HUMAN	176	511.28	3	2.35113e+08	2.48269e+08	238115556	2.17501e+08	1.99805e+08	2.39427e+08	1.94432e+08	2.40754e+08	2.11016e+08	2.38188e+08	2.77666e+08	2.17839e+08	2.07024e+08	2.37004e+08	2.40399e+08	2.57975e+08	2.14258e+08	2.20579e+08	230731796	2.24474e+08	220382947	2.55112e+08	3.07858e+08	1.7903e+08
AASITSEVFNK	sp|Q9Y5B9|SP16H_HUMAN	148	583.807	2	2.23659e+08	2.15714e+08	2.00879e+08	1.70489e+08	1.80807e+08	1.96027e+08	220536423	2.66917e+08	2.37995e+08	2.42773e+08	2.34233e+08	1.2771e+08	1.88474e+08	1.53201e+08	2.0394e+08	2.18467e+08	2.16855e+08	2.34608e+08	2.55523e+08	2.30085e+08	2.39016e+08	2.344e+08	3.51422e+08	2.39154e+08
AASLLLEILGLLCK	sp|Q04637-6|IF4G1_HUMAN	180	757.456	2	1.29575e+06	2.11842e+06	784152	3.49846e+07	4.91425e+07	4.34202e+07	3.35505e+07	2.44777e+07	2.12238e+07	7.10255e+07	6.5713e+07	5.00951e+07	1.15727e+07	9.89903e+06	1.15216e+07	3.58505e+07	3.61599e+07	3.49475e+07	2.5708e+07	2.48426e+07	2.2949e+07	4.8851e+07	5.3311e+07	5.43183e+07
AASQPGELKDWFVGR	sp|P16870-2|CBPE_HUMAN	185	554.287	3	4.29481e+08	5.71816e+08	5.15543e+08	3.40515e+08	369521859	4.02107e+08	5.15642e+08	5.17158e+08	4.66057e+08	5.19009e+08	414350473	3.50053e+08	4.55545e+08	4.29459e+08	4.43938e+08	5.93881e+08	5.12187e+08	6.04953e+08	5.42394e+08	457798154	4.82786e+08	7.25851e+08	640493450	4.2691e+08
AASSSSPGSPVASSPSR	sp|Q92538-3|GBF1_HUMAN	181	766.371	2	6.24025e+06	1.18311e+07	6.47813e+06	7.76761e+06	3.68546e+06	15142792	5.95682e+06	1.3463e+07	1.97564e+07	2.64701e+06	6.14898e+06	8.23996e+06	2.47403e+07	2.7252e+07	2.88345e+07	8.29396e+06	1.90614e+07	1.06885e+07	8.3433e+06	9.24821e+06	1.05292e+07	--	7.12559e+06	1.50833e+07
AASTPLLPEVEAYLQLLVVIFMMNSKR	sp|O43242|PSMD3_HUMAN	276	1011.89	3	4.36521e+06	3.50568e+06	4.94051e+06	--	1.2453e+07	9.76749e+06	1.20122e+07	7168846	--	1.52628e+07	--	5.53789e+06	5.28071e+06	8.79195e+06	5.97972e+06	7.78226e+06	4.97597e+06	6.39645e+06	1.39421e+07	1.51972e+07	9.26936e+06	1.49704e+07	8.3011e+06	9.80397e+06
AASYTEEDENHTAK	sp|Q14126|DSG2_HUMAN	165	783.34	2	--	--	--	--	--	--	--	--	--	--	--	--	1.58034e+07	1.40373e+07	1.69021e+07	--	--	--	--	--	--	--	--	--
AATALKDVVK	sp|Q15084-3|PDIA6_HUMAN	100	508.312	2	226351569	2.23413e+08	2.4049e+08	8.82264e+07	1.25681e+08	1.44875e+08	7.59431e+07	6.31928e+07	4.86467e+07	1.47061e+08	1.30467e+08	1.49519e+08	1.99599e+08	2.11894e+08	2.18952e+08	8.38041e+07	6.60512e+07	1.06597e+08	1.73269e+08	1.62841e+08	1.59471e+08	4.56217e+07	1.25071e+08	1.23343e+08
AATAPLLEAVDNLSAFASNPEFSSIPAQISPEGR	sp|Q9Y490|TLN1_HUMAN	232	1157.59	3	1.98118e+08	1.67233e+08	7.42847e+07	8.22952e+07	1.95383e+08	1.4931e+08	1.88877e+08	195927099	1.94475e+08	2.54362e+08	2.85231e+08	1.62677e+08	1.26006e+08	9.98951e+07	1.30535e+08	1.29609e+08	1.65926e+08	1.76955e+08	2.61725e+08	2.69794e+08	1.46012e+08	4.03273e+08	4.01381e+08	4.34734e+08
AATCCQLSEDK	sp|P02771|FETA_HUMAN	113	641.774	2	2.64656e+06	--	--	--	--	--	9.05947e+06	4.59696e+06	--	5.55173e+06	3.72726e+06	--	--	--	--	--	--	--	--	--	--	--	4.09533e+06	--
AATFFGCIGIDK	sp|P55263-2|ADK_HUMAN	126	650.324	2	1.14018e+08	8.83164e+07	9.36769e+07	9.32406e+07	1.28006e+08	1.19187e+08	77613510	7.03497e+07	47383651	1.37657e+08	1.04703e+08	5.62914e+07	62059990	6.72458e+07	53764675	7.82372e+07	7.23207e+07	67081851	1.22059e+08	1.17769e+08	1.00709e+08	128607501	1.64473e+08	1.00278e+08
AATGTIFTFR	sp|P05154|IPSP_HUMAN	121	542.793	2	3.38711e+07	3.18021e+07	3.06064e+07	3.16274e+08	3.61111e+08	3.42443e+08	--	--	--	--	--	--	2.84786e+07	1.55378e+07	2.41982e+07	--	--	--	--	--	--	--	--	--
AATLILEPAGR	sp|Q86TX2|ACOT1_HUMAN	127	556.327	2	2.80913e+08	2.48967e+08	2.33683e+08	2.46629e+08	2.70347e+08	2.58354e+08	3.23859e+08	3.12167e+08	3.05281e+08	3.15538e+08	2.25856e+08	1.52646e+08	1.87486e+08	1.99914e+08	1.74878e+08	2.89141e+08	2.30328e+08	2.34875e+08	2.93956e+08	2.78461e+08	2.786e+08	3.73608e+08	4.17869e+08	2.62168e+08
AATPRK	sp|P32243-2|OTX2_HUMAN	8	643.388	1	1042573743	1078562150	1077718150	8.88712e+08	1118781300	9.63437e+08	1043928094	9.0031e+08	772694588	1397415304	1338536284	1255463415	1124576343	1108738659	1048215681	8.55848e+08	8.9668e+08	8.012e+08	1246310401	1269365568	1115921210	7.60298e+08	1154995511	1059091461
AATSPALFNR	sp|Q14204|DYHC1_HUMAN	75	524.284	2	6.82914e+07	2.23382e+08	215506692	5.68678e+07	7.78901e+07	2.24856e+08	--	--	5.99913e+07	2.61488e+08	3.33039e+07	3.52168e+07	5.24304e+07	1.98445e+08	1.49137e+08	1.24587e+08	2.85945e+08	212913330	2.28458e+08	8.65244e+07	2.77968e+08	--	--	2.1328e+08
AATTGHVIDIYACALDQTGLLEMK	sp|Q15436|SC23A_HUMAN	154	864.434	3	3.12333e+08	3.19752e+08	3.10545e+08	3.51274e+08	4.0796e+08	4.17291e+08	3.33166e+08	2.55629e+08	3.23055e+08	4.13736e+08	2.56731e+08	1.8424e+08	2.31318e+08	1.83292e+08	1.85024e+08	3.19212e+08	2.61217e+08	2.37493e+08	3.21852e+08	2.50403e+08	321296401	5.7296e+08	406503050	359916099
AATVGSLAGQPLQER	sp|P02649|APOE_HUMAN	195	749.405	2	1083739718	1052494031	9.67037e+08	8.24198e+08	9.97316e+08	1021353113	1014546622	1045772054	1045291127	1252660898	8.95853e+08	6.51712e+08	6.74618e+08	775914665	7.66336e+08	7.1605e+08	669137715	8.61641e+08	8.00919e+08	7.94659e+08	7.27663e+08	1011290684	1220060946	9.24012e+08
AAVAASGLNTMLEGNGQYTLLAPTNEAFEK	sp|Q15582|BGH3_HUMAN	175	1027.84	3	--	6.81684e+07	49449104	61737976	3.55947e+07	--	2.94703e+07	1.77404e+07	3.74484e+07	--	79699329	--	3.87295e+07	4.2719e+07	3.55541e+07	32863847	4.07639e+07	3.34877e+07	2.55909e+07	--	3.21917e+07	1.4619e+08	--	--
AAVATFLQSVQVPEFTPK	sp|P22314-2|UBA1_HUMAN	221	967.025	2	6.78615e+08	6.00453e+08	5.87492e+08	5.54045e+08	6.4287e+08	6.14358e+08	9.12364e+08	7.87838e+08	7.88378e+08	9.95818e+08	7.73418e+08	5.40453e+08	5.73082e+08	513534384	5.14684e+08	8.14323e+08	719593512	8.0758e+08	9.5703e+08	8.87526e+08	8.50955e+08	1173141447	1192373392	1114002740
AAVAWEAGKPLSIEEIEVAPPK	sp|P11766|ADHX_HUMAN	257	769.086	3	2807776624	2554035729	2662417811	2627842679	3078330566	2810498249	3518238859	3507852006	3638862052	3008443751	2737143411	2175788946	2308642227	2118205505	2363092331	3062958392	2795391204	2797931421	3224875092	3364337757	2926869741	3622082289	3412910869	3008065106
AAVDTSSEITTK	sp|P06454-2|PTMA_HUMAN	111	611.813	2	6.49704e+07	4.44311e+07	8.59866e+07	5.45259e+07	7.51598e+07	5.08297e+07	4.01797e+06	6.1898e+07	4.33788e+07	5.07265e+07	7.954e+07	8.06394e+07	1.17847e+08	1.61569e+08	1.41421e+08	122848174	5.56865e+07	2.44039e+07	1.05007e+08	1.05405e+08	1.2537e+08	--	1.61714e+08	--
AAVEEGIVLGGGCALLR	sp|P10809|CH60_HUMAN	205	842.957	2	3027440698	2861281488	2759023861	2480369500	2943508413	2861087087	3175440681	3498928288	3294197395	2865616484	2319981606	2204078056	2226081397	2022688598	2194999893	2436914686	2010042168	2161663001	2992485192	2693734487	2355770501	3599824960	3994655691	2976857018
AAVENLPTFLVELSR	sp|Q14974|IMB1_HUMAN	193	829.96	2	5.39234e+08	6.05078e+08	5.21612e+08	551312839	6.78763e+08	7.87467e+08	7.42681e+08	8.0567e+08	6.55385e+08	755965715	9.34451e+08	6.16456e+08	5.25244e+08	458827011	5.78662e+08	7.40012e+08	6.52457e+08	5.60862e+08	8.11446e+08	8.50693e+08	8.17526e+08	8.57393e+08	1168100317	8.04111e+08
AAVESLGFILFR	sp|Q99460|PSMD1_HUMAN	166	661.878	2	1.12246e+08	9.8525e+07	9.12339e+07	3.52749e+07	1.06342e+08	8.0369e+07	1.16405e+08	9.99683e+07	9.37645e+07	5.75531e+07	1.17133e+08	9.56702e+07	1.33172e+08	1.3573e+08	1.63569e+08	1.30167e+08	1.55354e+08	1.38567e+08	1.67596e+08	1.74081e+08	1.60572e+08	1.53557e+08	1.97115e+08	2.07407e+08
AAVEWFDGKDFQGSK	sp|Q01844-2|EWS_HUMAN	161	842.902	2	1.17333e+08	1.4229e+08	1.37659e+08	1.92259e+08	1.6409e+08	1.97699e+08	1.50389e+08	1.21333e+08	1.29511e+08	1.41509e+08	1.36999e+08	131118590	5.72973e+07	9.61906e+07	9.14741e+07	1.32176e+08	1.0841e+08	1.49952e+08	178857565	1.25917e+08	155927822	9.0089e+07	2.13405e+08	9.82863e+07
AAVFDLDGVLALPAVFGVLGR	sp|P34913|HYES_HUMAN	196	1050.6	2	--	--	--	1.60333e+07	1.76204e+07	1.63041e+07	3.32778e+06	1.13836e+06	1.77209e+06	2.02934e+07	1.94222e+07	1.06332e+07	--	--	--	1.04348e+07	1.00125e+07	8.16833e+06	2.15988e+06	4.36828e+06	3.94613e+06	5.62937e+06	5.1332e+06	6.48303e+06
AAVGRPLDKHEGALETLLR	sp|Q8WUM4|PDC6I_HUMAN	177	512.293	4	232649732	2.27714e+08	1.75234e+08	2.31962e+08	1.78082e+08	2.06797e+08	221841656	2.28423e+08	201080269	3.38314e+08	2.73059e+08	1.89415e+08	1.82009e+08	1.75782e+08	2.29155e+08	2.44578e+08	2.94934e+08	2.10074e+08	2.90569e+08	2.31527e+08	2.49317e+08	2.64208e+08	3.50797e+08	3.51515e+08
AAVLEAMTAFR	sp|P13716|HEM2_HUMAN	124	590.314	2	4.54758e+07	5.43027e+07	3.97373e+07	4.62678e+07	6.71994e+07	8.02028e+07	3.80066e+07	52769918	3.40386e+07	4.93353e+07	4.42648e+07	3.58245e+07	4.16071e+07	5.26116e+07	3.37022e+07	8.41393e+07	7.80159e+07	6.49492e+07	84108249	4.98495e+07	7.54064e+07	61808339	2.72466e+07	6.40145e+07
AAVLEYLTAEILELAGNAAR	sp|Q16777|H2A2C_HUMAN	97	696.717	3	--	--	--	2.56421e+06	3.73164e+06	--	1.62765e+06	2.67512e+06	1.43639e+06	5.66999e+06	3.29422e+06	717210	--	--	--	498294	--	576034	368909	--	399820	--	--	1.5959e+06
AAVLIQATFRMYRTY	sp|Q8IZT6|ASPM_HUMAN	-9	601.992	3	582178	455373	1.17223e+06	339385	502052	808673	1.34802e+06	2.03653e+06	1.62204e+06	640572	161072	195619	712097	665056	605550	303317	268089	--	1.00564e+06	130057	172113	1.22462e+06	805766	719045
AAVLLEQER	sp|Q13435|SF3B2_HUMAN	99	514.791	2	130901633	8.89802e+07	103413237	1.83258e+08	1.53506e+08	1.56412e+08	1.47296e+08	1.39075e+08	153127795	1.83911e+08	153844801	1.66467e+08	1.33129e+08	7.72587e+07	1.39541e+08	1.54713e+08	9.5069e+07	1.05707e+08	1.66645e+08	8.45959e+07	1.38584e+08	2.42527e+08	2.00817e+08	1.80679e+08
AAVLVQQWVSYADTELIPAACGATLPALGLR	sp|P26640|SYVC_HUMAN	175	1085.58	3	3.71928e+07	3.49884e+07	3.05528e+07	2.21642e+07	1.74405e+07	2.00481e+07	2.58664e+07	4.28117e+07	2.57827e+07	4.00255e+07	7.23041e+07	2.03243e+07	2.94941e+07	4.18137e+07	4.76313e+07	29822113	4.0041e+07	5.30708e+07	6.74459e+07	7.14168e+07	3.33619e+07	9.76113e+07	8.74289e+07	8.94937e+07
AAVMATLLFPGR	sp|Q96GX9|MTNB_HUMAN	128	623.853	2	3.11063e+07	3.46427e+07	2.75408e+07	--	4.5716e+07	5.42074e+07	7.11697e+07	66157781	5.74621e+07	4.72727e+07	7.33524e+07	4.87414e+07	3.18313e+07	2.83381e+07	3.53029e+07	3.1417e+07	4.74484e+07	2.89078e+07	6.12726e+07	6.42e+07	5.28069e+07	6.82503e+07	1.23411e+08	9.09267e+07
AAVMVHQLSK	sp|P35222|CTNB1_HUMAN	139	542.304	2	2.03769e+08	1.95642e+08	1.98799e+08	7.06599e+07	1.42018e+08	161001990	114278442	7.29221e+07	6.44739e+07	2.57064e+08	2.10518e+08	2.23562e+08	258500474	2.90773e+08	2.98217e+08	1.04046e+08	9.46085e+07	6.74487e+07	2.43721e+08	2.36131e+08	2.28528e+08	4.4649e+07	1.2952e+08	1.23291e+08
AAVPDTVVEPALK	sp|P09327|VILI_HUMAN	147	655.372	2	7.89405e+08	7.61836e+08	7.179e+08	8.08425e+08	799519084	7.89786e+08	7.94443e+08	8.47661e+08	9.03592e+08	8.90472e+08	6.84536e+08	6.11535e+08	6.64273e+08	584319569	6.42782e+08	7.85898e+08	8.01014e+08	8.7881e+08	8.33608e+08	8.30253e+08	8.01187e+08	9.2179e+08	1115658437	8.96417e+08
AAVPIVNLKDELLFPSWEALFSGSEGPLKPGAR	sp|P39060-2|COIA1_HUMAN	225	877.976	4	2.39638e+07	7.41121e+06	8.87795e+06	3.17065e+07	2.42161e+07	4.88061e+07	4.05691e+07	3.31784e+07	2.7714e+07	5.6635e+07	--	3.3575e+07	14899063	--	--	--	2.98073e+07	1.75965e+07	2.05193e+07	9.29356e+06	2.02188e+07	--	14754331	--
AAVPSGASTGIYEALELR	sp|P06733|ENOA_HUMAN	249	902.975	2	20563341907	21795219211	20232414847	19830052925	21616456518	22362540137	24686968361	26256338927	25460372234	29357213242	24977373069	16877000781	19571142889	17952170700	19657282057	21054268391	19490915970	19862767246	24401583251	22373594307	21583565803	29117604972	30961279339	26339559647
AAVPSGASTGIYEALELRDNDK	sp|P06733|ENOA_HUMAN	153	759.717	3	3.82538e+07	2.75812e+07	--	1.95096e+07	7.0298e+07	--	1.34639e+07	--	--	1.62954e+07	1.24482e+07	2.55061e+07	46102781	2.57009e+07	8.00726e+07	7.78256e+07	102515599	5.7071e+06	1.00223e+08	2.2036e+07	1.16514e+08	5.78157e+07	1.73286e+07	1.1611e+07
AAVPSGASTGIYEALELRDNDKTR	sp|P06733|ENOA_HUMAN	182	845.433	3	1.7994e+08	1.71941e+08	1.14017e+08	--	--	5.12833e+06	8.94117e+07	2.13926e+07	--	--	--	--	--	3.81838e+07	1.76822e+07	7.48027e+08	6.531e+08	7.53794e+08	1.00167e+07	17506092	--	--	--	--
AAVPSIK	sp|P00558|PGK1_HUMAN	57	685.425	1	4.49221e+07	4.93876e+07	3.1358e+07	--	--	5.74742e+06	--	--	--	1.27961e+07	--	4.95226e+07	3.69222e+08	3.81696e+08	3.62299e+08	--	--	--	2.5945e+07	1.0454e+07	1.95813e+07	--	--	--
AAVQVLDDIEK	sp|P22033|MUTA_HUMAN	69	600.828	2	1.7962e+08	--	--	--	1.87093e+08	1.86484e+08	--	1.2853e+07	2.10476e+08	2.6427e+07	--	--	--	3.1162e+07	1.95421e+07	1.84525e+07	1.39806e+07	1.50201e+07	--	1.83571e+07	--	--	3.24695e+07	--
AAVSNFGYDLYR	sp|P36955|PEDF_HUMAN	162	688.335	2	6.71022e+08	6.35819e+08	6.37666e+08	2159928113	2113495039	2278315194	3.31467e+08	9.27365e+07	1.03155e+08	7.92734e+07	4.32055e+07	3.30454e+07	3.04504e+08	2.95826e+08	3.10339e+08	179632165	6.00317e+06	--	243598790	1.22442e+07	4.05892e+07	1.09247e+08	1.66096e+08	6.58389e+07
AAVYHHFISDGVR	sp|P01024|CO3_HUMAN	179	491.253	3	4065067463	4043618611	4329729999	3918386184	3863526520	3999248048	4896343803	4553292589	4674857211	5088289384	4908231108	4796328411	2413832237	2568003166	2169387448	3354211594	3424135818	3401800776	3059430380	3310632279	3137680403	5139547426	5297171926	5326432518
AAVYHHFISDGVRK	sp|P01024|CO3_HUMAN	152	533.952	3	2.78321e+08	2.72141e+08	2.73203e+08	3.0331e+08	3.05494e+08	3.42537e+08	1.93167e+08	1.56639e+08	1.7081e+08	3.65684e+08	3.26159e+08	2.91988e+08	231317069	2.48319e+08	2.40648e+08	3.47269e+08	3.0412e+08	2.99045e+08	3.20788e+08	2.8592e+08	3.05871e+08	2.61112e+08	2.97515e+08	3.17499e+08
AAVYQPQPHPQPPPYGHCVTDSGVVYSVGMQWLK	sp|P02751|FINC_HUMAN	286	1265.28	3	2063117260	2008050376	1753687541	2642995408	3147178843	3238660895	3449361636	3993400155	3366102509	3714358748	3181739615	2550088279	1485504329	1362360900	1503187234	2959518569	2942582234	2994159990	2690376457	2458250457	2259836181	3936196282	3943546809	3364387100
AAWGEETDYTPVWCMR	sp|P06132|DCUP_HUMAN	212	986.421	2	1.16153e+08	1.31092e+08	1.06357e+08	1.38027e+08	1.2358e+08	1.17938e+08	131898480	1.37008e+08	1.14558e+08	1.29903e+08	1.4207e+08	9.73482e+07	9.12081e+07	7.14013e+07	6.04492e+07	117186075	1.20567e+08	119117365	1.36882e+08	1.20885e+08	1.2117e+08	1.50643e+08	1.97481e+08	2.11274e+08
AAWYGGLAVLLQTSPEAPYIYALLSR	sp|Q9NY33|DPP3_HUMAN	43	941.841	3	--	--	325078	3.47436e+06	4.07569e+06	5.1774e+06	1.38632e+07	9.74778e+06	3.29014e+06	2.23662e+07	1.618e+07	8.99687e+06	4.73923e+06	4.72547e+06	4.68322e+06	9.29298e+06	7.09578e+06	1.2235e+07	8.56658e+06	8.07739e+06	6.53317e+06	1.21682e+07	1.68255e+07	2.24318e+07
AAYEAELGDAR	sp|P02545-2|LMNA_HUMAN	135	583.279	2	3.91606e+08	3.29216e+08	316211798	4.82341e+08	4.6366e+08	4.16843e+08	4.38841e+08	4.44286e+08	3.93192e+08	468521540	4.46237e+08	4.02656e+08	3.05076e+08	3.19896e+08	3.22483e+08	3.51276e+08	3.47832e+08	3.61785e+08	3.02952e+08	3.45056e+08	3.24348e+08	4.20706e+08	476224365	4.34987e+08
AAYEAELGDARK	sp|P02545-2|LMNA_HUMAN	155	647.327	2	1.03377e+08	105396634	1.15388e+08	1.35031e+08	1.47486e+08	156780756	1.06875e+08	1.03526e+08	9.04468e+07	1.48964e+08	1.47554e+08	1.24571e+08	1.27062e+08	1.47608e+08	1.32051e+08	1.60159e+08	1.51531e+08	1.37768e+08	1.35815e+08	1.52701e+08	156907724	1.36925e+08	1.37411e+08	1.43104e+08
AAYEAFCR	sp|P51649|SSDH_HUMAN	93	494.222	2	4.69753e+07	4.96249e+07	4.6361e+07	5.18092e+07	4.72867e+07	4.81776e+07	4.45493e+07	5.59084e+07	4.944e+07	7.41035e+07	71394227	6.45276e+07	58197289	5.01587e+07	3.75376e+07	3.32998e+07	4.27539e+07	4.59756e+07	4.50786e+07	6.30994e+07	5.73627e+07	4.66992e+07	8.42002e+07	6.68375e+07
AAYLLGCSLEELSSAIFK	sp|Q92614-4|MY18A_HUMAN	206	986.508	2	1.325e+07	5.77973e+06	3.66421e+06	9.81992e+06	6.45554e+06	1.06293e+07	--	4363479	1.07428e+07	1.68546e+07	1.41362e+07	1.11102e+07	3.46425e+06	5.31092e+06	7.18815e+06	8.31949e+06	6.12702e+06	1.36844e+07	1.4067e+07	1.27086e+07	1.55259e+07	2.26314e+06	2.72159e+07	2.83389e+07
AAYLNMSEDPSHPSMALNTR	sp|Q14839|CHD4_HUMAN	200	735.673	3	1.48805e+07	2.85796e+07	29544021	1.22994e+07	--	5.40508e+07	1.32123e+07	2.64058e+07	2.00683e+07	--	3.15824e+07	--	--	1.11736e+07	8.74564e+06	--	1.53498e+07	--	1.75014e+07	3.18325e+07	2.20038e+07	3.60511e+07	2.29946e+07	1.99202e+07
AAYNVTLLNFMDPQK	sp|Q9C0B1|FTO_HUMAN	197	862.937	2	2.98523e+07	15408328	8.39225e+06	34066529	6.29933e+07	6.29342e+07	7.00227e+07	64298864	5.63126e+07	6.72252e+07	2.53428e+07	2.58915e+07	1.86646e+07	1.62382e+07	--	--	--	--	1.76189e+07	2.59957e+07	1.23743e+07	1.08424e+08	5.81044e+07	2.9832e+07
AAYPDLENPPLLVTPSQQAK	sp|P54136|SYRC_HUMAN	205	1076.57	2	1.69158e+08	7.18339e+07	6.93759e+07	8.27003e+07	8.13971e+07	5.89443e+07	1.92553e+08	2.09765e+08	1.76222e+08	1.2845e+08	1.194e+08	177462870	1.06187e+08	8.22974e+07	7.13032e+07	1.59868e+08	1.00548e+08	1.62204e+08	1.82249e+08	171264811	1.57428e+08	2.87314e+08	2.14602e+08	1.75526e+08
AAYQVAALPK	sp|P52758|UK114_HUMAN	86	516.299	2	4.2101e+07	5.23531e+07	3.98963e+07	4.32635e+07	5.1404e+07	5.54629e+07	3.88729e+07	2.45897e+07	2.80759e+07	4.87399e+07	3.79996e+07	2.2452e+07	4.25199e+07	3.25287e+07	4.06455e+07	3.80135e+07	4.46499e+07	3.74249e+07	4.38234e+07	4.37906e+07	42731983	5.12947e+07	5.70797e+07	4.72012e+07
AAYSFYNVHTQTPLLDLMSDALVLAK	sp|P30419|NMT1_HUMAN	256	961.166	3	3.62486e+08	2.91414e+08	2.50414e+08	2.23752e+08	2.63251e+08	2.45324e+08	2.74872e+08	3.26841e+08	2.80203e+08	4.04319e+08	2.96181e+08	2.68378e+08	2.20755e+08	2.34716e+08	2.42782e+08	3.13306e+08	2.7154e+08	3.35087e+08	3.87965e+08	4.3498e+08	3.14457e+08	4.05768e+08	5.09384e+08	4.79096e+08
ACAAAGQSGLMALYEAMFTQYSICAAQILVTNLDFHDEQK	sp|P54886|P5CS_HUMAN	185	1110.02	4	--	--	--	2.88129e+06	--	--	--	--	1.89209e+06	1.21395e+07	--	--	1.7341e+06	1.33598e+06	2.13025e+06	--	4.07041e+06	--	--	--	6.18111e+06	--	--	1.93372e+06
ACAELHQNVNVK	sp|Q96QK1|VPS35_HUMAN	154	691.846	2	1.48674e+08	1.69462e+08	1.63342e+08	1.54525e+08	146823121	1.67004e+08	1.69752e+08	1.75292e+08	2.05236e+08	2.08816e+08	165994324	1.43319e+08	1.18653e+08	1.5305e+08	1.34097e+08	1.89794e+08	2.12437e+08	1.6852e+08	2.08419e+08	1.93727e+08	1.66135e+08	3.01726e+08	2.74949e+08	2.51645e+08
ACANPAAGSVILLENLR	sp|P00558|PGK1_HUMAN	249	884.973	2	4440250509	4269963383	3972836785	4161745807	4221109002	4732496944	4556482760	4466001935	5576032057	4122981344	5401804107	3122968123	3609148470	3119227928	3432531554	3950047631	3490924099	3550547713	4844910651	4397963697	4238000442	4496056690	5417413323	4033335015
ACDGINDCGDQSDELCCK	sp|P05156|CFAI_HUMAN	260	1058.89	2	1.91166e+08	2.03942e+08	1.67382e+08	2.06037e+08	1.85371e+08	2.27423e+08	1.892e+08	1.76786e+08	1.81816e+08	1.95012e+08	2.48596e+08	2.18252e+08	7.19814e+07	1.11969e+08	9.93356e+07	1.26485e+08	1.37778e+08	1.18935e+08	9.3349e+07	9.9048e+07	1.07038e+08	2.29792e+08	2.22129e+08	1.64924e+08
ACDGNVDHAATHITNR	sp|Q9Y5A7-2|NUB1_HUMAN	191	584.599	3	--	3.32418e+08	3.39752e+08	--	--	--	4.36953e+06	1890515	3.11893e+08	2.12931e+08	3.00394e+06	814622	1.74424e+08	1.9797e+08	5.7851e+08	4.37129e+08	6.34964e+08	460577804	--	2.39755e+08	2.21079e+08	5.90812e+08	4.38942e+06	7.88863e+06
ACDILAIDK	sp|O00273|DFFA_HUMAN	84	509.768	2	1.54836e+08	1.33014e+08	1.46204e+08	1.60917e+08	1.71299e+08	1.46372e+08	2.03276e+08	1.77642e+08	1.97488e+08	1.92025e+08	141056242	1.27914e+08	1.4439e+08	111405149	124639415	1.36081e+08	1.0857e+08	1.34151e+08	179969096	1.39946e+08	1.32272e+08	2.29364e+08	2.43562e+08	1.66095e+08
ACDSVTSNVLPLLLEQFHK	sp|Q96T76-9|MMS19_HUMAN	204	724.378	3	2.60162e+07	--	2.35096e+07	10636353	1.87291e+07	3.41946e+07	3.34296e+07	1.08733e+07	--	8.23775e+07	--	3.55194e+07	4.02111e+07	4.46984e+07	2.39845e+07	2.92894e+07	--	3.13941e+07	8.84578e+07	3.91829e+07	4.78269e+07	4.72366e+07	5.64398e+07	9.59234e+07
ACEAINRM16FQKEQSELVAQALK	sp|O75165|DJC13_HUMAN	42	860.767	3	1.03507e+08	9.66543e+07	6.47292e+07	7.67304e+07	5.53953e+07	7.67901e+07	9.83148e+07	7.28428e+07	5.7771e+07	139036137	4.74683e+07	3.84446e+07	1.0386e+08	5.63287e+07	5.46989e+07	7.9284e+07	6.14115e+07	4.84586e+07	8.78542e+07	1.45527e+08	7.62283e+07	1.61015e+08	1.67785e+08	6.07565e+07
ACEFAGFQCQIQFGPHNEQK	sp|Q9Y490|TLN1_HUMAN	198	799.358	3	5.83114e+07	6.46237e+07	7.92273e+07	72031342	4.74758e+07	4.35987e+07	6.82718e+07	7.55292e+07	7.98471e+07	5.20795e+07	4.2391e+07	6.0524e+07	4.38986e+07	7.08384e+07	9.47303e+07	3.60313e+07	3.90893e+07	3.14116e+07	5.41367e+07	5.57688e+07	5.16586e+07	1.00845e+08	26271835	9.20278e+07
ACELWEQILQDHPTDMLALK	sp|Q5R3I4|TTC38_HUMAN	191	804.396	3	2.51318e+08	2.09256e+08	1.6454e+08	2.10499e+08	2.26763e+08	280256528	1.90347e+08	2.34026e+08	1.56748e+08	55805712	1.34085e+08	1.17714e+08	1.22592e+08	1.20417e+08	1.4977e+08	2.09433e+08	1.92762e+08	2.00519e+08	2.62155e+08	2.69903e+08	2.11078e+08	3.38093e+08	1.5438e+08	5.2109e+07
ACEPGVDYVYK	sp|P01024|CO3_HUMAN	131	650.798	2	4696648324	4346329725	3619729076	3928518126	4289117731	4175032348	4637222542	4487542755	4209839084	5003332843	4264428165	3004919947	2902208365	2974403269	3107803894	3120790732	3160270588	3312482107	3211281935	3346433817	3311154460	4179747467	4734560040	4009091474
ACFLDSMATLGLAAYGYGIR	sp|P11216|PYGB_HUMAN	230	1075.52	2	--	2.65514e+06	--	4.97971e+06	4.20364e+07	2.37612e+07	--	--	--	--	--	--	--	--	--	--	--	--	--	--	3.53414e+06	--	--	--
ACGAEAAAYGR	sp|A1L188|CQ089_HUMAN	70	548.747	2	--	2.83921e+06	--	9.65396e+06	8.27181e+06	7.22451e+06	--	--	--	--	2.82084e+06	1.6718e+06	--	--	--	--	--	--	--	3.53838e+06	--	--	--	--
ACGLNFADLMAR	sp|Q99536|VAT1_HUMAN	142	669.819	2	1.76425e+08	207932667	1.9314e+08	1.70126e+08	150104870	2.08645e+08	2.63084e+08	224062301	2.22132e+08	1.72369e+08	1.56713e+08	1.7647e+08	206600778	1.77459e+08	2.02094e+08	1.8574e+08	1.69332e+08	1.70653e+08	2.0344e+08	2.01793e+08	2.51418e+08	3.46977e+08	3.41296e+08	3.83692e+08
ACGNFGIPCELR	sp|P22234|PUR6_HUMAN	149	697.322	2	9.39462e+08	9.0375e+08	9.46575e+08	8.79844e+08	9.25703e+08	9.71261e+08	9.99697e+08	1028523897	1055743100	9.44865e+08	9.67594e+08	671449309	8.14266e+08	7.65961e+08	8.33651e+08	9.02324e+08	8.6384e+08	9.24576e+08	1096150976	9.74388e+08	9.75103e+08	1389401931	1558212933	1164718176
ACGNMFGLMHGTCPETSGGLLICLPR	sp|P49903|SPS1_HUMAN	253	950.437	3	5.91815e+07	7.04408e+07	6.46884e+07	9.06416e+07	2.26599e+07	8.07106e+07	1.16378e+08	8.52433e+07	6.25985e+07	1.5488e+08	8.27116e+07	51582929	7.33024e+07	6.26018e+07	3.95804e+07	6.26424e+07	6.9643e+07	9.73674e+07	1.05186e+08	1.28555e+08	7.5329e+07	182109208	1.04861e+08	126516464
ACGVSRPVIACSVTIK	sp|P55769|NH2L1_HUMAN	166	573.308	3	5.89995e+08	4.93711e+08	5.41073e+08	5.59459e+08	5.57966e+08	4.55013e+08	4.18749e+08	4.51555e+08	4.38518e+08	5.54953e+08	5.12865e+08	4.19539e+08	525495865	483736316	6.07298e+08	5.27765e+08	587838898	5.65665e+08	6.07387e+08	5.46447e+08	5.45079e+08	6.13741e+08	7.53411e+08	5.81343e+08
ACHILECPEGLAQDVISTIGQAFELR	sp|P29353-5|SHC1_HUMAN	114	976.482	3	2.5519e+07	2.8346e+07	1.42138e+07	3.2954e+07	5.75643e+07	3.81081e+07	3.07685e+07	3.87283e+07	2.20223e+07	1.17319e+07	43809690	3.29806e+07	3.49095e+07	2.14336e+07	4.52228e+07	2.47838e+07	2.34919e+07	2.80722e+07	4.65818e+07	4.01358e+07	2.27511e+07	6.97639e+07	9.1924e+07	9.02257e+07
ACHLSCSALLQDNIADAVACAK	sp|P61626|LYSC_HUMAN	107	796.706	3	2.75767e+07	4.94286e+07	3.90613e+07	3.79476e+07	4.49726e+07	5.20617e+07	9.2694e+07	1.4119e+08	1.26086e+08	1.21418e+08	9.89778e+07	8.54654e+07	1.85337e+07	2.43476e+07	21020142	1.62483e+07	1.23281e+07	1.26212e+07	--	--	13944777	9.96335e+07	9.82965e+07	8.8034e+07
ACHSSCLACMGPAPSHCTGCK	sp|Q86XX4|FRAS1_HUMAN	142	587.984	4	2.14605e+07	2.52393e+07	1.70845e+07	2.26887e+07	3.15195e+07	4.30346e+07	3.72007e+07	3.95354e+07	2.51312e+07	3.47794e+07	12225768	1.58071e+07	2.45566e+07	1.25856e+07	1.64695e+07	2.20664e+07	5.46354e+06	1.64655e+07	1.04481e+07	1.4658e+07	2.19732e+07	2.66126e+07	2.78153e+07	36911833
ACIDSNEDGDLSK	sp|P29144|TPP2_HUMAN	138	712.305	2	3.10094e+07	2.52773e+07	2.21812e+07	3.49946e+07	3.60215e+07	2.07838e+07	2.50867e+07	3.43169e+07	2.40011e+07	2.77102e+07	41623893	3.50426e+07	3.65821e+07	2.89341e+07	3.04443e+07	3.10445e+07	1.21105e+07	3.3685e+07	3.37122e+07	3.14816e+07	2.228e+07	2.58724e+07	5.28678e+07	3.17595e+07
ACIGDTLCQK	sp|A0AVT1|UBA6_HUMAN	92	583.271	2	27536302	2.19853e+07	3.40819e+07	3.89086e+07	1.78742e+07	1.63751e+07	1.12481e+07	1.44063e+07	2.10831e+07	2.0372e+07	4.83224e+07	2.57342e+07	4.19674e+07	3.27534e+07	4.39968e+07	5.86509e+07	4.6467e+07	2.5159e+07	4.03726e+07	2.7082e+07	3.20225e+07	2.25004e+07	3.94787e+07	3.34536e+07
ACIPTGPYPCGK	sp|P00742|FA10_HUMAN	117	660.808	2	3.05817e+08	2.53926e+08	2.30978e+08	2.64833e+08	2.70936e+08	2.44442e+08	2.49403e+08	2.50553e+08	235143313	3.11675e+08	2.76879e+08	2.29011e+08	1.5608e+08	1.34748e+08	1.86643e+08	1.86558e+08	2.00853e+08	1.78042e+08	171564182	172466865	1.41716e+08	2.59412e+08	2.79718e+08	2.07094e+08
ACLDTAVENMPSLK	sp|P49327|FAS_HUMAN	204	774.873	2	1002446508	1109317151	1126318951	1018025681	1299315859	1200972690	1471342781	1517288004	1198701071	1498377996	1068379179	1123463098	1330874034	9.86127e+08	1086776794	1371237684	1337637862	1469213992	1506825166	1474063739	1444761804	2083637901	2071752742	1800544986
ACLISLGYDIGNDPQGEAEFAR	sp|P12814|ACTN1_HUMAN	300	1198.56	2	84337857	1.36295e+08	1.46446e+08	6.12119e+07	1.01672e+08	1.082e+08	7.74797e+07	1.09402e+08	7.52724e+07	1.2814e+08	36289429	1.69672e+08	4.5524e+07	2.81558e+07	31012910	4.97677e+07	1.04544e+08	7.90392e+07	1.09761e+08	1.53865e+08	1.27409e+08	1.95809e+08	1.19781e+08	1.06548e+08
ACLISLGYDVENDR	sp|O43707|ACTN4_HUMAN	186	812.884	2	3.67891e+08	4.38959e+08	3.78925e+08	4.19225e+08	4.19785e+08	4.46128e+08	5.6396e+08	5.88492e+08	5.8233e+08	4.39569e+08	2.59089e+08	3.26055e+08	2.89657e+08	2.30761e+08	2.79549e+08	3.66311e+08	2.96692e+08	3.21828e+08	3.66047e+08	3.36952e+08	374622267	5.9905e+08	681017446	5.39407e+08
ACLISLGYDVENDRQGEAEFNR	sp|O43707|ACTN4_HUMAN	231	852.731	3	4.92432e+08	5.7173e+08	5.78572e+08	4.77246e+08	4.51089e+08	482049615	4.11921e+08	4.11519e+08	4.56287e+08	5.56542e+08	4.76244e+08	--	5.36726e+08	4.31099e+08	5.69145e+08	4.54638e+08	4.44278e+08	4.42158e+08	7.68668e+08	6.77441e+08	635749635	663052963	7.07777e+08	6.33638e+08
ACNCLLLK	sp|P09104|ENOG_HUMAN	95	496.257	2	1.7313e+08	1.5235e+08	1.47123e+08	2.34027e+08	1.92669e+08	1.90759e+08	1.94512e+08	1.84194e+08	1.72042e+08	2.23036e+08	2.16661e+08	2.09799e+08	1.47336e+08	1.3367e+08	1.66682e+08	150836238	1.81379e+08	1.61028e+08	185618688	1.8458e+08	1.73306e+08	2.98494e+08	3.85375e+08	1.94336e+08
ACNPQPNGENAISAR	sp|Q8NHP8|PLBL2_HUMAN	159	799.87	2	2.46533e+07	7.98779e+06	1.86894e+07	2.61681e+07	2.79866e+07	2.90539e+07	3.02234e+07	2.43672e+07	2.53524e+07	5.16506e+07	3.58764e+07	32079980	8.55137e+06	1.12529e+07	1.12676e+07	2.73558e+07	2.88581e+07	23926487	1.6372e+07	1.85513e+07	1.68815e+07	1.89706e+07	2.25074e+07	2.3771e+07
ACNQLGQFLQHR	sp|O95782-2|AP2A1_HUMAN	143	491.246	3	1.76407e+08	1.03963e+08	9.03858e+07	1.17962e+08	1.36654e+08	1.43435e+08	1.09525e+08	1.25581e+08	1.30841e+08	1.12568e+08	8.08662e+07	8.16064e+07	1.01699e+08	1.11e+08	1.10093e+08	1.34828e+08	1.07592e+08	1.13859e+08	1.2374e+08	1.49998e+08	1.41801e+08	1.59437e+08	1.6263e+08	1.15887e+08
ACPPEVYAIMRGCWQREPQQRHSIK	sp|P04629-4|NTRK1_HUMAN	-37	1033.18	3	2.86445e+06	2.455e+06	4.4841e+06	3.75204e+06	1.4425e+07	2.16378e+06	4.86862e+06	2.97977e+06	2.85164e+06	4.61754e+06	1.66373e+07	6.78077e+06	959000	456436	530905	7.73207e+06	9.50507e+06	1.71266e+06	1.02081e+07	5.19578e+06	7.27966e+06	1.17281e+07	3.37477e+06	1.19642e+07
ACPRPEGLNFQDLK	sp|P15927|RFA2_HUMAN	106	548.944	3	131146998	1.59531e+08	112449097	1.48161e+08	2.21618e+08	1.11871e+08	1.27905e+08	2.9235e+08	1.03182e+08	1.54022e+08	132465207	1.20917e+08	1.19366e+08	1.66752e+08	1.19567e+08	9.45365e+07	1.36324e+08	1.03485e+08	2.27854e+08	1.50204e+08	1.40632e+08	2.10471e+08	2.33489e+08	3.19779e+08
ACQSIYPLHDVFVR	sp|P61247|RS3A_HUMAN	185	852.931	2	3.95764e+08	3.93774e+08	4.22343e+08	3.5885e+08	3.18888e+08	3.31671e+08	4.56442e+08	4.57624e+08	4.42371e+08	3.94406e+08	283593837	279320465	5.58597e+08	4.35961e+08	504498319	6.09622e+08	5.98426e+08	5.41964e+08	6.00466e+08	6.22643e+08	5.75858e+08	8.26743e+08	7.40495e+08	6.51613e+08
ACTTEEDQEKLMQITSLHSLNAFLLPIK	sp|P49915|GUAA_HUMAN	202	808.417	4	7.35382e+07	2.97042e+07	--	--	1.95234e+07	7.95731e+07	45511484	92966837	64869187	3.69408e+07	2.38386e+07	4.44214e+07	8.38123e+07	22156912	2.14443e+07	1.09717e+07	1.7129e+07	26900998	5.89237e+07	97421956	1.13416e+08	4.55144e+07	2.29767e+07	7.61985e+06
ACVMMQGR	sp|P00491|PNPH_HUMAN	95	476.712	2	1.07304e+08	9.48032e+07	1.14742e+08	5.40782e+07	1.08076e+08	1.12187e+08	7.98004e+07	5.37205e+07	5.40262e+07	1.49338e+08	1.31906e+08	1.29992e+08	1.27344e+08	1.45742e+08	147313358	6.56935e+07	6.24742e+07	5.16327e+07	1.24244e+08	1.15225e+08	1.06954e+08	4.16982e+07	9.91648e+07	1.02844e+08
ACVQVLDPK	sp|Q9BWS9|CHID1_HUMAN	83	515.275	2	117154178	4.21627e+07	5.26357e+07	1.66024e+08	1.52996e+08	1.57548e+08	1.77118e+08	3.08352e+07	1.65936e+08	1.73726e+08	1.98252e+08	4.80906e+07	8711891	5.86682e+06	1.43271e+07	9.53594e+07	1.1475e+08	3.85025e+07	1.06986e+08	1.39048e+08	1.24748e+08	1.62755e+08	1.70042e+08	3.66325e+07
ACVTGKPISQGGIHGR	sp|P00367|DHE3_HUMAN	176	546.623	3	5.54568e+07	4.77111e+07	7.93226e+07	4.34694e+07	5.84484e+07	5.39145e+07	9.76927e+07	7.73851e+07	7.81726e+07	5.24008e+07	4.66345e+07	4.48016e+07	2.26483e+07	1.85434e+07	2.63364e+07	3.40173e+07	3.89969e+07	3.12362e+07	3.09862e+07	4.17677e+07	2.35069e+07	9.84749e+07	8.30055e+07	9.18279e+07
ACVVDCGTGYTK	sp|P61158|ARP3_HUMAN	149	665.793	2	5.01958e+07	6.08752e+07	6.16748e+07	2.74436e+08	259504868	2.48955e+08	--	--	--	--	12700089	--	5.32044e+07	4.55852e+07	3.34411e+07	--	--	--	--	--	--	--	--	1.11904e+07
ACYALENFVENLGPK	sp|Q8TEX9|IPO4_HUMAN	195	862.917	2	7.95917e+07	5.57747e+07	49015777	6.28094e+07	5.62779e+07	8.33839e+07	1.12495e+08	1.22288e+08	1.25458e+08	1.55778e+08	1.21364e+08	8.72861e+07	1.09939e+08	8.67289e+07	8.75917e+07	1.30736e+08	5.81361e+07	8.44324e+07	1.0078e+08	1.1086e+08	9.35905e+07	--	159695494	2.08238e+08
ACYGVLR	sp|P23396|RS3_HUMAN	41	838.425	1	--	--	5.1737e+07	2.56376e+07	4.83397e+07	4.72953e+07	1.10121e+08	6.85841e+07	6929846	9.53034e+07	5.99328e+07	2.39916e+07	--	--	--	1.55596e+08	1.39056e+07	6.26699e+07	4.88314e+07	26774592	8.19988e+07	1.67525e+08	82901602	75755508
ACYRRNK	sp|Q96HA4-2|CA159_HUMAN	38	967.486	1	2.3923e+07	2.04067e+07	2.75417e+07	2.44211e+07	1.41811e+07	1.71087e+07	1.8951e+07	4.68633e+07	1.4024e+07	2.22978e+07	3.7309e+07	9.78762e+06	4.52286e+06	1.16328e+07	1.035e+07	8.33475e+06	1.18933e+07	7.33552e+06	6.59328e+06	9.7397e+06	7.73354e+06	--	3.23219e+07	2.57323e+07
ADAASSLTVDVTPPTAK	sp|Q9H8Y8-3|GORS2_HUMAN	209	822.428	2	8.71629e+07	6.07305e+07	70622879	7.30416e+07	7.62262e+07	6.65685e+07	1.25661e+08	1.26607e+08	1.28599e+08	8.67781e+07	6.19383e+07	84383272	9.03754e+07	7.82256e+07	6.28125e+07	9.96303e+07	5.26598e+07	8.48953e+07	6.4941e+07	5.25265e+07	7.67108e+07	202778189	1.26023e+08	1.10639e+08
ADAEDLLDSFLSNILQDCR	sp|Q96T76-9|MMS19_HUMAN	185	1098.02	2	--	--	--	510452	1.79377e+06	1.54205e+06	975035	--	--	2.51904e+06	4.26884e+06	2.7471e+06	--	--	--	3.39795e+06	1.34625e+06	1.36226e+06	--	--	--	5.73261e+06	981363	1.77754e+06
ADAEEEAATR	sp|Q13409-6|DC1I2_HUMAN	157	531.74	2	3.07815e+06	2.87299e+06	2.64984e+06	--	1.56973e+06	2.00922e+06	4.98775e+06	917388	1.87949e+06	4.40852e+06	2.19514e+06	2.96277e+06	2.27833e+07	2.62204e+07	2.94016e+07	2.11101e+06	2.92588e+06	1.93924e+06	7.27965e+06	2.82898e+06	1.67959e+06	4.82808e+06	1.01122e+07	7.75711e+06
ADAEGESDLENSR	sp|Q9Y490|TLN1_HUMAN	189	696.797	2	6.19206e+07	5.96852e+07	7.79395e+07	7.70886e+07	8.61718e+07	7.2541e+07	8.89511e+07	8.88647e+07	7.9466e+07	9.03065e+07	1.00835e+08	8.126e+07	54821194	6.45835e+07	5.91539e+07	8.36083e+07	8.40842e+07	8.81144e+07	7.36323e+07	8.02892e+07	6.36641e+07	9.57766e+07	1.20335e+08	1.24464e+08
ADAEGESDLENSRK	sp|Q9Y490|TLN1_HUMAN	184	507.566	3	8.89482e+07	9.02289e+07	8.67606e+07	1.07931e+08	1.1368e+08	152096696	1.23329e+08	1.21952e+08	1.15511e+08	1.09211e+08	1.02417e+08	9.50862e+07	8.09937e+07	8.50381e+07	8.97612e+07	1.39881e+08	1.2369e+08	1.23881e+08	1.29372e+08	1.48923e+08	1.21276e+08	1.43289e+08	1.61564e+08	1.69193e+08
ADAGKEGNNPAENGDAKTDQAQK	sp|P05204|HMGN2_HUMAN	1	583.023	4	--	--	1.5188e+06	--	--	--	--	--	--	1.16967e+06	--	1.16795e+06	1.0756e+06	--	--	3.58427e+06	659847	3.94332e+06	1.69772e+06	811095	712981	--	--	--
ADAPVK	sp|Q8WZ42-5|TITIN_HUMAN	33	600.334	1	3.94674e+07	5.32753e+07	7.12459e+07	2.46517e+07	5.59702e+07	4.5638e+07	1.69465e+07	2.1298e+07	1.46215e+07	4.1365e+07	4.33438e+07	3.88825e+07	74868676	7.44791e+07	1.00209e+08	1.15646e+07	6.63803e+06	1.65491e+07	4.11666e+07	6.40917e+07	2.67313e+07	--	1.48591e+07	--
ADATNVNNWHWTER	sp|O95433|AHSA1_HUMAN	186	857.391	2	402084449	3.29933e+08	3.62272e+08	4.03419e+08	4.45045e+08	442151806	445740908	4.64223e+08	3.37953e+08	5.05397e+08	4.19273e+08	2.86615e+08	2.62864e+08	2.99219e+08	3.66977e+08	4.128e+08	3.31757e+08	365356877	4.64818e+08	4.26683e+08	4.31389e+08	5.96517e+08	625272292	4.4483e+08
ADCASGIFLAAEK	sp|O43747|AP1G1_HUMAN	148	676.829	2	1.28042e+08	1.15001e+08	1.2708e+08	7.98768e+07	112166096	1.03571e+08	1.35844e+08	1.45127e+08	1.40057e+08	1.03946e+08	1.28495e+08	6.14122e+07	9.58758e+07	9.11346e+07	1.0924e+08	6.50703e+07	7.0325e+07	1.03253e+08	1.2388e+08	1.08769e+08	120307840	1.82363e+08	1.9087e+08	1.52226e+08
ADCILYYGFGDIFR	sp|P46063|RECQ1_HUMAN	171	855.405	2	2.60079e+07	2.37743e+07	1.97751e+07	2.66315e+07	3.2558e+07	3.95614e+07	6.44765e+07	4.34774e+07	4.42598e+07	4.91554e+07	4.91123e+07	5.1366e+07	2.03253e+07	2.26154e+07	1.64726e+07	4.53436e+07	2.90056e+07	4.23868e+07	3.33312e+07	3.36911e+07	3.03655e+07	5.52347e+07	6.79899e+07	5.19295e+07
ADCTITMADSDFLALMTGK	sp|P22307-4|NLTP_HUMAN	247	1030.97	2	8.16065e+07	6.93136e+07	4.85979e+07	1.06401e+08	1.00598e+08	8.44398e+07	1.27565e+08	1.27039e+08	1.00993e+08	1.30046e+08	9.50214e+07	8.07088e+07	2.89117e+07	2.40552e+07	3.97697e+07	41506420	4.63147e+07	47856868	8.43209e+07	35907333	5.27917e+07	9.99989e+07	9.94919e+07	1.0913e+08
ADDGRPFPQVIK	sp|P04075|ALDOA_HUMAN	72	671.86	2	4249054613	3793722943	3661329845	4372285780	3860321948	3876610601	4656672904	4134115018	4220269953	4949841398	4290966414	3027019508	3212380283	3298681456	3011681159	4270030568	3790556962	4069243379	3960901301	4083295878	4092351189	4573954225	5501166195	4460104065
ADDKETCFAEEGK	CON_GI113576|sp|P02768|ALBU_HUMAN	205	500.55	3	2411315378	2510979121	2843554105	2843437385	2953546913	2845780773	3728951211	3818319321	3355224059	3423143616	3004462702	2768401256	1348801828	1532497860	1512864861	2153390716	2222709275	2388104133	1883172621	2083556181	1838261857	2916306266	3335387941	3661599427
ADDKETCFAEEGKK	CON_GI113576|sp|P02768|ALBU_HUMAN	188	543.249	3	59508602118	54563369487	52810595299	46346797982	70580385176	77407917966	85284451651	42207452942	45358205788	66833740394	53082204114	52123303720	41853543193	48116374934	51395286146	38216153849	34533356415	31522909084	48711027316	50773468467	52752762315	34065279527	56204555517	53478667288
ADDLGKGGNEESTKTGNAGSR	sp|P00441|SODC_HUMAN	154	516.747	4	2.93431e+07	2.00943e+07	2.86286e+07	--	--	--	--	--	--	--	--	--	--	--	--	1.08038e+07	2.72946e+07	1.86199e+07	--	--	--	--	--	--
ADDPSSYMEVVQAANTSGNWEELVK	sp|Q00610-2|CLH1_HUMAN	242	1370.63	2	3.31214e+07	2.09944e+07	3.21229e+07	49556494	65338166	3.22246e+07	--	7.73622e+07	112400756	6.50877e+07	8.69046e+07	4.96498e+07	2.27961e+07	4.78644e+07	6.11119e+07	1.16398e+08	5.51093e+07	1.03429e+08	1.26211e+08	8.31103e+07	1.03252e+08	6.02867e+07	1.6292e+08	150241354
ADDPYAHLSK	sp|Q8NE71|ABCF1_HUMAN	87	558.769	2	2.59189e+06	6.27123e+06	10407854	1.58223e+07	--	--	2.52063e+07	2.39061e+07	22595466	--	1.50248e+07	9.90373e+06	--	5.87668e+06	6.87226e+06	2.3335e+07	1.3595e+07	1.05062e+07	1.21469e+07	1.24982e+07	1.12933e+07	3.69664e+07	3.7473e+07	3.73963e+07
ADDTFEALCIEPFSSPPELPDVMKPQDSGSSANEQAVQ	sp|Q15370|ELOB_HUMAN	197	1369.62	3	7.60922e+07	3.07573e+07	50475302	5.51697e+07	4.16073e+07	74094208	6.83657e+07	7.08994e+07	2.30968e+07	5.66378e+07	55895295	7.54596e+07	49330567	2.61253e+07	2.87118e+07	4.40651e+07	3.06907e+07	5.9262e+07	5.4133e+07	4.251e+07	4.49765e+07	6.99657e+07	7.05006e+07	8.28048e+07
ADDTSAATIEK	sp|Q9Y2W2|WBP11_HUMAN	131	561.27	2	3.22115e+07	5.2717e+07	3.78063e+07	4.56433e+07	50314611	3.66898e+07	5.74761e+07	6.72216e+07	5.99086e+07	7.47569e+07	6.5934e+07	7.54819e+07	2.63783e+07	2.81255e+07	4.44122e+08	3.68314e+07	5.73557e+07	6.73603e+07	4.74084e+07	6.61228e+07	5.68334e+07	5.10044e+07	7.13542e+07	6.41754e+07
ADEASELACPTPK	sp|P49327|FAS_HUMAN	188	694.822	2	6.46481e+08	6.02111e+08	7.02114e+08	5.65654e+08	6.87547e+08	6.0375e+08	8.10603e+08	8.88236e+08	9.70198e+08	9.3294e+08	8.94722e+08	6.64661e+08	555042451	6.02356e+08	5.47867e+08	6.73782e+08	5.67756e+08	7.09203e+08	5.78674e+08	7.21153e+08	650999790	1051528196	1171563740	1106039194
ADEDPIMGFHQMFLLK	sp|P61970|NTF2_HUMAN	197	631.308	3	1314905586	1224091362	1075227381	1379354762	1339879728	1560048057	1891558998	1988888798	1965437013	1953615396	1334653410	1502894617	7.96834e+08	1385758130	8.00501e+08	1505991183	1146617308	1296212540	1729865647	1587387830	1363130365	2124279311	2473704943	1895643321
ADEEPTPADGR	sp|Q96AT1|K1143_HUMAN	109	579.257	2	2.87873e+07	2.22539e+07	2.40546e+07	2.26615e+07	2.61946e+07	2.67841e+07	2.44163e+07	1.76803e+07	1.17252e+07	2.37799e+07	1.24508e+07	2.34546e+07	19286602	2.05249e+07	2.45114e+07	3.42853e+07	1.69075e+07	2.51351e+07	2.01816e+07	2.23141e+07	2.55039e+07	2.36993e+07	3.84377e+07	3.22575e+07
ADEGISFR	sp|Q06830|PRDX1_HUMAN	107	894.432	1	1064203173	1020115244	1301524740	1532004322	1372698267	9.91865e+08	1248648424	1321526884	1407250904	1340125686	1311983392	1294948836	1233384885	1324309615	1155492427	1577495271	1370093910	1438882270	1247948393	1358327370	1315435656	2077544186	1612345200	1396178335
ADEHVIDQGDDGDNFYVIER	sp|P13861-2|KAP2_HUMAN	143	769.676	3	--	--	--	4.08638e+07	4.6327e+07	6.43341e+07	7.57031e+07	2.15874e+07	2.5298e+07	3.73994e+07	6.23306e+07	--	6.4314e+07	--	--	6.09185e+07	4.32619e+07	35097559	21036910	--	1.91304e+07	1.51244e+08	--	--
ADESAENCDK	CON_GI113576|sp|P02768|ALBU_HUMAN	97	1138.42	1	4.47928e+06	--	--	--	--	--	--	--	--	--	--	--	--	--	--	--	--	--	--	--	--	--	8.29327e+06	--
ADEVVWVR	sp|P14868|SYDC_HUMAN	103	487.259	2	1.37272e+08	9.96705e+07	1.22631e+08	1.31205e+08	1.39845e+08	1.80464e+08	9.16314e+07	7.89101e+07	9.98801e+07	1.45811e+08	1.09968e+08	7.18625e+07	1.18864e+08	1.01689e+08	132005667	1.63241e+08	157034343	145580252	1.51705e+08	1.49496e+08	1.73358e+08	2.19667e+08	1.88924e+08	1.53334e+08
ADEYQPPDGGSLVEVYLLDTSIQSDHR	sp|Q8NBP7|PCSK9_HUMAN	235	1002.14	3	3.31929e+07	4.14089e+07	1.47936e+07	7.05397e+07	40649113	7.98098e+07	110722527	4.31654e+07	5.22937e+07	4.59654e+07	4.68152e+07	57796014	16630666	1.04555e+07	2.11933e+07	5.84981e+07	3.27248e+07	5.39141e+07	3.93402e+07	3.30043e+07	33389508	--	5.77662e+07	125933579
ADFDNTVAIHPTSSEELVTLR	sp|P00390-2|GSHR_HUMAN	228	772.389	3	1384947535	1264377895	1226723795	1194232756	1286151341	1277990803	1627881403	1740021466	1692722957	1527583484	1335588410	9.65344e+08	1034035398	991749550	1067699486	1276825127	1211976847	1223596254	1590534299	1387443606	1384152908	1947080581	2313471200	1707467286
ADFNPM16PNRGTHNCRNRNSFK	sp|Q9Y2I1|NISCH_HUMAN	-14	1275.09	2	689116	1.13905e+06	1.10243e+06	1.36519e+06	1.36221e+06	634632	2.07879e+06	1.69363e+06	1.78526e+06	1.26745e+06	597896	2.01128e+06	1.08232e+06	803936	840420	447206	1.10882e+06	1.42189e+06	835535	1.44342e+06	568525	1.16439e+06	1.39379e+06	1.01167e+06
ADFPAGIPECGTDALR	sp|P26640|SYVC_HUMAN	106	845.398	2	3.92967e+07	7.01622e+07	6.69978e+07	2.30348e+07	4.94062e+07	3.15994e+07	4.25197e+07	2.87553e+07	43673728	3.35252e+07	3.52285e+07	2.9468e+07	4.14139e+07	3.97258e+07	4.70862e+07	9.0129e+07	2.32339e+07	5.56765e+07	6.04085e+07	3.34033e+07	3.88666e+07	1.27492e+08	75722385	76604962
ADFWMPAVR	sp|Q8N6C5-2|IGSF1_HUMAN	92	546.77	2	41596606	5.67864e+07	3.89522e+07	6.82918e+07	2.88246e+07	3.65254e+07	2.08933e+07	6.11015e+07	5.64077e+07	2.4767e+07	4.82841e+07	2.4627e+07	2.78469e+07	2.56879e+07	3.5459e+07	2.68445e+07	4.10279e+07	4.24783e+07	4.81804e+07	3.01577e+07	2.41636e+07	4.19369e+07	3.75263e+07	4.59416e+07
ADGESCSASMMYQEGK	sp|P01008|ANT3_HUMAN	202	875.845	2	5.78636e+08	--	5.23056e+06	4.50579e+08	4.44808e+06	--	6.71278e+08	6.75056e+08	3.03898e+08	--	--	4.0276e+08	--	1.32773e+07	8.34189e+06	--	179272911	2.47191e+08	2.08905e+08	2.39612e+08	1.64099e+08	7505973	8.44955e+08	839647198
ADGGTQVIDTK	sp|P09622|DLDH_HUMAN	156	552.781	2	5.28712e+07	165417131	6.11228e+07	1.77244e+08	1.81796e+08	3.50941e+07	2.54808e+08	1.43497e+08	9.03034e+07	1.56799e+08	2.06652e+08	1.32837e+08	8.27866e+07	8.52237e+07	7.82201e+07	1.29206e+08	1.62994e+08	2.23808e+07	7.84276e+07	8.06636e+07	5.19515e+07	1.77647e+08	1.94974e+08	2.17171e+08
ADGSSLPEWVTDNAGTLHFAR	sp|Q13308|PTK7_HUMAN	208	748.693	3	6.03131e+07	--	2.25848e+07	34405157	5.549e+07	3.21125e+07	113631928	1.22717e+08	8.83872e+07	4.23886e+07	87351717	4.24341e+07	4.38959e+07	3.18465e+07	4.65842e+07	3.48235e+07	2.80813e+07	2.00174e+07	37265457	3.72066e+07	5.70136e+07	182777187	2.0349e+08	124852816
ADGSYAAWLSR	sp|P0C0L5|CO4B_HUMAN	127	598.788	2	9.83523e+07	1.04036e+08	9.06925e+07	7.52442e+07	83276568	9.28738e+07	5.05059e+07	5.47264e+07	4.93863e+07	6.54801e+07	5.46101e+07	4.12313e+07	3.28114e+07	4.08701e+07	3.85206e+07	--	51124202	2.19823e+07	4.86545e+07	6.36216e+07	4.10314e+07	--	9.4125e+07	5.40044e+07
ADGYVDNLAEAVDLLLQHADK	sp|Q9H008|LHPP_HUMAN	197	757.383	3	1.52343e+07	1.75808e+07	1.33161e+07	1.89143e+07	2.64166e+07	2.06306e+07	2.78243e+07	3.99656e+07	2.76743e+07	2.87532e+07	4.48622e+07	2.09808e+07	3.62854e+06	3.64611e+06	--	2.6228e+07	1.12182e+07	1.74859e+07	3.46199e+07	2.59558e+07	2.46756e+07	5.26298e+07	3.8401e+07	3.61384e+07
ADGYVLEGK	sp|P62241|RS8_HUMAN	107	476.243	2	46010840	4.51542e+07	1.28635e+08	3.09762e+07	6.03747e+07	2.38143e+07	4.00063e+07	4.3431e+07	38668567	5.16749e+07	5.54316e+07	5.50651e+07	6.15105e+07	8.11124e+07	1.28349e+08	1.05392e+08	1.57629e+08	1.71212e+08	1.58801e+08	8.20117e+07	9.12039e+07	2.62182e+08	1.97928e+08	1.75278e+08
ADHDFVVQEDFMK	sp|P62333|PRS10_HUMAN	98	527.574	3	3.92958e+07	3.77063e+07	3.83429e+07	2.21036e+07	3.01193e+07	51083758	4.66589e+07	5.48208e+07	3.64736e+07	4.80449e+07	3.83108e+07	1.63619e+07	3.57209e+07	42668226	6.3673e+07	5.64042e+07	3.84983e+07	7.64762e+07	7.88954e+07	7.50583e+07	8.6986e+07	9.53946e+07	9.8432e+07	6.12289e+07
ADHHATNGVVHLIDK	sp|Q15582|BGH3_HUMAN	129	542.95	3	8.65328e+07	9.26362e+07	21738387	2.92241e+07	6.81552e+07	1.12343e+08	9.29569e+07	9.74934e+07	1.02178e+08	1.27634e+08	9.89159e+07	5.67062e+07	5.71858e+07	1.92346e+07	--	92984425	7.25743e+07	5.05302e+07	3.07505e+07	3.46681e+07	6.1731e+07	9.86632e+07	157973544	1.54762e+08
ADHPPAEVTSHAASGAK	sp|Q9UHB6|LIMA1_HUMAN	123	549.269	3	1.65358e+07	1.21566e+07	1.55034e+07	1.94769e+07	1.88916e+07	2.22428e+07	2.70229e+07	1.8571e+07	2.18295e+07	2.29132e+07	2.20893e+07	1.41535e+07	1.77217e+07	2.15323e+07	2.11125e+07	12213099	1.35244e+07	1.62476e+07	2.40525e+07	2.33081e+07	1.91922e+07	2.76458e+07	3.92393e+07	4.14335e+07
ADHQPLTEASYVNLPTIALCNTDSPLR	sp|P08865|RSSA_HUMAN	289	1498.74	2	1102494101	1012409960	1102473612	748987308	7.74042e+08	1028474883	7.65621e+08	8.45095e+08	7.19972e+08	1074083751	592205516	9.77555e+08	8.95745e+08	8.0242e+08	831225163	1011541839	8.93844e+08	9.5304e+08	1139320627	1191632285	1167711123	1221730991	1101664627	8.86235e+08
ADIDVSGPK	sp|Q09666|AHNK_HUMAN	110	451.235	2	2.09445e+08	2.32354e+08	3.01443e+08	1.1663e+08	1.26365e+08	1.85302e+08	--	--	--	6.34347e+08	5.42096e+08	1.46578e+08	4.65384e+08	9.52233e+07	2.47814e+08	1.02071e+08	3.19159e+08	2.33289e+08	2.09875e+08	3.52577e+08	2.0141e+08	2.9252e+08	6.77008e+08	2.68734e+08
ADIEMPFDPSK	sp|O75369-8|FLNB_HUMAN	138	625.293	2	2.36521e+08	2.2617e+08	1.98979e+08	201411781	240792959	2.14008e+08	2.48096e+08	1.98329e+08	2.1135e+08	2.24271e+08	1.01014e+08	1.74138e+08	1.41425e+08	1.30753e+08	1.86108e+08	2.28259e+08	1.90513e+08	2.32838e+08	1.9142e+08	2.13609e+08	1.77016e+08	4.05125e+08	2.99193e+08	1.8328e+08
ADIFMFDEPSSYLDVK	sp|P61221|ABCE1_HUMAN	171	938.937	2	5.33764e+07	--	3.44221e+07	8.71735e+06	4.00677e+07	18014516	1.22993e+07	2.12582e+07	--	2.77723e+07	2.03004e+07	3.32256e+07	4.29614e+07	3.8386e+07	3.57157e+07	4.10214e+07	2.3544e+07	43166049	3.10581e+07	3.62291e+07	5.13819e+07	66423920	3.55424e+07	6.56444e+07
ADIGCTPGSGK	sp|P01024|CO3_HUMAN	149	531.749	2	2.50002e+08	3.35332e+08	3.34615e+08	3.14147e+07	4.77269e+07	9.67515e+07	6.19311e+07	2.2012e+07	2.54117e+07	261457397	1.62571e+08	1.46221e+08	1118340655	2330307198	1161243619	2.3721e+07	2.69771e+07	1.50924e+07	1.0704e+08	8.0651e+07	8.04879e+07	5.76367e+06	4.38989e+07	69440786
ADIGCTPGSGKDYAGVFSDAGLTFTSSSGQQTAQR	sp|P01024|CO3_HUMAN	245	1179.88	3	59554025	9.4219e+07	1.06481e+08	5.42989e+07	6.30603e+07	7.1382e+07	4.14867e+07	--	--	7.37079e+07	1.01426e+08	9.18712e+07	1.66635e+08	1.65347e+08	1.44482e+08	6.73053e+07	3.96923e+07	44632545	1.10319e+08	5.91521e+07	1.22864e+08	1.32655e+08	8.83e+07	9.39415e+07
ADIHLVELLYYVEELDSSLISSFPLLK	sp|P08263|GSTA1_HUMAN	220	1036.23	3	2.00345e+07	1.7001e+07	2.08844e+07	1.13146e+08	1.05375e+08	7.83023e+07	1.17082e+08	9.13019e+07	7.92216e+07	1.13776e+08	8.25102e+07	67096626	2.69827e+07	2.95108e+07	2.86482e+07	6.56347e+07	6.8482e+07	5.86205e+07	7.35308e+07	6.82646e+07	5.75047e+07	8.71772e+07	9.41989e+07	8.8411e+07
ADIIHACDIVEDAAIAYGYNNIQMTLPK	sp|Q9NSD9|SYFB_HUMAN	172	1040.51	3	7.42526e+07	5.7243e+07	5.048e+07	2.45066e+07	6.45759e+07	6.00675e+07	3.44435e+07	31770565	4.5275e+07	7.0523e+06	56197936	5.83022e+07	3.81936e+07	3.96321e+07	5.1215e+07	3.15971e+07	4.06719e+07	6.93063e+07	4.9237e+07	8.10529e+07	5.32837e+07	45445801	4.53889e+07	--
ADIIVSELLGSFADNELSPECLDGAQHFLK	sp|O14744|ANM5_HUMAN	309	1096.88	3	2.03608e+08	2.00229e+08	--	1.42807e+08	6.80191e+06	1.98687e+08	3.01617e+08	242573367	3.79022e+08	8.7241e+06	1.63899e+08	257743019	3.81077e+08	1.65704e+07	4.81168e+08	3.17072e+08	1.62471e+08	5.99932e+06	1.25992e+08	4.1756e+08	3.05509e+08	2977553976	4.65823e+08	1.71516e+08
ADIIYPGHGPVIHNAEAK	sp|Q53H82|LACB2_HUMAN	154	634.667	3	4.19201e+07	1.10427e+07	2.5937e+07	3.67196e+07	2.58862e+07	4.02547e+07	6.81403e+07	6.3061e+07	4.75645e+07	3.42561e+07	3.87266e+07	2.82047e+07	--	3.08888e+07	1.79786e+07	2.64102e+07	--	3.52418e+06	1.25868e+07	1.86064e+07	2.78569e+07	4.18525e+07	71827652	3.28334e+07
ADILEDKDGK	sp|P52272|HNRPM_HUMAN	133	552.283	2	--	9539764	7.77736e+06	--	6.63061e+06	--	8.43817e+06	4.48332e+06	9.66409e+06	1.63479e+07	1.04885e+07	1.39003e+07	1.27846e+08	1.64055e+08	1.68685e+08	--	9.91979e+06	1.19063e+07	--	8.77009e+06	5.4073e+08	--	4.84407e+06	2.94677e+07
ADILQVGLR	sp|Q9H074-3|PAIP1_HUMAN	124	492.796	2	4.48277e+07	5.85017e+07	5.39819e+07	3.99946e+07	4.1493e+07	52262682	6.44016e+07	4.27986e+07	4.16264e+07	4.48142e+07	4.8416e+07	27304267	4.22328e+07	3.72624e+07	3.44949e+07	5.02128e+07	3.87296e+07	4.94949e+07	3.91891e+07	4.543e+07	68762179	5.99983e+07	52700141	5.31666e+07
ADIQLLVYTIDDLIDK	sp|Q9NUJ1-2|ABHDA_HUMAN	169	924.505	2	--	--	--	3.79324e+06	2.37168e+06	3.62678e+06	--	2.70515e+06	3.71575e+06	6.48811e+06	1.37e+06	1.25048e+07	553952	--	1.17546e+06	2.98613e+06	1.79722e+06	--	1.82429e+06	2.61259e+06	1.11497e+06	2.2092e+06	9.22608e+06	4.75109e+06
ADIWSFGITAIELATGAAPYHK	sp|O95747|OXSR1_HUMAN	216	778.069	3	1.69602e+07	1.24619e+07	1.28558e+07	1.03108e+07	2.61033e+07	1.47477e+07	4.75753e+06	2.04521e+07	2.09208e+07	1.54104e+07	2.51553e+07	3.02838e+07	1.11679e+07	1.22003e+07	1.24351e+07	1.84289e+07	2.61079e+07	2.12839e+07	1.91857e+07	3.4584e+07	2.05394e+07	2.74858e+07	3.64608e+07	2.4672e+07
ADIWSLGITAIELAK	sp|Q9P289|STK26_HUMAN	153	800.951	2	9.46986e+06	1.60262e+07	3.49323e+06	5.74265e+06	1.18743e+07	1.29166e+07	1.39893e+07	1.54753e+07	1.55444e+07	1.46704e+07	1.92242e+07	1.721e+07	1.13175e+07	1.34859e+07	7.89792e+06	1.35096e+07	9.87491e+06	1.21999e+07	2.15091e+07	2.09293e+07	9.44594e+06	2.40956e+07	2.59769e+07	2.79971e+07
ADIWSLGITAIELAR	sp|Q9Y6E0-2|STK24_HUMAN	120	814.956	2	3.87527e+06	--	2.27627e+06	6.56987e+06	9.286e+06	8.51947e+06	2.79225e+06	4.51133e+06	1.07145e+07	1.62094e+07	1.12607e+07	4.5833e+06	9.11601e+06	9.70616e+06	10800675	9.09985e+06	7.2965e+06	9.2187e+06	--	1.10044e+07	--	--	2.41956e+07	1.46448e+07
ADKDYHFKVDNDENEHQLSLR	sp|P06748|NPM_HUMAN	222	858.407	3	1105030164	8.89461e+08	1098344167	1149418115	1368077091	1229333585	4.37909e+08	7.18687e+08	6.96608e+08	1744110180	1738980057	1599746532	1712178813	1667279669	1690984468	1753298994	1811091924	1948487439	2072450316	2224586410	2097921988	1080787146	1323354292	1231297054
ADKNEVAAEVAK	sp|P56192|SYMC_HUMAN	136	622.828	2	6.25021e+07	4.93432e+07	6.40577e+07	4.79325e+07	6.3948e+07	6.89524e+07	6.10383e+07	5.19556e+07	51397217	6.87279e+07	5.74021e+07	5.35501e+07	7.24619e+07	7.94694e+07	8.47853e+07	8.70778e+07	8.16694e+07	8.34653e+07	9.35377e+07	9.22814e+07	8.93749e+07	8.03318e+07	1.22021e+08	1.22804e+08
ADKRDPEFVFYDQLKQVMNAYRVKP	sp|Q969V3-2|NCLN_HUMAN	-38	1019.86	3	102096	279544	366579	691160	1.31642e+06	2.92843e+06	2.9441e+06	3.05977e+06	3.27219e+06	1.44972e+06	2.05808e+06	1.15455e+06	50999.1	71531.7	166574	449684	330565	1.22208e+06	787921	1.9526e+06	776238	1.276e+06	1.19934e+06	857370
ADLAEEYSKDR	sp|P68036|UB2L3_HUMAN	168	648.808	2	2.1961e+08	2.15818e+08	2.59172e+08	267758731	2.40413e+08	2.83256e+08	2.60757e+08	238031152	2.31057e+08	3.23567e+08	3.00704e+08	2.30643e+08	253866166	2.34772e+08	2.48131e+08	2.87529e+08	2.84486e+08	2.52245e+08	2.58148e+08	3.15961e+08	2.83437e+08	3.13341e+08	358728477	3.36061e+08
ADLATAPPHVTVVR	sp|Q8N1G4|LRC47_HUMAN	156	723.907	2	2.43288e+08	2.0235e+08	2.41333e+08	194240690	1.94441e+08	209120839	2.08401e+08	1.7897e+08	2.09991e+08	2.88579e+08	2.4405e+08	2.10851e+08	2.03742e+08	1.83878e+08	1.8234e+08	2.01755e+08	1.96754e+08	2.11279e+08	2.5532e+08	2.07297e+08	2.15902e+08	2.772e+08	3.25099e+08	2.95737e+08
ADLDVSGPK	sp|Q09666|AHNK_HUMAN	117	451.235	2	2.09445e+08	2.32354e+08	2.35747e+08	2.99206e+08	4.25369e+08	4.6779e+08	2.6519e+08	2.78545e+08	2.52922e+08	5.34468e+08	2.24959e+08	73003157	4.65384e+08	3.50664e+08	2.47814e+08	1.84962e+08	8.46456e+07	3.57551e+08	2.85533e+08	4.81222e+08	1.065e+08	1.38905e+08	4.94511e+08	1.35788e+08
ADLEMQIESLTEELAYLKK	sp|P13645|K1C10_HUMAN	215	742.053	3	7.05507e+06	2.04936e+07	1.85836e+07	4.03838e+06	--	--	--	4.25246e+06	3.96728e+06	3.08437e+07	5.1414e+07	4.48795e+07	--	--	--	--	--	8398566	--	--	--	--	--	--
ADLGAEAGLQQLLGALR	sp|P35270|SPRE_HUMAN	209	848.473	2	3.25585e+06	4.79667e+06	--	6.91701e+07	9.87147e+07	1.02255e+08	--	--	--	--	--	--	--	--	--	--	--	3.43241e+06	--	--	--	--	--	--
ADLIAYLK	sp|P99999|CYC_HUMAN	118	453.769	2	1.07203e+08	8.16936e+07	8.35774e+07	1.61285e+08	1.50137e+08	1.79601e+08	1.05978e+08	1.16249e+08	1.37729e+08	7.16566e+07	6.81002e+07	8.11145e+07	7.83172e+07	7.73931e+07	9.55636e+07	7.86733e+07	8.1684e+07	8.0641e+07	9.17722e+07	5.82732e+07	5.48803e+07	1.6802e+08	1.03067e+08	1.20064e+08
ADLINNLGTIAK	sp|P08238|HS90B_HUMAN	159	621.857	2	11319466479	11612306237	10860144107	10773780163	12093437825	12175127393	14522318733	14933565545	13942911159	12636103380	12330298770	9675530119	11443035205	10299214521	11784116981	13206210875	12164536275	12860230145	15060654537	13928866382	12752014630	16477865800	18097821891	14172340776
ADLNKPLYIDTK	sp|Q9UPX8-4|SHAN2_HUMAN	51	695.889	2	3.43119e+08	3.38557e+08	3.15243e+08	--	2.72457e+08	3.05345e+08	--	--	--	--	--	--	3.56254e+08	3.19041e+08	2.93457e+08	--	--	--	2.72528e+08	3.24446e+08	--	--	--	--
ADLSGITGAR	sp|P01011|AACT_HUMAN	151	480.76	2	2751579112	2589670222	2645815272	3113457328	2992308165	2955980597	2454361257	2657861791	2518046610	2888804171	2743269595	2543632709	1930007484	1885786877	1861097818	1856612555	1955153390	1888632515	1795185008	1859627636	1802845422	2358417901	2821815096	2336098950
ADLSGMSGAR	sp|P30740|ILEU_HUMAN	145	482.729	2	1.13862e+08	1.24407e+08	147131310	1.52575e+08	1.28907e+08	1.47232e+08	1.31498e+08	1.48817e+08	1.38986e+08	1.63948e+08	1.84384e+08	1.57901e+08	1.11046e+08	1.23489e+08	1.01527e+08	1.5161e+08	147228304	1.54443e+08	1.37453e+08	1.48973e+08	1.29183e+08	1.7102e+08	2.00968e+08	1.92411e+08
ADMETLQR	sp|P26639|SYTC_HUMAN	131	482.232	2	1.22397e+08	1.40679e+08	1.28775e+08	1.54139e+08	1.56859e+08	1.47711e+08	1.80061e+08	1.72125e+08	1.58571e+08	2.07765e+08	2.11967e+08	1.88923e+08	1.38986e+08	1.30152e+08	1.41991e+08	1.96597e+08	1.54776e+08	1.74523e+08	1.49978e+08	1.82493e+08	1.53664e+08	2.34269e+08	2.58741e+08	2.21094e+08
ADMGGAATICSAIVSAAK	sp|P28838-2|AMPL_HUMAN	224	847.417	2	3.59241e+08	3.33348e+08	3.2991e+08	3.04189e+08	320266917	3.25331e+08	3.38912e+08	3.96582e+08	3.46759e+08	3.55408e+08	2.76212e+08	2.92538e+08	2.97673e+08	2.55032e+08	3.02353e+08	3.43046e+08	3.09172e+08	2.91534e+08	3.62797e+08	3.23311e+08	318497550	5.19058e+08	4.44772e+08	3.94702e+08
ADNFEYSDPVDGSISR	sp|P36871|PGM1_HUMAN	193	886.393	2	4.0948e+08	4.1219e+08	3.65814e+08	3.93566e+08	4.00256e+08	4.52869e+08	6.00751e+08	615572919	5.89489e+08	5.81828e+08	4.80192e+08	4.73593e+08	2.1167e+08	1.94961e+08	1.93479e+08	3.86399e+08	3.27978e+08	3.79942e+08	4.72811e+08	4.49353e+08	4.44619e+08	5.94091e+08	8.19135e+08	657516440
ADPAAASHP	sp|P20591-2|MX1_HUMAN	25	836.389	1	4.50459e+08	4.84939e+08	5.33274e+08	4.72265e+08	5.32186e+08	476988730	6.86561e+08	7.64464e+08	6.77031e+08	600018114	601927389	5.73528e+08	2.65443e+08	266989177	2.64891e+08	3.46758e+08	3.66914e+08	4.00443e+08	2.95969e+08	2.97077e+08	2.94524e+08	4.59294e+08	5.49722e+08	5.13026e+08
ADPAEQLALQSTLTVLAERM16STIR	sp|Q8NF91-4|SYNE1_HUMAN	7	877.464	3	1.18152e+07	8.88012e+06	--	2.70758e+06	1.50736e+07	8.21214e+06	1.59601e+07	1.83579e+07	1.51224e+07	7.48587e+06	5.62211e+06	7.37389e+06	2.20041e+06	7.91457e+06	9.55093e+06	5.95225e+06	1.12517e+07	--	8.75821e+06	1.71442e+07	1.67746e+07	8.28368e+06	1.63951e+07	1.27858e+07
ADPEAAWEPTEAEAR	sp|Q9UBT2|SAE2_HUMAN	149	821.871	2	5.85872e+07	3.62314e+07	8.08269e+07	3.27418e+07	3.54521e+07	6.82494e+07	1.10747e+08	1.44754e+08	1.3531e+08	1.23695e+08	6.98738e+07	8.25683e+07	1.12306e+07	--	--	5.64443e+07	4.8969e+07	39028554	9.23409e+07	6.73922e+07	3.74269e+07	1.23572e+08	135953990	1.31396e+08
ADPNHLVDDLLTPCSPGDPGAIEMTWMDVPGDK	sp|O75351|VPS4B_HUMAN	222	1188.54	3	1.98599e+07	2.13169e+07	--	1.43965e+07	1.77192e+07	2.82639e+07	1.02929e+07	--	--	--	1.18179e+07	--	--	--	--	7.55217e+06	--	1.17988e+07	--	--	--	35631713	--	1.57052e+07
ADPSLNPEQLK	sp|Q9UNF0-2|PACN2_HUMAN	115	606.317	2	9.05814e+07	9.24557e+07	7.363e+07	7.31381e+07	8.77251e+07	7.39155e+07	1.17076e+08	1.07092e+08	1.07966e+08	1.25706e+08	118467323	8.81484e+07	6.66412e+07	5.09631e+07	5.07847e+07	8.00095e+07	7.41228e+07	8.83485e+07	1.23331e+08	9.06238e+07	9.74148e+07	1.65232e+08	1.60442e+08	1.0541e+08
ADPSLNPEQLKK	sp|Q9UNF0-2|PACN2_HUMAN	108	670.37	2	2.32439e+07	--	10038574	5.62244e+07	42274024	3.92775e+07	1.66041e+07	1.59621e+07	6.00168e+07	3.93308e+07	1.20495e+07	1.31078e+07	--	2.45217e+07	1.80961e+07	2.0176e+07	6.9674e+06	3.63434e+07	1.33317e+07	1.54095e+07	3.10789e+07	2.05607e+07	40116263	2.8916e+07
ADPSQFELLK	sp|P51812|KS6A3_HUMAN	112	574.308	2	2.6108e+07	1.30864e+08	6.05426e+08	7.7498e+07	1.63661e+08	6.71134e+08	112967786	1.49863e+08	1.49337e+08	1.2013e+08	1005662637	4.70587e+08	5.59099e+08	--	--	7.44551e+08	9.4488e+07	6.68481e+07	1.88699e+08	9.25747e+08	1.95828e+08	2.82368e+08	1.73603e+08	1.46287e+08
ADQELMTYSHDNIICGITSVSFSK	sp|P62873-2|GBB1_HUMAN	209	906.09	3	3.05078e+07	3.72811e+07	2.22529e+07	2.31215e+07	5.46403e+07	7.01143e+07	3.50426e+07	2.03429e+07	8.40173e+07	82288918	8.32484e+07	1.59765e+07	3.34883e+07	1.29706e+07	1.96352e+07	1.83696e+07	6.56877e+07	47741690	54542106	4.99663e+07	2.35993e+07	7.77321e+07	5.72133e+07	67208393
ADQFEYVMYGK	sp|P52434-3|RPAB3_HUMAN	98	675.806	2	3.05079e+07	37415684	3.56308e+07	5.10906e+07	3.14192e+07	2.12952e+07	2.21014e+07	5.45639e+07	4.67941e+07	27762607	3.50403e+07	2.35261e+07	29039208	1.64846e+07	--	4.1941e+07	2.81191e+07	3.87866e+07	4.0887e+07	4.16918e+07	6.29949e+07	2.82068e+07	3.82078e+07	5.34291e+07
ADQFLVGTSR	sp|Q9HC35|EMAL4_HUMAN	121	547.286	2	990307934	8.64837e+08	7.40121e+08	9.20857e+08	1014475321	9.61603e+08	1058752123	1003447301	9.64214e+08	1236237601	1081456893	6.57862e+08	781690944	9.10301e+08	9.94481e+08	998811632	1086748878	1184946174	1092336316	1098522961	1033540151	1374265997	1413222073	1113933241
ADQIETQQLMR	sp|Q9H4M9|EHD1_HUMAN	128	666.834	2	1.21199e+08	1.09463e+08	1.02619e+08	123312633	1.18468e+08	1.0584e+08	1.06328e+08	124872256	1.05969e+08	1.33455e+08	1.33927e+08	1.00588e+08	1.08091e+08	1.03961e+08	1.00647e+08	1.18163e+08	1.28518e+08	1.37123e+08	1.1633e+08	1.16104e+08	1.22435e+08	1.3779e+08	173892351	1.41867e+08
ADQPIDADVTVIGSGPGGYVAAIK	sp|P09622|DLDH_HUMAN	274	1157.6	2	2.04196e+08	1.44574e+08	1.67163e+08	1.44566e+08	1.51412e+08	1.89812e+08	80357793	6.86715e+07	8.23319e+07	6.73013e+07	54667948	9.75828e+07	1.06649e+08	1.10148e+08	1.15609e+08	1.05372e+08	1.27949e+08	7.54483e+07	1.54515e+08	1.10273e+08	1.03921e+08	1.05603e+07	6.54536e+07	--
ADRDESSPYAAMLAAQDVAQR	sp|P62263|RS14_HUMAN	143	755.691	3	2.09567e+08	1.57206e+08	1.73562e+08	1.56716e+08	1.4765e+08	1.37553e+08	2.34514e+08	2.24412e+08	1.89795e+08	1.91717e+08	1.399e+08	1.10073e+08	1.16204e+08	1.56968e+08	1.39036e+08	1.92538e+08	1.54636e+08	1.89021e+08	1.5337e+08	2.21176e+08	1.22419e+08	3.99082e+08	3.86876e+08	2.94379e+08
ADRDQYELLCLDNTR	sp|P02787|TRFE_HUMAN	160	941.443	2	6160266268	5812201274	6104620752	6205309643	6668522387	6436937478	6975981956	6837571551	7154452133	5594862297	4251967235	4459926124	3478300526	3225549683	3289766977	4209186058	3496743077	4024395397	4626296098	4158190393	4055674363	6212768353	6632308000	5077485663
ADRETVAVKPTENNEEEFTSK	sp|O60841|IF2P_HUMAN	93	599.292	4	3.48129e+07	3.07031e+07	2.00855e+07	4.61634e+07	2.57659e+07	2.28563e+07	3.51916e+07	5.93042e+07	2.81741e+07	6.1927e+07	4.91316e+07	6.30814e+07	21896579	4.27965e+07	4.33934e+07	5.03547e+07	4.7328e+07	4.11302e+07	2.61263e+07	5.52099e+07	2.91446e+07	4.08644e+07	5.68892e+07	6.94993e+07
ADSAVSQEQLR	sp|Q9UKS6|PACN3_HUMAN	141	602.303	2	4.28167e+07	4.83926e+07	6.02744e+07	53330721	5.5523e+07	5.28311e+07	9.81412e+07	8.90621e+07	5.30777e+07	1.37357e+08	56023347	8.93389e+07	41735576	5.80888e+07	5.11045e+07	5.12931e+07	7.53135e+07	6.26757e+07	5.42202e+07	4.80106e+07	7.70451e+07	2.46443e+07	8.49744e+07	6.40526e+07
ADSEKPSSIPTDK	sp|O00469|PLOD2_HUMAN	46	687.842	2	6.23569e+06	1.89892e+06	6.12594e+06	1.07106e+07	8.95647e+06	9.86494e+06	7.40286e+06	7.15421e+06	3.75986e+06	4.39053e+06	4.29841e+06	5.58104e+06	--	--	--	3.24212e+06	--	3.37923e+06	8.30227e+06	8.0605e+06	9.03161e+06	6.06443e+06	5.81888e+06	8.37973e+06
ADSGEGDFLAEGGGVR	sp|P02671|FIBA_HUMAN	178	768.85	2	4.29914e+08	4.02719e+08	3.70198e+08	2.74349e+08	3.38251e+08	3.4608e+08	4.16764e+08	4.19049e+08	3.99899e+08	4.12927e+08	3.5831e+08	272220973	3.52606e+08	3.32965e+08	3.67681e+08	4.51916e+08	3.91242e+08	3.74e+08	2.8775e+08	2.83385e+08	2.95302e+08	4.56895e+08	622880273	4.92575e+08
ADSLLAVVK	sp|Q14151|SAFB2_HUMAN	116	458.279	2	7.21511e+07	9.04428e+07	8.53988e+07	7.75762e+07	1.14106e+08	9.89287e+07	1.44558e+08	1.33675e+08	1.55275e+08	134906549	1.05489e+08	1.00193e+08	86207436	7.87263e+07	8.51168e+07	9.06011e+07	8.25027e+07	9.38432e+07	1.1797e+08	1.1131e+08	100080800	1.45089e+08	174890554	1.42268e+08
ADSPMDDFFQCVNGK	sp|P05156|CFAI_HUMAN	187	865.861	2	6.89712e+07	7.88576e+07	7.32521e+07	7.23778e+07	9.29686e+07	9.02609e+07	7.64906e+07	8.46992e+07	8.92832e+07	4.5346e+07	1.39006e+08	7.52981e+07	3.94609e+07	3.59411e+07	5.09016e+07	4.48618e+07	2.80812e+07	3.79483e+07	3.8838e+07	5.07291e+07	6.83355e+07	8.12031e+07	78141649	22127899
ADSQAQLLLSTVVGVFTAPGLHLK	sp|P01019|ANGT_HUMAN	278	1233.19	2	12427004520	12068266967	10331689933	11483315574	13019875964	13382947224	12554345112	15515344037	13887480791	15801951656	18102128358	11291010638	6598338390	6036374526	7034011017	9326516779	8421006049	8831206649	11288195906	10974457282	9318825396	16170048849	18258245335	14037225656
ADSQAQLLLSTVVGVFTAPGLHLKQPFVQGLALYTPVVLPR	sp|P01019|ANGT_HUMAN	271	1086.87	4	2.86244e+07	1.44209e+07	2.28452e+07	1.6699e+07	--	1.45152e+07	2.30237e+07	2.20268e+07	2.47826e+07	--	3.43971e+07	6.83464e+06	1.11718e+07	1.48084e+07	1.62091e+07	2.41675e+07	2.55898e+07	1.84292e+07	--	1.28127e+07	--	--	8.95096e+06	--
ADSVVDLLSYNVQGSGETTYDHK	sp|P04114|APOB_HUMAN	249	833.394	3	3.92487e+08	4.46341e+08	3.42824e+08	302306812	4.72619e+08	3.93814e+08	4.36339e+08	4.70551e+08	4.7377e+08	5.00283e+08	4.03866e+08	1.97594e+08	1.69667e+08	1.76945e+08	171389870	1.12904e+08	135836295	1.63052e+08	2.60154e+08	2.50682e+08	2.38587e+08	2.25644e+08	3.1166e+08	2.49271e+08
ADSWVEKEEPAPSN	sp|Q8N163|CCAR2_HUMAN	117	779.857	2	2.51834e+07	2.3033e+07	1.71477e+07	3.44123e+07	5.12605e+07	3.31274e+07	4.20584e+07	4.2763e+07	2.92702e+07	2.62874e+07	4.0777e+07	4.80705e+07	1.5641e+07	2.6942e+07	15654133	3.39942e+07	2.62057e+07	6.08647e+07	4.20736e+07	3.93032e+07	4.22236e+07	4.31793e+07	6.76621e+07	7.30362e+07
ADTEVVCAPPTAYIDFAR	sp|P60174-1|TPIS_HUMAN	185	998.478	2	7.19824e+07	1.33235e+08	4.48416e+07	4.31152e+08	5.07388e+08	5.30359e+08	2.80217e+07	--	1.03332e+08	3.71953e+07	6.53574e+07	6.52014e+07	4.56742e+07	6.36718e+07	6.26497e+07	--	7.32025e+07	2.24593e+07	2.00645e+07	3.36593e+07	7.22904e+07	5.11296e+07	8.42046e+07	53668805
ADTGLETSTR	sp|P49959|MRE11_HUMAN	68	525.758	2	9.16893e+06	7.66501e+06	6.34961e+06	--	2.52096e+06	--	--	--	--	4584304	--	--	2.09833e+07	9.79196e+06	1.84071e+07	--	--	--	1.41704e+07	4.98556e+06	2.33517e+06	--	--	--
ADTHDEILEGLNFNLTEIPEAQIHEGFQELLR	sp|P01009|A1AT_HUMAN	256	1231.28	3	8.21405e+07	6.99493e+07	7.72278e+07	3.42962e+08	336781424	3.13596e+08	1.67702e+08	154829933	2.18836e+08	2.36567e+08	312052826	1.76819e+08	4.80094e+07	2.33579e+07	2.7993e+07	155439322	1.07155e+08	9.80824e+07	1.11097e+08	1.97415e+08	7.32021e+07	2.51192e+08	2.22987e+08	2.41394e+08
ADTLGELDLER	sp|Q86TX2|ACOT1_HUMAN	131	616.312	2	1.68317e+08	1.8718e+08	1.89334e+08	1.46443e+08	185820068	1.79227e+08	2.3631e+08	2.63154e+08	2.49319e+08	1.64666e+08	1.46582e+08	1.28168e+08	9.91799e+07	8.52086e+07	9.91339e+07	1.60486e+08	1.20819e+08	130434395	1.52074e+08	119966179	1.30644e+08	2.3194e+08	2.6786e+08	1.93139e+08
ADTLTLK	sp|Q15019|SEPT2_HUMAN	58	761.441	1	--	--	--	--	--	--	--	--	--	--	--	--	2.5669e+07	1.02638e+07	2.6377e+07	--	--	--	--	--	--	--	--	--
ADTLTPEECQQFK	sp|Q16181-2|SEPT7_HUMAN	140	783.859	2	4.3947e+07	6.30347e+07	6.74223e+07	6.32456e+07	5.96309e+07	5.27963e+07	7.0559e+07	8.48494e+07	92081130	6.05726e+07	7.55172e+07	5.39709e+07	6.05801e+07	4.84746e+07	5.25051e+07	65900496	5.41393e+07	55306303	6.20941e+07	74740082	5.53615e+07	9.95294e+07	1.01756e+08	9.41982e+07
ADTPSLGEGPEK	sp|Q15833-2|STXB2_HUMAN	98	600.79	2	3.63744e+07	4.01587e+07	3.4237e+07	3.75304e+07	3.12865e+07	2.26419e+07	1.58632e+08	3.87735e+07	4.03e+07	5.82252e+07	2.3179e+07	4.37982e+07	2.53723e+07	4.05e+07	3.56048e+07	38074687	1.06909e+07	--	--	5.33464e+07	4.46858e+07	4.47915e+07	6.65486e+07	6.32408e+07
ADTQTYQPYNK	sp|P84090|ERH_HUMAN	120	664.81	2	2.29876e+08	2.1999e+08	2.95908e+08	5.28653e+08	5.15703e+08	4.92177e+08	7.12925e+08	797171225	701066310	7.47281e+08	6.5709e+08	4.90884e+08	8.7126e+07	9.6456e+07	1.18728e+08	4.76882e+08	5.5108e+08	5.05525e+08	4.38763e+08	4.92529e+08	400182468	6.3447e+08	7.97893e+08	7.84024e+08
ADTQTYQPYNKDWIK	sp|P84090|ERH_HUMAN	164	935.952	2	1.3704e+08	1.05511e+08	1.62741e+08	345066553	1.69084e+08	165693430	5.20945e+07	1.02175e+08	1.20467e+08	1.88357e+08	1.52817e+08	1.33705e+08	2.00179e+08	2.37197e+08	155024898	1.87347e+08	1.4691e+08	2.3709e+08	3.516e+08	2.0599e+08	244308777	1.70027e+08	1.89462e+08	1.28997e+08
ADTSQEICSPR	sp|P52948-2|NUP98_HUMAN	60	632.287	2	--	9.28897e+06	1.33783e+07	6.7268e+06	3.61062e+06	2.23341e+07	7.99171e+06	3.25518e+06	3.68875e+06	--	--	--	--	--	3.21342e+06	1.63657e+07	2.45557e+07	2.58794e+07	5.54494e+06	--	--	5.10435e+06	8.968e+06	8.16362e+06
ADVDISGPK	sp|Q09666|AHNK_HUMAN	123	451.236	2	344637428	379899894	1.50722e+08	1.1663e+08	1.26365e+08	1.85302e+08	--	--	--	4.22898e+08	2.24959e+08	--	6.6291e+08	9.52233e+07	4.0051e+08	--	8.46456e+07	4.66578e+08	1.04938e+08	2.40611e+08	--	--	3.38504e+08	--
ADVDVSGPK	sp|Q09666|AHNK_HUMAN	102	887.448	1	9.88791e+06	9.43047e+06	1.0216e+07	--	8.25206e+06	8.79522e+06	--	--	--	1.34116e+07	1.30131e+07	1.89188e+07	2.87033e+07	3.5503e+07	2.266e+07	--	6.80857e+06	2.77422e+06	1.2382e+07	1.14294e+07	1.38944e+07	--	9.07422e+06	6.45008e+06
ADVEASPGNPPDR	sp|Q9NW97|TMM51_HUMAN	27	662.812	2	--	2.52807e+06	4.81774e+06	--	3.35958e+06	2.11235e+06	--	--	--	--	--	--	--	--	--	2.27123e+06	3.23604e+06	--	1.99583e+06	--	--	--	--	--
ADVFHAYLSLLK	sp|Q86VP6|CAND1_HUMAN	152	459.591	3	1.59781e+08	1.52987e+08	1.54618e+08	1.98388e+08	1.94411e+08	217726049	2.26683e+08	2.43334e+08	2.02449e+08	1.93776e+08	2.06076e+08	1.04831e+08	1.59068e+08	1.38025e+08	1.24827e+08	2.06264e+08	1.6839e+08	1.62663e+08	2.14781e+08	212293883	2.00662e+08	2.75092e+08	2.57375e+08	2.77357e+08
ADVIQATGDAICIFR	sp|Q08945|SSRP1_HUMAN	166	825.419	2	2.25344e+08	1.97635e+08	1.73174e+08	1.73979e+08	1.81553e+08	1.64331e+08	2.69018e+08	1.69008e+08	2.07131e+08	2.98085e+08	2.63588e+08	2.92041e+08	1.682e+08	1.77063e+08	1.82281e+08	223214847	1.86648e+08	2.50633e+08	2.79255e+08	2.41977e+08	3.07757e+08	340445459	3.269e+08	224385638
ADVLCPGGCPLEEFSVYGNIVYASVSSICGAAVHR	sp|O43405|COCH_HUMAN	259	1252.26	3	7.20736e+06	5.56838e+06	1.10799e+07	2.46284e+07	1.16134e+07	--	3.16711e+06	1.73272e+07	1.41913e+07	1.75271e+07	1.97428e+07	2.4168e+07	3.2644e+06	--	4.26702e+06	4.15005e+06	9919370	5.13016e+06	1.11936e+07	13154616	7.9476e+06	--	1.75198e+07	--
ADVLTTGAGNPVGDK	sp|P04040|CATA_HUMAN	167	707.863	2	1.6589e+07	7.52378e+07	2.83336e+07	3.67595e+07	9.49708e+07	4.97928e+07	1.09292e+08	5.27287e+07	6.55249e+07	5.2028e+07	2.25207e+07	4.30043e+07	4.45614e+07	3.31299e+07	2.899e+07	4.0582e+07	5.80523e+07	3.28424e+07	1.17177e+07	4.09924e+07	1.62302e+07	1.21032e+08	1.1768e+08	5.74512e+07
ADVLTTGAGNPVGDKLNVITVGPR	sp|P04040|CATA_HUMAN	178	788.767	3	6.08758e+07	6.45986e+07	6.31936e+07	6.39285e+07	5.62199e+07	6.84426e+07	2.54821e+07	5.38333e+07	3.68496e+07	7.3131e+07	--	--	3.95946e+07	3.67128e+07	4.43613e+07	1.77501e+07	31950793	4.55215e+07	5.50308e+07	4.014e+07	4.30258e+07	6.3262e+07	36370802	5.83927e+07
ADVQSIIGLQR	sp|Q13263|TIF1B_HUMAN	121	600.341	2	1.01188e+08	1.09383e+08	7.88549e+07	9.53003e+07	1.02188e+08	9.15638e+07	1.76935e+08	1.8638e+08	1.6169e+08	1.18198e+08	9.01194e+07	79218142	8.62555e+07	7.11988e+07	5.72915e+07	9.92238e+07	1.02005e+08	8.46817e+07	1.13333e+08	1.01307e+08	6.93449e+07	2.28611e+08	1.72906e+08	1.61319e+08
ADVVESWIGEK	sp|Q13813-3|SPTN1_HUMAN	141	616.812	2	1.48199e+08	1.34618e+08	1.70055e+08	1.78613e+08	1.93842e+08	1.91217e+08	2.082e+08	204374339	2.44419e+08	1.43547e+08	143491510	1.217e+08	1.37698e+08	1.23433e+08	1.39908e+08	1.74438e+08	1.77287e+08	1.71655e+08	1.47204e+08	1.80161e+08	1.46129e+08	3.28024e+08	3.64706e+08	2.32869e+08
ADVVESWIGEKENSLK	sp|Q13813-3|SPTN1_HUMAN	79	601.974	3	--	3.6208e+07	5.57726e+07	9.57417e+07	51707307	7.29707e+07	--	5.79593e+07	4.56307e+07	5.76049e+07	5.54933e+07	5.43464e+07	9.21527e+07	7.9742e+07	7.02173e+07	6.31167e+07	--	--	1.42408e+08	138445172	1.08484e+08	--	1.516e+08	7.26565e+07
ADWLSHYWMPK	sp|P08243-2|ASNS_HUMAN	148	478.562	3	20137627	5.28008e+07	3.70205e+07	3.85828e+07	6.06323e+07	6.27079e+07	7.6588e+07	5.33009e+07	7.20186e+07	5.45571e+07	9.54164e+07	7.06789e+07	3.30334e+07	3.99851e+07	4.06167e+07	8.0069e+07	7.65419e+07	1.17706e+08	7.78641e+07	7.75787e+07	8.22973e+07	1.2188e+08	111395494	1.29825e+08
ADYVETVLDSTCSSTVQFLEYELNVLGTHK	sp|P04114|APOB_HUMAN	362	1140.22	3	6.40467e+07	6.29216e+07	4.07794e+07	2.50978e+08	2.7608e+08	2.63431e+08	3.23177e+08	3.08578e+08	2.90042e+08	4.65702e+08	4.20429e+08	3.42453e+08	28370231	3.76817e+07	2.85414e+07	7.248e+07	1.20626e+08	9.28689e+07	7.65503e+07	9.00201e+07	7.59598e+07	1.54654e+08	1.81259e+08	2.1055e+08
AEAAVESAVAGPQGR	sp|Q9UHJ6|SHPK_HUMAN	176	706.86	2	1.22839e+08	1.018e+08	1.18711e+08	1.07113e+08	1.22162e+08	1.16208e+08	1.16507e+08	154803998	136556720	1.7078e+08	1.58714e+08	1.31295e+08	1.12489e+08	1.28745e+08	1.08583e+08	1.1464e+08	1.30755e+08	1.48077e+08	1.30779e+08	1.28829e+08	1.57578e+08	1.88061e+08	2.03045e+08	1.96764e+08
AEACFVNCVER	sp|O60220|TIM8A_HUMAN	131	677.795	2	9.6721e+07	72446863	6.28962e+07	1.1872e+08	97781194	7.77516e+07	77437237	6.45282e+07	5.11276e+07	9.62074e+07	6.89065e+07	1.14372e+08	100954006	9.20557e+07	1.07162e+08	3.58109e+07	--	5.02413e+07	7.82584e+07	1.01526e+08	1.05295e+08	1.29333e+08	7.48238e+07	7.3043e+07
AEAEAGSPRPDPR	sp|P58107|EPIPL_HUMAN	97	451.557	3	3.82232e+07	3.45114e+07	3.76525e+07	2.81215e+07	2.58756e+07	5.07762e+07	3.52986e+07	3.11945e+07	3.8129e+07	4.07607e+07	3.48924e+07	3.68398e+07	2.79935e+07	2.7853e+07	2.47155e+07	4.08874e+07	4.73231e+07	3.48268e+07	5.98004e+07	5.07176e+07	5.84361e+07	4.34243e+07	5.51637e+07	5.24698e+07
AEAERPEEQAEASGLKK	sp|Q02952-2|AKA12_HUMAN	80	614.98	3	7.5778e+06	4.01241e+06	4.3367e+06	4.60352e+06	5.10926e+06	7.83371e+06	--	--	--	3.97219e+06	4.2665e+06	1.29323e+06	6.3145e+06	6.0097e+06	1.03044e+07	8.61209e+06	9.13977e+06	1.29463e+07	4.77841e+06	1.50613e+06	1.92481e+06	8.34795e+06	5.35571e+06	--
AEAESMYQIK	CON_GI1419564|gnl|PID|e251594	148	585.279	2	8.64057e+08	8.66324e+08	8.67341e+08	9.14409e+08	8.95231e+08	8.37204e+08	9.55738e+08	8.97991e+08	9.75094e+08	1048223753	1157646770	9.19316e+08	967196882	9.0865e+08	9.09915e+08	1145346720	1131754850	1173079696	9.94019e+08	1070135883	1064165251	1652536638	1647891674	1443800055
AEAGEAGQATAEAECHR	sp|O95671-3|ASML_HUMAN	176	586.589	3	1.28904e+07	1.89463e+07	1.17354e+07	1.52204e+07	1.16698e+07	2.12152e+07	2.25352e+07	1.71764e+07	1.71398e+07	1.23655e+07	1.56887e+07	1.61967e+07	7.5403e+06	5.93511e+06	1.3387e+07	9.05314e+06	1.78833e+07	1.86783e+07	1.62916e+07	1.82075e+07	1.62503e+07	2.47769e+07	2.94333e+07	3.29381e+07
AEAGPEGVAPAPEGEKK	sp|Q9Y4L1|HYOU1_HUMAN	175	546.278	3	5.65916e+07	6.16413e+07	7.42449e+07	8.04213e+07	8.46432e+07	8.25721e+07	7.607e+07	7.09486e+07	6.83973e+07	7.88904e+07	7.52772e+07	6.52931e+07	4.57153e+07	4.60616e+07	5.01317e+07	6.29516e+07	5.90851e+07	7.46903e+07	6.21993e+07	6.86102e+07	5.94813e+07	7.55479e+07	9.96489e+07	9.08039e+07
AEAGVPAEFSIWTR	sp|P21333-2|FLNA_HUMAN	162	767.389	2	1.96135e+08	2.99832e+08	171921943	2.82101e+08	2.2623e+08	1.92086e+08	1.81009e+08	--	1.227e+08	2.9713e+08	174382845	176488716	2.852e+08	2.42894e+08	255438222	3.59883e+08	3.045e+08	2.46341e+08	423099883	2.57225e+08	2.36905e+08	1.92467e+08	2.31862e+08	2.08325e+08
AEAMPSLRSKQLDAGLAR	sp|Q96GV9|CE030_HUMAN	39	479.262	4	7.6808e+07	6.34742e+07	1.35555e+08	4.74361e+07	9.66834e+07	7.85942e+07	--	7.79215e+07	8.63338e+06	5.75124e+07	4.36592e+07	6.81533e+06	8.63135e+07	5.82958e+07	1.27013e+08	8.14152e+07	4.88101e+07	8.80031e+07	1.27376e+08	1.19982e+08	8.2811e+07	4.51398e+07	16569197	1.83034e+07
AEAQEAEDQQAR	sp|Q9UHG2|PCSK1_HUMAN	167	673.303	2	3.79345e+07	34165792	3.28098e+07	1.21814e+06	1.19692e+07	1.50212e+07	7.56388e+06	817730	2.11593e+06	1.99506e+07	1.21274e+07	19094349	5.84215e+07	8.27132e+07	6.93591e+07	2.88122e+06	6.91463e+06	2.30465e+06	2.05969e+07	9.16873e+06	1.05797e+07	556806	1.07049e+07	8.91593e+06
AEASSGDHPTDTEM16KEEQK	sp|Q02790|FKBP4_HUMAN	107	527.229	4	4.2992e+07	3.08658e+07	2.69544e+07	6.9952e+07	5.99425e+07	3.2641e+07	1.33986e+08	1.36079e+08	7.67401e+07	7.1403e+07	5.56283e+07	4.5847e+07	3.37035e+07	2.04933e+07	3.22705e+07	9.53694e+07	5.54852e+07	7.85809e+07	8.47795e+07	6.49986e+07	6.18823e+07	1.27943e+08	1.80366e+08	1.18984e+08
AEASSGDHPTDTEMK	sp|Q02790|FKBP4_HUMAN	83	525.892	3	4.30515e+06	7.26421e+06	1.03406e+07	4.19818e+06	3.57926e+06	9.73656e+06	2.7722e+06	6.45544e+06	9.41933e+06	1.35428e+06	7.07917e+06	7.74109e+06	4.78683e+06	6.6766e+06	3.24969e+06	8.18554e+06	7.3531e+06	3.68516e+06	8.30969e+06	4.03694e+06	1.10995e+07	3.67889e+06	2.91984e+06	5.11182e+06
AEASSGDHPTDTEMKEEQK	sp|Q02790|FKBP4_HUMAN	207	697.305	3	7.57362e+08	6.29622e+08	6.98692e+08	8.11023e+08	7.84265e+08	8.20439e+08	6.92567e+08	8.02011e+08	7.47267e+08	748775198	6.75896e+08	6.03244e+08	6.00471e+08	6.57676e+08	6.6732e+08	7.46448e+08	7.19685e+08	7.6006e+08	8.26873e+08	8.10463e+08	7.6068e+08	1008423378	1029985098	1260119436
AEAYLIEEMYDEAIQDYETAQEHNENDQQIR	sp|Q13217|DNJC3_HUMAN	325	1253.55	3	--	--	--	2.03041e+07	8.15784e+06	6.87686e+06	2.7534e+07	2.07421e+07	24763020	3.05484e+07	--	3.23029e+06	--	--	--	--	4.99018e+06	--	--	--	1.49145e+07	1.86681e+07	6.48849e+07	2.29819e+07
AECGKRFTQKHHLLEHQR	sp|Q9ULD5-2|ZN777_HUMAN	80	1138.08	2	2.9633e+07	2.234e+07	2.73138e+07	3.85259e+07	--	1.18596e+07	5.64225e+07	1.94832e+07	7.83269e+07	2.91223e+07	6.06917e+07	3.75836e+07	2.40532e+07	5.81028e+07	1.67105e+07	2.01335e+07	5.46701e+07	2.75127e+07	4.64212e+07	3.25134e+07	9.32672e+07	1.04166e+08	6.13417e+07	6.15456e+07
AECLNPSQPSR	sp|P14543|NID1_HUMAN	140	629.796	2	2.68603e+08	2.91592e+08	3.4973e+08	3.56822e+08	3.5659e+08	3.62891e+08	3.76047e+08	4.18638e+08	3.82649e+08	4.06122e+08	375996342	2.94928e+08	2.04779e+08	2.35264e+08	2.13657e+08	2.77211e+08	2.84668e+08	2.93237e+08	2.5446e+08	2.64781e+08	2.42687e+08	3.40088e+08	4.09661e+08	3.97051e+08
AECRPAASENYMR	sp|P13984|T2FB_HUMAN	30	777.844	2	5.7455e+07	6.89811e+07	7.95771e+07	8.1043e+07	8.56315e+07	8.01055e+07	8.203e+07	8.49596e+07	6.88566e+07	8.84819e+07	9.66826e+07	7.39296e+07	7.02395e+07	7.18388e+07	8.3782e+07	8.94636e+07	9.31006e+07	8.98994e+07	9.12837e+07	9.69906e+07	7.618e+07	1.23933e+08	1.29097e+08	1.12126e+08
AEDADEVMGKYLSEKLK	sp|Q9BZQ2-2|SHP1L_HUMAN	51	642.653	3	2.67391e+07	--	2.74769e+07	2.45487e+07	1.90955e+07	3.2318e+06	1.05025e+07	3.12023e+07	2.45337e+07	4.08458e+07	1.71932e+07	1.31256e+07	63639818	3.48466e+07	1.73282e+07	2.46801e+07	1.42026e+07	5.92356e+06	1.98824e+07	1.79896e+07	1.54913e+07	5.45356e+07	2.50528e+07	1.40964e+07
AEDDHM16LIQNEYCNGGSLADAISENYRIM16SYFKEAELK	sp|P30291-2|WEE1_HUMAN	-35	1115.02	4	5.76519e+08	5.44807e+08	405579909	9.89559e+08	1262633794	--	9.23546e+08	1024355841	9.32765e+08	1604242214	1689240204	9.86891e+08	1.48846e+08	170323424	1.83555e+08	--	6.56509e+08	7.76137e+08	8.62594e+08	8.30291e+08	6.80032e+08	1316971312	1376256000	1333683806
AEDGATPSPSNETPK	sp|P29966|MARCS_HUMAN	175	750.845	2	5.73661e+08	5.69183e+08	6.28754e+08	7.08736e+08	7.32429e+08	7.22709e+08	7.66572e+08	7.95972e+08	6.75871e+08	8.12653e+08	7.61627e+08	6.29024e+08	4.91421e+08	5.6048e+08	5.5078e+08	7.35612e+08	7.73078e+08	8.07411e+08	6.88557e+08	784805677	7.03996e+08	8.32671e+08	1053072245	1045613032
AEDGATPSPSNETPKK	sp|P29966|MARCS_HUMAN	163	543.598	3	--	--	1.00149e+07	1.10968e+07	--	3.06963e+06	9.16642e+06	1.15602e+07	--	--	--	--	--	--	--	7.47773e+07	--	3.11434e+06	7.25668e+06	--	--	4.72353e+07	2.3492e+06	--
AEDGENYDIKK	sp|O75347|TBCA_HUMAN	169	641.302	2	1.90532e+08	1.63472e+08	1.69154e+08	6.69744e+07	1.37418e+08	1.46829e+08	1.18802e+08	6.74955e+07	7.0367e+07	190615909	1.43509e+08	1.73207e+08	1.69906e+08	179651886	1.92113e+08	9.13605e+07	1.75741e+08	5.96185e+07	1.73328e+08	1.62528e+08	1.50417e+08	3.64189e+07	1.24096e+08	1.37165e+08
AEDHFSVIDFNQNIR	sp|P19823|ITIH2_HUMAN	201	902.935	2	2633828692	2423228874	2662218639	2722981443	2561177659	2660519214	4071141651	4075770505	4135475913	2379526555	2121681434	1561167813	1401315067	1321759374	1387765908	1947145245	1755446727	1720798657	1798328782	1814418739	1566071974	3630553679	3494196355	2623456964
AEDKEWMPVTK	sp|P15880|RS2_HUMAN	110	667.326	2	4.44636e+07	6.21812e+07	6.92186e+07	7.48839e+07	6.67767e+07	6.91363e+07	5.70035e+07	9.46905e+07	1.10911e+08	7.10542e+07	1.12713e+08	6.18105e+07	7.98188e+07	9.96124e+07	6.61232e+07	1.25165e+08	1.10557e+08	1.11053e+08	1.11112e+08	9.83823e+07	1.01401e+08	1.78875e+08	140590360	1.60654e+08
AEDLNIAPR	sp|Q96SZ5|AEDO_HUMAN	56	499.769	2	--	5.84232e+06	1.09199e+07	--	13960914	--	2.1132e+07	5.54451e+06	--	2.68274e+07	--	2.78272e+07	--	--	--	--	--	1.67315e+07	5.75451e+06	5.74048e+06	--	1.55807e+07	1.34516e+07	--
AEDMEEEQAFKR	sp|P61978-3|HNRPK_HUMAN	165	494.889	3	1.55692e+08	1.70476e+08	176908947	7.39511e+08	767041959	7.77066e+08	5.48155e+07	8.24674e+07	4.87425e+07	5.87392e+07	6.48165e+07	4.94987e+07	1.41355e+08	1.6095e+08	1.26343e+08	2.17193e+07	1.93323e+07	1.08251e+07	1.74856e+07	2.64189e+07	30046526	2.64172e+07	3.44592e+07	5.9756e+07
AEDNADTLALVFEAPNQEK	sp|P12004|PCNA_HUMAN	232	1038	2	8.79712e+08	7.71656e+08	6.57332e+08	7.58847e+08	8.94434e+08	786848693	1001426566	1118671064	9.66285e+08	748947259	8.46817e+08	9.21831e+08	6.66644e+08	6.21334e+08	5.91797e+08	8.34015e+08	7.05814e+08	7.18546e+08	8.32425e+08	9.18193e+08	9.14103e+08	1208904134	1440563058	1518609149
AEDNFNLEKEKEDVPVEMSNGEPGCHYFEQLHYNDM16WLK	sp|Q86U86-4|PB1_HUMAN	-39	952.415	5	--	1.69565e+07	--	--	--	2.92293e+07	--	--	--	--	--	--	--	25157809	--	--	1.82612e+07	--	26028767	--	--	3.62589e+07	--	--
AEDYLSVVLNQLCVLHEK	CON_GI113576|sp|P02768|ALBU_HUMAN	208	710.702	3	1.32112e+08	1.44927e+08	1.3875e+08	8.00971e+07	1.11292e+08	1.97571e+08	2.01996e+08	337166163	3.32902e+08	1.97165e+08	2.49393e+08	1.65027e+08	5.53826e+07	2.77587e+07	6.82209e+07	8.94188e+07	5.63162e+07	9.7901e+07	5.95857e+07	6.2311e+07	4.35812e+07	133716209	2.18632e+08	2.34737e+08
AEEAM16QEASDLKK	sp|Q03001-3|DYST_HUMAN	51	489.232	3	1.37143e+08	1.2045e+08	1.36807e+08	1.52397e+08	1.83105e+08	1.85099e+08	9.7685e+07	1.37041e+08	1.36371e+08	1.65442e+08	151536417	1.37145e+08	9.12777e+07	1.06426e+08	9.57997e+07	1.07647e+08	1.14685e+08	149744792	1.19021e+08	1.37193e+08	1.23505e+08	6.33553e+07	163727945	1.49873e+08
AEEAQKTESVDNEGE	sp|Q15651|HMGN3_HUMAN	123	818.353	2	7.54486e+07	7.29471e+07	6.95126e+07	8.82365e+07	9.1722e+07	8.18903e+07	55479424	6.65587e+07	7.63651e+07	8.43848e+07	7.74289e+07	7.96747e+07	6.32747e+07	6.96276e+07	7.0914e+07	9.09746e+07	7.84646e+07	8.59273e+07	7.06592e+07	8.46419e+07	7.76264e+07	9.6829e+07	1.16217e+08	1.19249e+08
AEEDAALQAK	sp|Q13428-6|TCOF_HUMAN	40	523.266	2	2.47778e+07	2.42858e+07	3.35731e+07	3.77174e+07	3.72867e+07	4.75754e+07	1.01032e+07	1.35997e+08	5.33293e+07	5.20945e+07	6.62488e+06	6.58863e+07	--	3.82034e+06	2.66721e+06	2.20739e+07	4.33712e+07	5.3663e+07	1.71067e+06	5300512	2.67533e+07	9.40227e+07	157630864	1.43809e+08
AEEEGPPVELR	sp|Q7Z388|D19L4_HUMAN	31	613.312	2	3.45313e+07	2.53796e+07	2.66955e+07	6.83437e+07	3.94428e+07	4.12928e+07	2.71931e+07	2.76815e+07	2.84285e+07	2.94873e+07	2.25056e+07	2.55634e+07	2.14524e+07	2.82247e+07	2.56399e+07	3.20805e+07	3.87288e+07	3.54116e+07	3.08329e+07	3.46964e+07	2.78151e+07	2.77645e+07	2.37207e+07	2.50714e+07
AEEFEQPTLSCEKYLTYDQLR	sp|Q8IYF1|ELOA2_HUMAN	15	524.846	5	--	4.35814e+07	4.50294e+07	30486084	20286591	3.99726e+07	7.30867e+07	1.37805e+07	1.6111e+07	4.08452e+06	7.15356e+07	1.31415e+07	--	--	--	5.55185e+06	54098275	2.27294e+07	2.18608e+07	30208310	3.65966e+07	1.08091e+08	4.08464e+07	6.25681e+07
AEELGLPILGVLR	sp|P09110|THIK_HUMAN	165	690.416	2	1.61523e+08	1.6312e+08	1.56235e+08	1.36157e+08	1.36536e+08	1.66394e+08	1.39834e+08	1.71135e+08	1.46315e+08	8.6049e+07	1.45137e+08	9.98436e+07	1.2006e+08	1.11885e+08	1.31038e+08	1.42127e+08	1.41181e+08	1.47592e+08	1.80133e+08	1.74102e+08	1.5119e+08	2.30973e+08	2.09539e+08	2.67063e+08
AEESTAIIAVVQKM16IENYEALFMV	sp|O43182-5|RHG06_HUMAN	41	905.794	3	--	2.67145e+06	--	5.48778e+06	5.85383e+06	--	1.95399e+07	--	1.2221e+07	9.94157e+06	15390951	5.1923e+06	--	--	2.68712e+06	1.0026e+07	--	--	--	--	1.60359e+07	--	1.27431e+07	1.76655e+07
AEEYEFLTPVEEAPK	sp|P52565|GDIR1_HUMAN	197	876.423	2	2135848265	1976815799	1935503502	2166980493	2125610096	2122464248	2449639804	2465480369	2476125412	4927891772	1595966529	1741707428	1712315326	1589724240	1785842429	2009143158	1932235746	1835777325	2444386556	2070357482	2069090494	2895109030	2946375845	2419013580
AEFAERSVTKLEKSI	sp|P09493-5|TPM1_HUMAN	74	569.978	3	6.43461e+08	6.83286e+08	6.50282e+08	1.9997e+08	2.53779e+08	3.59821e+08	1272740497	1457453892	1382083209	9.82265e+08	9.07404e+08	8.7754e+08	4.52224e+08	3.40139e+08	4.8969e+08	8.09228e+08	5.94173e+08	6.73333e+08	8.78099e+08	9.50113e+08	6.16388e+08	9.00909e+08	1117082553	1077647473
AEFAEVSK	CON_GI113576|sp|P02768|ALBU_HUMAN	100	880.442	1	11317588899	11778250252	14294233512	4582264801	5920140263	6171635592	6671317492	4923412978	4624778680	17187047213	8055046647	14225161944	10577815701	12362626338	5536122075	4449758149	4518948017	3803565101	5527620725	5931545894	5310679077	3528546292	5407469112	4707031363
AEFFADVVPAVR	sp|Q9UHY7|ENOPH_HUMAN	130	660.852	2	63815454	6.61485e+07	8.39132e+07	8.09078e+07	5.16795e+07	6.12302e+07	1.80154e+08	106502458	4.97191e+07	1.37726e+07	102809003	1.17971e+08	7.79778e+07	5.01566e+07	5.83178e+07	4.89616e+07	5.11066e+07	5.19194e+07	5.38561e+07	7.08134e+07	1.21697e+08	2.33877e+08	2.03286e+08	2.00311e+08
AEFGPPGPGAGSR	sp|Q9H4A4|AMPB_HUMAN	119	600.294	2	2.16045e+08	1.98684e+08	2.10329e+08	2.1669e+08	2.29051e+08	2.20594e+08	2.03183e+08	2.27378e+08	2.20572e+08	241987077	2.33279e+08	1.94261e+08	2.04135e+08	2.20845e+08	2.05687e+08	2.4571e+08	2.49252e+08	2.33729e+08	1.9558e+08	2.24015e+08	2.36685e+08	2.5743e+08	2.62193e+08	2.79736e+08
AEFQDALEK	sp|P0C0L5|CO4B_HUMAN	121	525.759	2	1295800382	1289898299	1335299261	1507421193	1423820277	1415089616	1307859261	1266137311	1401666589	1546772894	1640838830	1409816517	8.72979e+08	9.75419e+08	9.77408e+08	1102377808	1150783266	1098724509	1000084931	1012029136	1047620881	1403578430	1660207356	1227348741
AEFTVETR	sp|P21333-2|FLNA_HUMAN	96	476.74	2	1.93103e+07	1.84794e+07	4.80006e+07	36060208	3.70397e+07	2.24961e+07	5.21304e+07	5.61844e+07	3.00747e+07	2.93178e+07	74629256	4.4095e+07	7.56331e+07	3.13729e+07	3.79666e+07	4.74487e+07	2.62608e+07	3.00053e+07	3.94087e+07	55021858	4.11676e+07	5.12777e+07	6.02565e+07	2.56194e+07
AEFVEVTK	CON_GI113574|sp|P02769|ALBU_BOVIN	134	461.748	2	1911318050	1782716881	1801853716	1804875897	1702907741	1451211487	1847643575	1755019825	1744455147	2156112978	2064946019	1877664804	2037134317	2167578266	2049481999	2979201539	2787284979	2718726933	2188325543	2324621311	2312655558	2917577482	3072615118	2890890970
AEGDVAALNR	sp|P67936|TPM4_HUMAN	141	508.262	2	108001841	1.28856e+08	9.43017e+07	1.42916e+08	1.74869e+08	1.6245e+08	2.40684e+08	2.48951e+08	2.23711e+08	2.31366e+08	2.3374e+08	172125584	68011913	1.01497e+08	4.20533e+07	1.47788e+08	1.52966e+08	161757991	1.37567e+08	175905586	1.41919e+08	241527269	2.98308e+08	2.59594e+08
AEGDVAALNRR	sp|P67936|TPM4_HUMAN	51	586.313	2	1.87735e+07	4.03102e+07	4.05099e+07	6.80534e+07	5.60049e+07	6.23488e+07	1.79192e+07	1.54184e+07	2.44933e+07	7.16761e+07	4.06157e+07	4.78865e+07	4.17232e+07	5.7939e+07	6.84686e+07	7.58558e+07	6.37167e+07	7.91756e+07	9.27544e+07	8.28273e+07	8.13844e+07	6.73567e+07	8.77052e+07	8.00798e+07
AEGGGGGGRPGAPAAGDGKTEQK	sp|Q00839|HNRPU_HUMAN	103	675.664	3	2.32903e+07	1.6359e+07	1.63295e+07	1.54084e+06	1.00689e+07	8.41872e+06	2.00294e+06	--	737340	17626554	9.89818e+06	1.04832e+07	2.83172e+07	4.30301e+07	4.20193e+07	4.77131e+06	6.7113e+06	945590	5.11165e+07	2.90439e+07	3.10236e+07	829994	2.66771e+06	2.33492e+06
AEGHSDDESDSEGSDSESTSR	sp|Q9P289|STK26_HUMAN	44	728.607	3	567320	640754	661971	2.67709e+06	310630	569709	1.33708e+06	2.97772e+06	1.11298e+06	1.18248e+06	828159	807740	--	--	--	229344	--	--	--	502062	--	901439	--	384974
AEGIPVEMVVIGDDSAFTVLK	sp|Q3LXA3|TKFC_HUMAN	229	1095.57	2	3.42292e+08	3.2911e+08	318055844	2.72854e+08	3.64345e+08	3.717e+08	4.96479e+08	3.50522e+08	3.6659e+08	4.39668e+08	3.03067e+08	2.93046e+08	2.14752e+08	2.02324e+08	2.32164e+08	2.23282e+08	1.91749e+08	2.10869e+08	2.30589e+08	250273404	2.5465e+08	6.46644e+08	5.21942e+08	5.19693e+08
AEGIPVEMVVIGDDSAFTVLKK	sp|Q3LXA3|TKFC_HUMAN	227	773.416	3	4.67366e+08	5.26264e+08	5.12117e+08	513233530	606829413	5.31591e+08	3.97848e+08	6.34925e+08	5.45126e+08	5.01961e+08	6.20728e+08	2.90098e+08	4.60199e+08	4.23051e+08	4.15558e+08	5.09996e+08	5.05449e+08	5.77956e+08	7.74084e+08	6.05771e+08	5.75734e+08	8.29199e+08	6.97145e+08	7.90547e+08
AEGLGDGYR	sp|Q9BX68|HINT2_HUMAN	79	469.223	2	2.89523e+07	2.7869e+07	2.08284e+07	4.97398e+07	4.12673e+07	4.99304e+07	4.32491e+07	5.52135e+07	4.24529e+07	5.40078e+07	4.52105e+07	4.51996e+07	1.80493e+07	1.70651e+07	1.98587e+07	3.43187e+07	4.04225e+07	2.41092e+07	2.85197e+07	3.11314e+07	4.4684e+07	4.54905e+07	7.40285e+07	4.43263e+07
AEGPEVDVNLPK	sp|Q09666|AHNK_HUMAN	149	634.331	2	3.40339e+08	2.95367e+08	2.59009e+08	2.81935e+08	3.27862e+08	3.99234e+08	3.03198e+08	3.01809e+08	3.05226e+08	3.5248e+08	2.58454e+08	2.25962e+08	2.9277e+08	2.5405e+08	323020299	3.61939e+08	316668013	3.01536e+08	3.44207e+08	3.405e+08	3.16626e+08	419647764	4.78213e+08	3.35274e+08
AEGPLDSPSEGHSYQNSGLDHFQNSNIDQSFWETFGSAEPTK	sp|Q8N6T3-5|ARFG1_HUMAN	88	1153.51	4	--	--	--	3.72285e+07	4.00177e+07	--	--	--	44563861	--	3.2422e+07	--	2.48433e+07	2.11939e+07	23547885	--	--	--	--	--	--	5.68247e+07	--	--
AEGRPTPTIEWYK	sp|Q9Y6N7-6|ROBO1_HUMAN	110	516.6	3	1.11476e+08	8.83087e+07	1.05663e+08	5.43996e+07	6.71208e+07	1.06539e+08	1.03546e+08	8.1345e+07	1.86148e+08	1.00097e+08	6.25239e+07	4.56186e+07	1.2417e+08	1.11709e+08	1.27995e+08	42827167	4.79969e+07	178573636	1.83015e+08	6.32331e+07	5.91882e+07	8.98825e+07	1.01147e+08	1.739e+08
AEGSDVANAVLDGADCIMLSGETAK	sp|P14618|KPYM_HUMAN	293	1247.58	2	1791082659	1781247722	1888684390	1621744578	1513055696	1800164684	1955237391	1925385350	1906280818	1542278870	1747061797	1887906312	1262426456	1243900726	1282720229	1861991818	1652252845	1812532631	2114122158	1789153725	1878079611	3018603581	3069675323	1875565428
AEGSDVANAVLDGADCIMLSGETAKGDYPLEAVR	sp|P14618|KPYM_HUMAN	355	1165.55	3	2.07206e+08	2.03659e+08	1.35368e+08	1.90667e+08	3.25306e+08	2.6204e+08	2.55592e+07	6.10354e+07	9.4156e+07	8.36729e+07	254620923	1.78201e+08	4.19408e+08	3.29852e+08	4.17414e+08	3.64298e+08	3.49888e+08	3.03238e+08	4.4818e+08	3.72635e+08	3.98877e+08	9.73978e+07	1.62927e+08	233987999
AEGSSTASSGSQLAEGK	sp|Q9NZB2-2|F120A_HUMAN	127	783.865	2	6.07728e+06	5.47561e+06	7.51545e+06	6.57094e+06	3.3646e+06	5.14387e+06	9.51373e+06	4365635	--	4.75384e+06	5.05953e+06	8.46989e+06	6.78616e+06	7.41161e+06	4.9224e+06	8.82535e+06	8.10626e+06	7.05781e+06	4.90002e+06	1.15429e+07	6.21956e+06	5.74503e+06	1.06924e+07	1.13891e+07
AEGTVNEGRPESDAADHTGPK	sp|Q96EH3|MASU1_HUMAN	183	713.331	3	1.44901e+07	2.25726e+07	1.88506e+07	2.10968e+07	2.04702e+07	2.0566e+07	2.24459e+07	3.10988e+07	2.87365e+07	2.19044e+07	2.69456e+07	1.47395e+07	8.26444e+06	8.22044e+06	1.59965e+07	1.98687e+07	2.69429e+07	1.97155e+07	2.33735e+07	1.67372e+07	2.70668e+07	3.40328e+07	3.46933e+07	3.5574e+07
AEHDSILAEK	sp|P26639|SYTC_HUMAN	72	556.784	2	8.9367e+06	947239	--	--	--	--	--	--	--	5.78571e+06	--	--	9.73432e+07	1.14375e+08	1.13642e+08	--	--	--	8.01473e+06	--	--	--	1.7513e+06	--
AEIIHHLADLLTDQRDEILLANK	sp|P54886|P5CS_HUMAN	191	661.114	4	1.51466e+07	19675260	--	--	--	--	2.46771e+07	3.47661e+07	88459862	7.41445e+06	--	4.35993e+07	1.54377e+07	--	--	--	17441489	--	--	2.11418e+07	11390786	--	--	9.02469e+07
AEIIHHLADLLTDQRDEILLANKK	sp|P54886|P5CS_HUMAN	247	693.138	4	1.27191e+08	1.16172e+08	9.92269e+07	53217295	1.54658e+08	2.79432e+08	2.18629e+08	210386625	198639874	174968346	1.44077e+08	1.02005e+08	3.04272e+08	1.67189e+08	225482912	2.87515e+08	1.35058e+08	1.94177e+08	3.62322e+08	2.04788e+08	2.6419e+08	2.26843e+08	3.56791e+08	2.68909e+08
AEIIPGVLFIDEVHMLDIESFSFLNR	sp|Q9Y230|RUVB2_HUMAN	74	1002.19	3	--	--	1.83007e+06	2.45601e+06	535508	3.94457e+06	3.46234e+06	--	--	2.36731e+06	--	--	2.23393e+06	2.42043e+06	2.83515e+06	--	--	--	2.59956e+06	5.16504e+06	--	4.17504e+06	--	2.50547e+06
AEIISLCK	sp|Q9BXP5-4|SRRT_HUMAN	103	467.257	2	2.13637e+07	2.77248e+07	2.28348e+07	2.83235e+07	3.82163e+07	4.17714e+07	3.55843e+07	2.86851e+07	3.01271e+07	4.26403e+07	22257968	1.92044e+07	3.27975e+07	4.39185e+07	3.56124e+07	3.70331e+07	3.40423e+07	4.28351e+07	5.5926e+07	3.24165e+07	2.97724e+07	5.43664e+07	9.55169e+07	6.22718e+07
AEIQVGLQPGQGEQLLASEPSWWTTGK	sp|Q9H993|ARMT1_HUMAN	196	1455.74	2	1.99958e+07	2.89441e+07	3.96519e+07	5.73932e+07	5.97222e+07	4.41046e+07	19443634	--	--	5.67773e+07	4.20148e+07	2.03107e+07	--	3.66229e+07	17133621	--	3.58193e+07	4.83634e+07	--	5.26409e+07	47612661	33442696	88980024	--
AEISCIDNK	sp|O75369-8|FLNB_HUMAN	124	525.251	2	2.42568e+08	2.50291e+08	2.78429e+08	2.5271e+08	2.61819e+08	2.64807e+08	2.49048e+08	2.84268e+08	2.34448e+08	2.82026e+08	2.29941e+08	1.87195e+08	1.80129e+08	1.77393e+08	1.64989e+08	1.8117e+08	189905298	2.21383e+08	1.66577e+08	1.80376e+08	1.42424e+08	1.70067e+08	3.0698e+08	2.93499e+08
AEISCIDNKDGTCTVTYLPTLPGDYSILVK	sp|O75369-8|FLNB_HUMAN	129	1115.22	3	9.01624e+06	2.04003e+07	1.60577e+07	--	1.19816e+07	1.78596e+07	--	--	13010122	3.75123e+07	5.02103e+07	2.75692e+07	1.38034e+07	1.5757e+07	1.80864e+07	1.16596e+07	3.64723e+07	1.00797e+07	4.97976e+07	6.4712e+07	44488381	--	5.14187e+07	5.08157e+07
AEISCTDNQDGTCSVSYLPVLPGDYSILVK	sp|P21333-2|FLNA_HUMAN	157	1101.19	3	4.85996e+07	3.44388e+07	5.56777e+07	4.50329e+07	5.84273e+07	3.29188e+07	--	2.67317e+07	3.45277e+07	--	4.80659e+07	3.00864e+06	3.70235e+07	2.69692e+07	2.86239e+07	4.43338e+07	2.27719e+07	5.21568e+07	19522889	2.89629e+07	4.3559e+07	1.56593e+08	19411798	1.10233e+08
AEISELPSIVQDLANGNITWADVEAR	sp|P41250|SYG_HUMAN	309	1406.21	2	2.10437e+08	1.88442e+08	1.38838e+08	3.11802e+08	3.08168e+08	3.26395e+08	3.05933e+08	3.21262e+08	2.89648e+08	4.13795e+08	4.70359e+08	2.56804e+08	9.7071e+07	9.88784e+07	1.01229e+08	3.05525e+08	2.86582e+08	3.24371e+08	3.38859e+08	3.74072e+08	2.82261e+08	5.59414e+08	6.24052e+08	4.35344e+08
AEISNAIDQYVTGTIGEDEDLIK	sp|P31939|PUR9_HUMAN	262	1247.61	2	9.26354e+07	8.24445e+07	9.4431e+07	4.32803e+07	5.52967e+07	1.00921e+08	1.12122e+08	6.2301e+07	5.15077e+07	37067084	5.77286e+07	49789912	1.09739e+08	6.03595e+07	97816408	7.63239e+07	9.25467e+07	1.13651e+08	1.23935e+08	9.12803e+07	9.7717e+07	1.39783e+08	1.69927e+08	3.17866e+07
AEITFDDHK	sp|O75369-8|FLNB_HUMAN	104	538.257	2	1.59512e+08	1.5265e+08	1.81408e+08	1.98011e+08	1.88496e+08	2.11737e+08	1.95966e+08	212299116	1.76233e+08	3.03976e+08	2.12341e+08	1.79499e+08	1.29308e+08	1.48729e+08	1.33638e+08	2.30752e+08	1.86322e+08	1.81894e+08	1.77206e+08	1.89954e+08	1.68224e+08	2.45511e+08	3.9877e+08	2.65347e+08
AEKDEPGAWEETFK	sp|Q14697|GANAB_HUMAN	61	546.256	3	1.03125e+08	5.20276e+07	8.31702e+07	1.07751e+08	1.31855e+08	1.2667e+08	9.72006e+07	9.06535e+07	8.35842e+07	1.06118e+08	6.35051e+07	4.66776e+07	2.33921e+08	2.03719e+08	4.58604e+07	4.26431e+07	3.80362e+07	2.94609e+07	6.62078e+07	60748161	9.79259e+07	9.90701e+07	1.00621e+08	6.32477e+07
AEKLRQEIYSSEERDERLTRMYNVRIMR	sp|Q9UP52-2|TFR2_HUMAN	17	1191.29	3	1754820	4.51134e+06	8.6193e+06	1.6669e+07	2.53466e+07	2.81171e+07	8.7257e+06	7.13202e+06	5.63418e+06	3.95682e+07	4.77583e+07	3.44131e+07	3.06637e+06	3.31039e+06	--	1.10113e+07	9.48756e+06	4.36871e+06	1.47051e+07	2.7553e+07	2.02835e+07	7.5105e+06	4.05977e+07	3.74193e+07
AEKNKVEKPSPSTTNPHM16NQSSNYL	sp|Q5T3J3|LRIF1_HUMAN	33	939.779	3	--	5.58784e+06	--	--	1.35165e+07	9.50849e+06	6.0607e+06	--	--	--	2.97017e+07	8.08697e+06	2.02992e+07	12118062	--	--	7.08596e+06	7.25078e+06	--	--	--	--	--	--
AELAELPLR	sp|Q96QK1|VPS35_HUMAN	124	506.296	2	1.12019e+08	9.67017e+07	9.60937e+07	1.042e+08	1.02182e+08	1.11122e+08	1.60443e+08	1.55261e+08	1.3951e+08	1.29863e+08	112245410	7.5414e+07	9.60347e+07	79912415	8.7098e+07	1.36666e+08	1.17075e+08	114182112	1.43538e+08	1.25212e+08	1.34144e+08	2.00075e+08	2.42624e+08	1.47042e+08
AELATEEFLPVTPILEGFVILR	sp|Q13200|PSMD2_HUMAN	238	1229.19	2	1.53434e+07	1.02184e+07	1.2539e+07	111209865	1.28021e+08	1.08155e+08	9.49326e+07	8.35703e+07	6.88817e+07	144620506	114116026	7.96582e+07	3.34989e+07	3.97147e+07	3.01457e+07	1.60147e+08	1.52125e+08	1.25075e+08	104278956	111957185	8.17436e+07	1.62726e+08	1.8397e+08	1.54971e+08
AELDDTPMR	sp|P23246|SFPQ_HUMAN	119	524.242	2	5.17819e+08	4.91969e+08	540899428	6.24289e+08	6.46872e+08	5.65532e+08	5.35365e+08	5.74461e+08	5.72805e+08	6.54969e+08	6.59501e+08	5.70473e+08	3.96044e+08	3.87237e+08	3.40413e+08	5.19711e+08	4.95629e+08	5.28848e+08	4.03201e+08	4.98122e+08	4.42396e+08	6.9163e+08	6.30348e+08	5.88555e+08
AELEIQK	sp|P07741|APT_HUMAN	67	830.462	1	9.53855e+07	8.38652e+07	1.0303e+08	6.06008e+07	3.6559e+07	7.04639e+07	8.28287e+07	5.17913e+07	6.22123e+07	1.20011e+08	1.5791e+08	1.66471e+08	1.00608e+08	1.13857e+08	9.15292e+07	5.19926e+07	4.48399e+07	4.10459e+07	1.02374e+08	8.0904e+07	1.15891e+08	2.48448e+07	7.91615e+07	1.05732e+08
AELFTQSCADLDKWLHGLESQIQSDDYGK	sp|Q01082|SPTB2_HUMAN	168	839.395	4	9301885	1.14122e+07	7.03321e+06	1.84163e+07	--	--	--	--	7.59823e+06	3.32814e+07	--	1.16408e+07	1.16351e+07	2.00949e+06	10404991	23597939	21503338	3.50495e+07	1.58559e+07	3.22074e+07	--	2.17394e+07	42249646	1.36309e+07
AELFTQSCADLDKWLHGLESQIQSDDYGKDLTSVNILLK	sp|Q01082|SPTB2_HUMAN	266	1113.56	4	--	--	--	1.31627e+08	111052782	103537112	--	3.70336e+07	3.45392e+07	143243664	141601137	2.54197e+07	1.45552e+07	1.99295e+07	2.16932e+07	8.27912e+07	6.67781e+07	1.47935e+08	4.89467e+07	1.05152e+08	4.56266e+07	5.57885e+07	1.86576e+08	1.81686e+08
AELGIPLEEVPPEEINYLTR	sp|Q13907|IDI1_HUMAN	212	1141.6	2	1.61712e+08	2.03026e+08	1.9597e+08	2.10526e+08	1.65592e+08	1.96638e+08	1.14833e+08	215029757	2.41386e+08	2.46373e+08	228077165	1.29847e+08	1.53443e+08	1.5042e+08	153670875	1.7981e+08	2.03796e+08	1.76206e+08	1.71132e+08	172446251	1.14234e+08	246143155	3.54036e+08	2.2048e+08
AELGKDLQEPEFSAK	sp|P50135|HNMT_HUMAN	193	554.618	3	4.06603e+08	3.59045e+08	3.01556e+08	3.56988e+08	4.01614e+08	4.65835e+08	2.15762e+08	3.01107e+08	1.79487e+08	5.46912e+08	3.52463e+08	2.48986e+08	441041374	4.74734e+08	5.3701e+08	5.10129e+08	5.911e+08	5.63956e+08	6.45933e+08	6.52436e+08	5.43817e+08	3.29673e+08	5.77861e+08	4.31902e+08
AELGMGDSTSQSPPIKR	sp|Q9NR19|ACSA_HUMAN	182	591.966	3	1.36024e+08	1.24401e+08	142688431	1.362e+08	1.42949e+08	1.38131e+08	8.94219e+07	1.24758e+08	1.26786e+08	2.10725e+08	1.39878e+08	1.67023e+08	1.43343e+08	1.62276e+08	1.24382e+08	1.70386e+08	1.86886e+08	1.72078e+08	1.30775e+08	1.58043e+08	1.57118e+08	2.29608e+08	2.27728e+08	2.33787e+08
AELLTSAEK	sp|O60566-2|BUB1B_HUMAN	45	481.26	2	7.14423e+07	5.73355e+07	8.7281e+07	9.0343e+07	8.91585e+07	1.07093e+08	5.06633e+07	1.03617e+08	6.68698e+07	1.17579e+08	9.37031e+07	5.58632e+07	6.5277e+07	6.64047e+07	6.70869e+07	8.58721e+07	1.03029e+08	9.39456e+07	84828011	65611891	78943850	9.54063e+07	95993994	1.13929e+08
AELMEISEDKTK	sp|P05455|LA_HUMAN	178	697.348	2	2.12103e+08	2.17909e+08	2.16148e+08	2.049e+08	2.32941e+08	2.2494e+08	9.50996e+08	2.35558e+08	1094812812	2.46367e+08	2.72567e+08	2.48923e+08	1.49067e+08	1.76546e+08	1.67465e+08	1.6289e+08	1.90142e+08	1.97484e+08	1.8494e+08	2.00807e+08	2.04945e+08	3.14976e+08	3.16606e+08	2.86926e+08
AELNEFLTR	sp|P23396|RS3_HUMAN	136	546.788	2	4.46019e+08	4.39842e+08	4.5029e+08	4.90885e+08	5.04829e+08	4.93343e+08	4.57147e+08	4.97e+08	5.16065e+08	4.11577e+08	3.22859e+08	2.90825e+08	5.73582e+08	5.00802e+08	5.08808e+08	6.72859e+08	5.77098e+08	605553472	6.24182e+08	5.45705e+08	5.78094e+08	7.95703e+08	8.68864e+08	6.31162e+08
AELNPWPEYIYTR	sp|P26639|SYTC_HUMAN	163	826.41	2	1.70074e+08	1.70657e+08	1.76676e+08	1.44744e+08	1.91512e+08	1.64039e+08	262361087	2.79459e+08	2.1271e+08	1.60519e+08	1.58941e+08	2.00562e+08	1.36398e+08	1.13253e+08	1.21505e+08	1.18081e+08	1.45712e+08	1.70277e+08	1.11513e+08	1.08879e+08	1.51116e+08	3.07584e+08	3.96834e+08	3.68411e+08
AELQCPQPAAR	sp|P01024|CO3_HUMAN	141	620.81	2	2301487723	2242560912	2675200697	2392645262	2337314248	2536497578	2810005888	2772677484	2614745037	3164912554	3047422129	2730442837	1867446917	2024950538	1945418961	2277043363	2259846101	2185180186	2049802059	2149088811	2002995467	2643714999	3218340946	2877979402
AELRDDPIISTHLAK	sp|O00231|PSD11_HUMAN	117	560.31	3	171888346	77453729	2.07281e+08	2.36011e+08	2.16977e+08	2.11711e+08	1.93859e+08	2.23408e+08	1.72056e+08	2.96695e+08	2.63305e+08	2.33662e+08	1.77962e+08	1.8559e+08	1.74912e+08	217843224	2.65646e+08	2.46596e+08	2.91527e+08	278335604	2.77327e+08	334196157	3.88334e+08	3.34403e+08
AELSASSVYNLLPEKDLTGFPGPLNDQDNEDCINR	sp|P01023|A2MG_HUMAN	106	1297.95	3	--	--	--	--	1.09721e+07	1.79268e+07	--	--	--	--	22738412	1.33818e+07	9.52612e+06	--	--	--	--	2.2771e+07	--	--	--	6.66708e+07	--	22011130
AELSEGQVR	sp|P09493-3|TPM1_HUMAN	114	494.757	2	1.89849e+08	2.24887e+08	2.48045e+08	2.60909e+08	2.94484e+08	2.84169e+08	302029642	2.69074e+08	2.42713e+08	3.1462e+08	2.9739e+08	2.45355e+08	1.91696e+08	233849647	2.17885e+08	2.50542e+08	2.57542e+08	2.37305e+08	2.66609e+08	2.8042e+08	2.7671e+08	2.76921e+08	3.63929e+08	3.5272e+08
AEM16RSGQLSRKFWGSSK	sp|Q6ZS30-1|NBEL1_HUMAN	25	985.998	2	2.12406e+08	2.53757e+08	206683859	72634671	7.26668e+07	6.61958e+07	3.76114e+07	5.74427e+07	6.7289e+07	26031554	4.0614e+07	4.40665e+07	4.37917e+08	3.96045e+08	4.22982e+08	1.1772e+08	139377929	1.77922e+08	62844929	9.36044e+07	1.23685e+08	38804255	8.78448e+07	8.10499e+07
AEM16YRKAAWEAYLSR	sp|P11172|UMPS_HUMAN	34	930.966	2	--	--	--	2.68058e+06	6.51908e+06	5.87043e+06	3.59089e+06	6.07498e+06	1.11349e+07	4.10241e+06	908190	4.2133e+06	1.18633e+06	1.40609e+06	--	5.07393e+06	2.735e+06	7.17135e+06	6.28812e+06	--	6.06737e+06	1.95477e+06	8.19542e+06	--
AEMADQAAAWLTR	sp|P0C0L5|CO4B_HUMAN	186	717.346	2	1307810189	1231493203	1160479702	1067556465	1125656365	1372444780	1421460460	1426456785	1402343521	1184291793	1386737263	936758106	7.47358e+08	7.09922e+08	7.95639e+08	9.23875e+08	8.68735e+08	8.35595e+08	8.78799e+08	8.32704e+08	8.76315e+08	1507463700	1491255330	1214429175
AEMDEVER	sp|O60610-2|DIAP1_HUMAN	92	489.714	2	1.17311e+07	9.08381e+06	1.29365e+07	1.33194e+07	3.40183e+07	2.51338e+07	2.14376e+07	1.79463e+07	3.55776e+07	1.59082e+07	1.87915e+07	2.42529e+07	9.63634e+06	1.91426e+07	1.95465e+07	1.87469e+07	2.99619e+07	2.45101e+07	1.70857e+07	2.79003e+07	2.87673e+07	1.9884e+07	1.7632e+07	5.82869e+07
AEMDQILHGLDK	sp|P04424|ARLY_HUMAN	128	457.231	3	1.04613e+08	6.79331e+07	9.71091e+07	5.24173e+07	7.17056e+07	1.1068e+08	1.13758e+08	1.00664e+08	9.18251e+07	6.5557e+07	9.40833e+07	7.37837e+07	5.01163e+07	2.8296e+07	6.04435e+07	80120058	3.87189e+07	6.93114e+07	8.97219e+07	9.427e+07	1.10901e+08	1.3785e+08	1.65495e+08	106818125
AENAVECFQTK	sp|P02771|FETA_HUMAN	174	648.798	2	34676795657	33899391545	35713712735	42002871616	38877178460	37184923771	36541846763	37141339752	36498792229	42206957079	40396211377	36134116157	53592943525	29518299549	25353372372	29821052463	31485354841	31610574982	26852733719	30396112321	26593421434	37080417388	40662603591	38075392105
AENFFILR	sp|P59998|ARPC4_HUMAN	121	505.277	2	1.21109e+08	153022843	1.0786e+08	1.42728e+08	1.65011e+08	1.48315e+08	1.76887e+08	1.73662e+08	179428411	1.32213e+08	5.60394e+07	5.91368e+07	1.38008e+08	1.29113e+08	1.37237e+08	1.72229e+08	1.3928e+08	1.54129e+08	1.84141e+08	2.03668e+08	1.68263e+08	258163982	1.95945e+08	1.62501e+08
AENFQELLRSM16WADEEEEAETLLKSK	sp|Q8IY92-2|SLX4_HUMAN	-29	1038.16	3	2.40605e+06	--	5.42487e+06	--	9.79089e+06	1.19708e+07	--	1.47565e+07	1.04557e+07	--	3.29313e+07	--	--	5.93005e+06	2.89602e+06	2.20232e+07	2.1951e+07	--	--	7.8992e+06	2.68051e+07	4.48023e+07	4.5762e+07	4.99467e+06
AENGKLVINGNPITIFQERDPSK	sp|P04406|G3P_HUMAN	172	847.449	3	--	--	--	--	11380348	--	6.15017e+07	--	1.12465e+08	4.53893e+07	4.37971e+07	4.26786e+07	2.28541e+07	3.45146e+07	--	2.81816e+07	--	3.36692e+07	3.07832e+07	53663923	3.146e+07	7.29985e+07	--	4.61931e+07
AENGLLMTPCYTANFVAPEVLK	sp|P51812|KS6A3_HUMAN	124	1219.61	2	3.40706e+07	--	1.54499e+07	4.10913e+07	8.21289e+07	--	6.40421e+07	8.25588e+07	1.83762e+07	--	9.26132e+07	2.21176e+07	9.32934e+07	6.55445e+07	--	1.0822e+07	6.22058e+06	9.11923e+07	7.66542e+07	1.43242e+07	5.81192e+07	3.13067e+07	2.06764e+08	5.95897e+07
AENGLLMTPCYTANFVAPEVLKR	sp|P51812|KS6A3_HUMAN	233	865.442	3	1.27165e+08	1.03541e+08	9.32412e+07	6.5321e+07	8.19035e+07	4.63916e+07	2.77374e+07	--	2.65504e+07	7.15473e+07	4.66749e+07	5.18941e+07	1.14755e+08	1.32496e+08	1.31931e+08	1.21844e+08	48991990	8.21331e+07	1.53852e+08	1.81105e+08	1.5295e+08	1.70063e+08	1.46954e+08	5.75077e+07
AENIM16ASLERSM16HPELM16KYGRETEQLNKLSR	sp|Q5JSL3|DOC11_HUMAN	-30	928.199	4	2.50644e+06	427884	501090	607528	1.11958e+06	2.46189e+06	949041	609251	635202	799215	372234	--	--	202670	--	--	193754	670962	540477	561333	--	315725	200613	1.04929e+06
AENKVENETDEGDKAQDGENEK	sp|Q92922|SMRC1_HUMAN	63	817.026	3	2.31313e+06	2.7252e+06	4.64855e+06	2.55314e+06	7.50444e+06	6.6736e+06	9.30485e+06	1.18294e+07	1.02565e+07	1.28239e+06	3.63453e+06	3.19419e+06	--	--	945787	6.61742e+06	3.12296e+06	7.15329e+06	2.25319e+06	--	857102	4.64851e+06	8.49532e+06	5.73988e+06
AENLQLLTENELHR	sp|O94992|HEXI1_HUMAN	147	560.629	3	1.41782e+08	1.41987e+08	1.32425e+08	1.50408e+08	1.59631e+08	1.71241e+08	1.12157e+08	118071146	1.41724e+08	9.31486e+07	7.58412e+07	5.51288e+07	1.10105e+08	1.23908e+08	1.32895e+08	1.49252e+08	1.03984e+08	165189778	1.14363e+08	1.27779e+08	1.0997e+08	1.64919e+08	1.56114e+08	9.94532e+07
AENNPWVTPIADQFQLGVSHVFEYIR	sp|Q15404|RSU1_HUMAN	268	1010.84	3	6.8068e+07	8.70683e+07	75044444	7.56512e+07	8.86956e+07	8.83639e+07	1.08131e+08	1.29147e+08	8.13254e+07	97637831	7.28394e+07	6.33804e+07	2.05135e+07	4.63645e+07	5.71441e+07	8.37087e+07	7.44588e+07	7.57769e+07	9.10188e+07	66723182	7.73324e+07	188460835	128832393	132098689
AENNSEVGASGYGVPGPTWDR	sp|Q08211|DHX9_HUMAN	239	1081.99	2	3.75709e+07	7.1252e+06	2.84829e+07	1.46785e+07	3.17494e+07	1.40744e+07	5.75448e+07	3.62661e+07	6.49281e+07	8.26428e+07	5.51969e+07	2.58605e+07	2.31734e+07	--	2.09846e+07	3.23352e+07	--	5.68431e+07	3.89684e+07	2.22672e+07	2.65353e+07	8.09227e+07	1.14748e+08	5.84328e+07
AENQVLAMR	sp|P51572|BAP31_HUMAN	97	516.271	2	8.58787e+07	1.24297e+08	1.03086e+08	1.5562e+08	1.49978e+08	1.68701e+08	1.03761e+08	1.41972e+08	1.54525e+08	1.46886e+08	1.77143e+08	1.26699e+08	1.26709e+08	1.27628e+08	7.13301e+07	1.8998e+08	1.60281e+08	1.48902e+08	1.71234e+08	1.67472e+08	9.38591e+07	1.51177e+08	1.95385e+08	2.22149e+08
AENVNQYLTDPK	sp|P22314-2|UBA1_HUMAN	136	696.343	2	6.66301e+06	2.32218e+07	--	102862687	9.43696e+07	1.15092e+08	3.32797e+07	1.64736e+07	--	2.07113e+07	--	1.27281e+07	--	--	--	--	9.33623e+06	--	--	--	--	1.76111e+07	--	--
AENYDIPSADR	sp|P22314-2|UBA1_HUMAN	124	625.787	2	5.16455e+08	5.66237e+08	560999329	5.90253e+08	5.22117e+08	5.17503e+08	5.15464e+08	5.54404e+08	5.82508e+08	6.07349e+08	6.93099e+08	6.03693e+08	5.30378e+08	5.53795e+08	5.07472e+08	6.02151e+08	5.46979e+08	5.40471e+08	5.34375e+08	5.36861e+08	5.68078e+08	7.20924e+08	8.07573e+08	7.21495e+08
AEPAKIEAFR	sp|P00558|PGK1_HUMAN	97	566.314	2	1.02057e+08	1.68146e+08	1.82781e+08	173632172	1.74611e+08	1.05253e+08	139475796	1.18955e+08	6.45751e+07	2.21761e+08	2.4618e+08	2.22822e+08	2.20077e+08	1.86983e+08	2.33445e+08	2.19348e+08	1.9186e+08	2.7531e+08	2.95891e+08	2.00443e+08	2.85391e+08	266009793	1.13988e+08	1.08258e+08
AEPEDHYFLLTEPPLNTPENR	sp|P61158|ARP3_HUMAN	125	828.068	3	2.43214e+08	1.5635e+08	247546636	2.47944e+08	2.44329e+08	257309293	2.67648e+08	3.10072e+08	2.17117e+08	2.83804e+08	2.64567e+08	2.04075e+08	2.69906e+08	2.19557e+08	2.41522e+08	4.12587e+08	2.96753e+08	1.62461e+08	3.09765e+08	3.46172e+08	3.04283e+08	421568966	3.82691e+08	3.84959e+08
AEPHFLSILQHLLLVR	sp|O60610-2|DIAP1_HUMAN	201	472.281	4	5.63832e+07	7.819e+07	6.14736e+07	3.87221e+07	1.03765e+08	152953576	9.89247e+07	1.04258e+08	9.03323e+07	4.247e+07	4.85176e+07	2.89543e+07	6.33352e+07	3.89398e+07	9.42163e+07	6.2471e+07	4.89065e+07	82601728	8.78139e+07	6.39151e+07	6.66185e+07	9.1044e+07	116353968	9.72827e+07
AEPLAFTFSHDYK	sp|P04114|APOB_HUMAN	169	763.37	2	5.92857e+08	5.22084e+08	5.55982e+08	5.01618e+08	4.79411e+08	4.91799e+08	5.03916e+08	5.73642e+08	5.73164e+08	5.35128e+08	397503945	417899628	2.58405e+08	2.28187e+08	2.31626e+08	2.31566e+08	2.36659e+08	207697718	318642555	2.62094e+08	3.58081e+08	4.74614e+08	4.24243e+08	3.64808e+08
AEPLNSVAH	sp|O95777|LSM8_HUMAN	87	469.241	2	1.87628e+08	1.38306e+08	1.15538e+08	1.71169e+08	1.86939e+08	1.71469e+08	1.15949e+08	1.37761e+08	1.53346e+08	2.29835e+08	2.49436e+08	1.70874e+08	1.01543e+08	1.23423e+08	9.99794e+07	1.86051e+08	169588862	224916367	1.89034e+08	2.31145e+08	1.94542e+08	1.65795e+08	2.41153e+08	193274302
AEPNVLLLDAGDQYQGTIWFTVYKGAEV	sp|P21589-2|5NTD_HUMAN	-19	1033.18	3	2.64534e+07	2.67228e+07	2.30772e+07	2.29498e+07	803675	9.13181e+06	1.9799e+07	2.37445e+06	2.92653e+07	--	3.26203e+07	1.49897e+06	2.95571e+06	3.14141e+06	3.36312e+06	1.96948e+07	2.08559e+07	2.95021e+07	2.978e+07	1.00766e+07	3.41408e+07	4.73698e+06	--	1.30226e+07
AEPPQAMNALMR	sp|Q12906|ILF3_HUMAN	135	664.826	2	6.19227e+08	5.27341e+08	5.14047e+08	5.44578e+08	6.40488e+08	6.63192e+08	6.54904e+08	6.89659e+08	6.91164e+08	7.96603e+08	5.80648e+08	4.2896e+08	4.68038e+08	4.34241e+08	4.45791e+08	663444445	5.41621e+08	588957250	6.77646e+08	6.39052e+08	6.2351e+08	8.39014e+08	9.74241e+08	7.94536e+08
AEPPQCTSLAWSADGQTLFAGYTDNLVR	sp|P63244|GBLP_HUMAN	173	1023.49	3	4.67174e+07	7.78173e+07	4.11784e+07	7.21738e+07	70897932	6.4477e+07	--	--	--	--	1.80771e+07	35134917	4.79056e+07	7.17814e+07	9.57114e+07	8.2785e+07	1.09071e+08	8.05882e+07	6.27847e+07	9.03368e+07	6.17979e+07	4.70401e+07	16404207	--
AEPTAAAVPPPAAPIPTQMPPVPSPSQPPSGKPVSAVKPTVAPPLAEPGAGK	sp|P36957-2|ODO2_HUMAN	104	1238.92	4	--	--	--	--	--	--	--	--	--	--	--	2.90158e+07	--	--	--	--	--	--	--	--	--	--	--	--
AEPVEVVAPR	sp|P09874|PARP1_HUMAN	108	533.798	2	9.32244e+07	6.63208e+07	6.48197e+07	8.76732e+07	8.98907e+07	1.0082e+08	7.89557e+07	102363851	7.76268e+07	4.87109e+07	1.42653e+08	1.17358e+08	9.93123e+07	1.03061e+08	9.6092e+07	8.49777e+07	9.21062e+07	9.77613e+07	9.70537e+07	8.60349e+07	4.71908e+07	1.1552e+08	1.62402e+08	1.21641e+08
AEPYAADEGSGEGHK	sp|Q96K76-2|UBP47_HUMAN	45	506.556	3	--	1.08953e+06	--	--	3.25179e+06	2.11416e+06	--	--	--	1.92192e+06	--	--	2.50057e+06	3.90622e+06	7.03438e+06	4.45914e+06	5.91717e+06	4.97449e+06	--	4.37416e+06	7.48349e+06	--	--	--
AEPYCSVLPGFTFIQHLPLSER	sp|Q9BUJ2-3|HNRL1_HUMAN	138	854.434	3	--	--	--	--	--	--	7.3193e+06	--	--	6.12133e+06	2.0386e+07	--	1.87506e+07	3.23449e+07	2.59063e+07	--	--	--	6.47075e+06	--	3.96769e+06	3.90493e+07	7.2812e+06	--
AEQLFSSALCAAR	sp|Q96GD0|PLPP_HUMAN	172	712.354	2	9.5745e+06	6.00342e+07	5.07774e+07	9.12613e+07	1.1058e+08	8.54144e+07	114740764	1.16569e+08	9.65799e+07	1.04468e+08	8.27063e+07	4.7023e+07	5.60955e+07	1.88204e+07	9.46049e+07	5.95425e+07	5.8968e+07	2.80398e+07	5.16774e+07	7.07027e+06	6.48515e+07	1.18697e+08	1.24646e+08	9.1162e+07
AEQPHQHAMYYLR	sp|P14735|IDE_HUMAN	125	548.597	3	6.86579e+07	8.46642e+07	8.12809e+07	5.93859e+07	7.72064e+07	7.05202e+07	7.41414e+07	6.06813e+07	6.76444e+07	9.21783e+07	9.15222e+07	9.22478e+07	8.37078e+07	5.35747e+07	7.04323e+07	7.77187e+07	4.33073e+07	7.37504e+07	7.83561e+07	6.90071e+07	8.01856e+07	91267649	1.23962e+08	7.83649e+07
AERYWQKTLLQMEEMESQIREEIR	sp|Q9Y4D7-2|PLXD1_HUMAN	-25	1032.84	3	2.00567e+06	1.34067e+06	1.64522e+06	9.84917e+06	8.71003e+06	8.43409e+06	5.63912e+06	1.03812e+06	7.24153e+06	1.2285e+07	9.16686e+06	7.76146e+06	--	1.75702e+06	1.4228e+06	1.74254e+06	2.89085e+06	2.31145e+06	2.45892e+06	6.20212e+06	887880	1.03452e+07	2.0419e+07	1.65426e+07
AESCGSGNSTGYQIR	sp|Q9H2U1-3|DHX36_HUMAN	209	793.847	2	1.37302e+07	1.08448e+07	1.27651e+07	1.5461e+07	1.68723e+07	7.04452e+06	8.01424e+06	8.19354e+06	1.20664e+07	1.09161e+07	1.40795e+07	12537650	1.2177e+07	9.39993e+06	6.36644e+06	6.47256e+06	--	1.13225e+07	7.80622e+06	1.31666e+07	--	--	6.09859e+06	1.31191e+07
AESDGSLLLESK	sp|Q6IN85-2|P4R3A_HUMAN	57	624.821	2	--	1.14052e+07	1.87754e+07	1.87023e+07	--	7.96715e+07	2.89595e+07	1.06396e+07	3.59604e+07	8.82146e+06	4.0236e+07	1.65803e+07	2.61338e+07	4.46552e+07	7.53134e+06	1.47998e+07	3.95697e+07	4.74789e+07	4.51322e+07	2.09418e+07	18272697	4.04477e+07	--	--
AESEEEEFM16KEFILTDILKVKAADYEDDQEQIKKQK	sp|A6NCD4-2|CJ131_HUMAN	-5	1084.29	4	4.4259e+06	--	1.97019e+06	1.98802e+07	2.38822e+07	9.94266e+06	2.15206e+07	1.06755e+07	6101724	9239674	--	1.97241e+07	3.81564e+06	3.88295e+06	--	1.24161e+07	1.79638e+07	8.4721e+06	1.19191e+07	2.01995e+07	1.36751e+07	2.58507e+07	3.84744e+07	--
AESEEM16ETSQAGSK	sp|P34932|HSP74_HUMAN	145	750.313	2	5.8623e+06	1.10503e+07	2.65877e+06	1.28245e+07	1.25614e+07	7.61066e+06	2.16526e+07	3.69541e+07	2.21404e+07	6.51757e+06	8.39663e+06	2.96668e+06	--	--	457181	1.38149e+07	1.28329e+07	9.73285e+06	1.08349e+07	1.07919e+07	5.75808e+06	1.19858e+07	2.58867e+07	2.09762e+07
AESEEMETSQAGSK	sp|P34932|HSP74_HUMAN	182	742.314	2	1.36203e+08	1.28985e+08	1.36081e+08	1.30525e+08	1.61083e+08	1.68146e+08	1.75396e+08	2.02598e+08	2.08434e+08	1.53413e+08	1.41056e+08	1.38401e+08	8.68833e+07	9.08733e+07	1.07131e+08	1.32334e+08	1.4824e+08	1.40905e+08	1.2821e+08	1.3374e+08	1.4216e+08	1.72505e+08	2.19961e+08	2.44534e+08
AESEEMETSQAGSKDK	sp|P34932|HSP74_HUMAN	130	863.876	2	7.74855e+06	4.2344e+06	4.56594e+06	495981	3.28767e+06	3.52416e+06	618718	--	--	5.42689e+06	5.01975e+06	6.84921e+06	1.30035e+07	1.42411e+07	1.68835e+07	2.41935e+06	934744	446395	9.89673e+06	9.79046e+06	8.50434e+06	--	728514	1.09553e+06
AESFFQTK	sp|P13798|ACPH_HUMAN	122	479.238	2	107824579	1.08895e+08	1.23446e+08	1.42994e+08	1.71563e+08	1.4275e+08	1.40846e+08	1.5703e+08	1.21659e+08	1.49252e+08	1.58456e+08	1.49179e+08	1.28605e+08	1.40281e+08	1.17058e+08	1.63007e+08	1.34703e+08	1.48672e+08	1.41049e+08	1.47462e+08	1.41226e+08	1.98095e+08	2.0276e+08	1.8052e+08
AESLIGVYPEQGDCVISK	sp|Q14683|SMC1A_HUMAN	187	982.987	2	3.76651e+07	3.2355e+07	3.25131e+07	2.61765e+07	1.93375e+07	2.95913e+07	--	1.78118e+07	1.22633e+07	23674213	2.28948e+07	2.35818e+07	2.53558e+07	3.55138e+07	3.43385e+07	2.47559e+07	3.70129e+07	2.36395e+07	1.21044e+07	2.65995e+07	3.39485e+07	19603551	6.7152e+07	5.68351e+07
AESMLQQADK	sp|P13797|PLST_HUMAN	142	560.769	2	1.58688e+08	2.05549e+08	1.93207e+08	2.10037e+08	2.22596e+08	2.19051e+08	2.27719e+08	2.29341e+08	2.0238e+08	2.71714e+08	2.71075e+08	2.10056e+08	1.21606e+08	1.55437e+08	1.52511e+08	2.05093e+08	2.45504e+08	222918480	1.96854e+08	2.20346e+08	1.60159e+08	2.4935e+08	2.33538e+08	2.76936e+08
AESPEEVACR	sp|Q7Z6Z7-2|HUWE1_HUMAN	90	574.256	2	2.28817e+07	1.80909e+07	2.60623e+07	1.32331e+07	2.95005e+07	2.43184e+07	5.12628e+07	1.86492e+07	3.16824e+07	1.93488e+07	3.69273e+07	2.01742e+07	1.90517e+07	2.92282e+07	2.17884e+07	2.47943e+07	3.497e+07	4.13162e+07	2.89458e+07	3.16119e+07	2.18467e+07	3.47735e+07	4.62371e+07	4.1926e+07
AESSSGGGTVPSSAGILEQGPSPGDGSPPKPK	sp|Q68EM7-6|RHG17_HUMAN	301	979.146	3	52385755	4.87772e+07	2.59426e+07	3.0863e+07	3.88585e+07	3.33745e+07	1.77733e+07	30005730	--	3.89195e+07	32742645	1.23321e+07	3.73054e+07	3.41251e+07	2.6494e+07	5.27234e+07	5.47935e+07	2.54724e+07	1.69374e+07	--	2.37648e+07	4.1446e+07	6.87174e+07	43948989
AESTFLFLVGQDDHNWK	sp|Q86TX2|ACOT1_HUMAN	190	1003.98	2	2.5957e+08	305486916	2.36865e+08	3.27537e+08	3.43299e+08	3.84663e+08	4.27573e+08	5.38847e+08	4.65528e+08	4.43842e+08	3.1777e+08	2.90095e+08	1.97042e+08	2.13946e+08	1.90509e+08	253158322	271436478	2.30373e+08	376552540	3.22717e+08	2.95298e+08	4.57766e+08	5.23226e+08	4.47332e+08
AESTPEIAEQR	sp|Q13098-5|CSN1_HUMAN	114	615.801	2	8.44595e+07	8.48784e+07	1.04683e+08	1.11213e+08	1.0038e+08	1.22549e+08	1.90041e+08	1.31477e+08	1.07147e+08	1.94775e+08	1.97624e+08	1.74195e+08	1.13073e+08	1.05298e+08	1.01914e+08	1.238e+08	1.3214e+08	1.30502e+08	1.30021e+08	143002264	1.15575e+08	1.42173e+08	1.75764e+08	2.00679e+08
AETEEGPDVLR	sp|Q15436|SC23A_HUMAN	129	608.295	2	82398056	1.30823e+08	1.49483e+08	1.24669e+08	2.39151e+08	1.99803e+08	1.78236e+07	6.75842e+07	5.41244e+07	7.47507e+07	8.6156e+07	1.02777e+08	1.14202e+08	1.68873e+08	1.00248e+08	5.16807e+07	1.53712e+08	157503421	8.22543e+07	7.93595e+07	8.53576e+07	--	9.55958e+07	--
AETPTAAEDDNEGDKK	sp|O60841|IF2P_HUMAN	172	564.252	3	5.14998e+07	3.98159e+07	4.119e+07	1.84876e+07	3.27004e+07	3.84072e+07	3.43507e+07	2.29037e+07	2.69641e+07	3.54022e+07	2.9535e+07	3.05047e+07	2.6593e+07	2.83426e+07	2.95682e+07	2.50631e+07	2.28442e+07	1.69574e+07	3.17823e+07	2.90862e+07	3.02986e+07	1.08755e+07	3.37322e+07	3.13413e+07
AETRLYITVNDFEFHVYNR	sp|Q2LD37-2|K1109_HUMAN	46	1194.09	2	3.33226e+06	2.66144e+06	2881181	1.62593e+07	2.13981e+07	1.91857e+07	2.11129e+07	--	1.3992e+07	8.04002e+06	8.46465e+06	1.13219e+07	1.41602e+06	5.38848e+06	1.57487e+06	1.08069e+06	1.42034e+07	1.03788e+07	5.33681e+06	8.80541e+06	5.15538e+06	7.58501e+06	1.39399e+07	1.49315e+07
AETTKMKVLEFFSR	sp|A6NCF6|MA13P_HUMAN	52	843.947	2	--	--	--	--	--	--	--	1.06421e+06	--	--	643525	--	--	--	289414	--	--	--	--	--	613957	1.85091e+06	1.05477e+06	--
AEVAAIYEPPQIGTQNSLELLEDPKAEVVDEIAAK	sp|Q8TAT6|NPL4_HUMAN	204	1250.98	3	--	10503014	18628279	1.98114e+07	--	2.32079e+07	3.43315e+07	23597627	2.27528e+07	5.12294e+07	2.98909e+07	3.5374e+07	6333516	--	1.45454e+07	--	32609277	--	--	43501983	1.00343e+07	--	21801163	3.76937e+07
AEVACGDDRK	sp|P27348|1433T_HUMAN	54	560.757	2	5.21142e+07	4.13866e+07	60873021	8.75757e+07	7.70469e+07	7.45122e+07	7.90128e+07	7.7331e+07	7.3083e+07	7.7828e+07	7.96872e+07	8.4669e+07	4.62151e+07	5.05082e+07	5.26391e+07	7.83085e+07	8.11381e+07	9.46677e+07	6.2412e+07	68698123	6.75311e+07	7.04296e+07	9.97405e+07	8.06071e+07
AEVDAEKPGATDR	sp|Q92888-2|ARHG1_HUMAN	167	453.557	3	1.67219e+07	1.54457e+07	1.39183e+07	1.43727e+07	2.18519e+07	2.45659e+07	1.81792e+07	1.6198e+07	1.86394e+07	1.32676e+07	1.06641e+07	1.18632e+07	1.62458e+07	1.35249e+07	1.43385e+07	1.45431e+07	2.03998e+07	2.35496e+07	1.58374e+07	2.27426e+07	2.55593e+07	1.65706e+07	3.38327e+07	3.12895e+07
AEVDDVIQVR	sp|P12259|FA5_HUMAN	128	572.303	2	9.31134e+07	3.66825e+07	6.26841e+07	--	6.66269e+07	3.83839e+07	3.53774e+08	3.27911e+08	2.36304e+08	3.48184e+08	2.70517e+08	6.92809e+07	1.0537e+08	8.46805e+07	1.04183e+08	6.55544e+07	1.35881e+08	4.77626e+07	2.1796e+08	2.14164e+08	250722603	9.25109e+07	559459774	3.80251e+08
AEVGAAETTLTELRR	CON_GI106851|pir||S06889	135	539.625	3	4.1387e+08	3.86201e+08	3.12862e+08	3.81662e+08	438373627	438690167	3.40842e+08	4.05223e+08	2.90529e+08	5.32941e+08	4.26796e+08	2.76012e+08	4.09405e+08	4.44069e+08	4.68737e+08	5.0952e+08	4.92093e+08	5.6741e+08	5.71945e+08	5.56584e+08	4.88872e+08	4.65302e+08	5.84457e+08	4.61026e+08
AEVLISTVGPEDCVVPFLTRPK	sp|P56192|SYMC_HUMAN	195	809.771	3	7.574e+07	3.27931e+07	3.68751e+07	5.20399e+07	4.23367e+07	--	5.87812e+07	--	2.98419e+07	3.02241e+07	4.73362e+07	6.15369e+07	7.12991e+07	6.71914e+07	7.4789e+07	1.03846e+08	9.04265e+07	1.01996e+08	8.75508e+07	9.75999e+07	7.68955e+07	9.58936e+07	7.19458e+07	6.07127e+07
AEVLSEEPILK	sp|Q7L1Q6|BZW1_HUMAN	131	614.345	2	1.33152e+08	1.21516e+08	1.14404e+08	1.23063e+08	2.25577e+08	1.26247e+08	3.46127e+08	1.65325e+08	1.92561e+08	1.68002e+08	1.72844e+08	1.44188e+08	1.24092e+08	1.26848e+08	1.37942e+08	139060958	1.39345e+08	1.56924e+08	1.98201e+08	2.85663e+08	1.7362e+08	2.37521e+08	2.47945e+08	1.7922e+08
AEVNGLAAQGK	sp|P09972|ALDOC_HUMAN	81	529.287	2	7.16152e+07	4.8942e+07	6.7355e+07	3.06643e+07	5.25428e+07	4.33266e+07	2.63771e+07	1.6844e+07	1.92267e+07	7.74165e+07	3.55786e+07	5.42438e+07	6.41331e+07	8.65821e+07	9.00474e+07	3.84128e+07	2.38472e+07	3.0255e+07	6.60536e+07	7.37394e+07	5.90716e+07	1.46296e+07	4.74194e+07	4.13859e+07
AEVQNLGGELVVSGVDSAMSLIQAAK	sp|P35221|CTNA1_HUMAN	172	862.786	3	2.08087e+07	3.46133e+07	2.41793e+07	5.01703e+07	5.20282e+07	3.19915e+07	2.79631e+07	6.24574e+07	2.00597e+07	3.94926e+07	5.76761e+07	3.75986e+07	1.37061e+07	1.07509e+07	7.83499e+06	3.31459e+07	1.26018e+07	2.11758e+07	2.71515e+07	2.32651e+07	3.48232e+07	6.33862e+07	4.22443e+07	1.05766e+08
AEVSKLEQQCQK	sp|Q14980-4|NUMA1_HUMAN	27	724.366	2	6.73596e+06	5.55076e+06	9.38223e+06	1.33466e+07	--	1.00467e+07	7.19393e+06	9.4511e+06	2.03314e+06	1.70136e+07	1.43593e+07	5.69781e+06	1.53966e+06	1.91791e+07	1.87993e+07	1.32326e+07	1.95375e+07	1.48555e+07	1.71849e+07	1.62583e+06	1.70721e+07	--	1.52618e+07	20711957
AEVSVDSPGPSERETLPR	sp|Q8IYM0-2|F186B_HUMAN	51	642.653	3	--	--	2.74769e+07	2.45487e+07	1.90955e+07	3.2318e+06	1.05025e+07	3.12023e+07	2.45337e+07	2.09528e+07	3.53739e+07	1.31256e+07	63639818	3.48466e+07	1.73282e+07	2.46801e+07	1.42026e+07	5.92356e+06	1.98824e+07	1.79896e+07	1.54913e+07	5.45356e+07	2.50528e+07	1.40964e+07
AEWEPPEAR	sp|Q8IYS1|P20D2_HUMAN	75	542.758	2	--	--	1027575713	1204736204	1104237794	--	8.34768e+08	9.71766e+08	8.71121e+08	1056894542	1004289503	9.65267e+08	7.34359e+08	7.59397e+08	7.15737e+08	--	--	8.36728e+08	650961032	712345344	6.91318e+08	7.38958e+06	1068559015	9.3998e+08
AEYEGDGIPTVFVAVAGR	sp|P22234|PUR6_HUMAN	203	925.968	2	1.93854e+08	1.95884e+08	1.34043e+08	1.70793e+08	2.08177e+08	161971595	3.12702e+08	2.54048e+08	3.21569e+08	2.01421e+08	2.57943e+08	1.79931e+08	1.11146e+08	1.08743e+08	1.0082e+08	8.20005e+07	1.38758e+08	1.32937e+08	2.4217e+08	1.67606e+08	9.69458e+07	1.99792e+08	3.41575e+08	2.02523e+08
AFAAGADIK	sp|P30084|ECHM_HUMAN	117	863.462	1	7.74467e+07	5.54575e+07	8.47718e+07	7.1592e+07	42288395	6.87209e+07	8.63533e+07	6.84649e+07	8.11988e+07	7.14343e+07	7.1523e+07	7.80309e+07	6.2885e+07	6.39675e+07	7.24254e+07	68594768	7.49585e+07	6.83791e+07	6.1812e+07	4.33256e+07	4.98543e+07	1.05527e+08	6.689e+07	1.49993e+08
AFADALEVIPM16ALSENSGMNPIQTMTEVR	sp|P48643|TCPE_HUMAN	211	1051.18	3	--	--	1.57103e+07	7.4975e+06	7.23168e+06	3.9534e+06	2.12808e+06	--	--	--	7.37977e+06	--	--	5.61753e+07	1.251e+08	1.41032e+07	1.68332e+07	6.30391e+06	--	--	--	--	6.97382e+06	4.97079e+06
AFADALEVIPMALSENSGM16NPIQTMTEVR	sp|P48643|TCPE_HUMAN	121	1051.18	3	1.47387e+07	9.95521e+06	--	7.4975e+06	7.23168e+06	3.9534e+06	2.12808e+06	--	--	--	7.37977e+06	--	5.84832e+07	2.80877e+07	6.25502e+07	1.41032e+07	1.68332e+07	1.95176e+07	3.5702e+07	4.2684e+07	3.57611e+07	--	6.97382e+06	4.97079e+06
AFADALEVIPMALSENSGMNPIQTMTEVR	sp|P48643|TCPE_HUMAN	304	1568.26	2	5.90621e+08	4.97941e+08	4.15115e+08	5.92578e+08	788976707	6.42906e+08	6.98685e+08	719519343	6.65954e+08	9.41226e+08	9.56448e+08	5.32246e+08	3.70578e+08	3.99052e+08	3.93093e+08	6.78555e+08	6.88711e+08	7.70525e+08	8.19356e+08	8.68862e+08	6.95577e+08	1279290651	1420496490	1420808934
AFADAM16EVIPSTLAENAGLNPISTVTELR	sp|P50991|TCPD_HUMAN	197	1016.19	3	--	--	--	--	2.11103e+07	--	4.34199e+07	7.29732e+06	2.31204e+07	--	6.5261e+07	--	--	--	--	--	--	--	--	1.66139e+07	--	--	--	--
AFADAMEVIPSTLAENAGLNPISTVTELR	sp|P50991|TCPD_HUMAN	286	1515.78	2	6.69106e+08	6.09372e+08	5.81217e+08	6.50062e+08	7.37218e+08	7.12623e+08	7.13879e+08	8.97124e+08	8.15666e+08	8.73498e+08	925059863	5.58665e+08	5.21944e+08	4.98407e+08	5.80634e+08	8.01104e+08	779292365	8.07142e+08	1019949990	9.96663e+08	899891675	1484260567	1613653726	1385378871
AFAIDSSHPWLHECMIR	sp|Q9BXJ9|NAA15_HUMAN	99	690.663	3	1.68086e+07	7.48293e+07	151214770	1.26259e+08	5.01884e+07	6.02445e+07	2.32303e+08	1.74302e+08	1.82327e+08	1.49385e+08	8.78549e+07	2.78481e+08	9.85293e+07	1.27679e+08	9.76694e+07	2.14744e+08	1.50265e+08	2.11877e+08	8.11818e+07	1.82192e+07	5.69919e+07	1.81185e+08	1.86241e+08	1.30834e+08
AFALAGNQDK	sp|P01023|A2MG_HUMAN	140	1034.53	1	6.40867e+08	7.04122e+08	7.32856e+08	7.81422e+08	6.36392e+08	5.98019e+08	9.0831e+08	1003974767	9.3889e+08	8.58895e+08	7.92191e+08	605098892	464595338	2.8289e+08	2.23911e+08	5.10005e+08	6.16495e+08	5.74328e+08	3.59929e+08	3.84184e+08	5.59515e+08	7.2808e+08	9.17521e+08	9.42568e+08
AFALNDLDDYEK	sp|Q14166|TTL12_HUMAN	161	707.331	2	4.12983e+07	6.43455e+07	3.71064e+07	4.24051e+07	6.1078e+07	3.54005e+07	--	6.14954e+07	6.65688e+07	49464139	41559675	5.78071e+07	2.32012e+07	3.20486e+07	2.71779e+07	5.81221e+07	3.60083e+07	3.48913e+07	3.14029e+07	4.78031e+07	3.71989e+07	--	52001995	1.0175e+08
AFALVSQAYTSIIADDFAAFVGLPVEEAVK	sp|Q99627|CSN8_HUMAN	33	1048.22	3	--	--	--	3.13741e+06	3.35538e+06	1.73525e+06	1.12443e+06	1.20614e+06	--	2.83077e+06	1.0769e+06	1.32452e+06	1.02823e+06	1.33463e+06	1.98303e+06	2.99579e+06	3.39928e+06	8.32627e+06	3.19449e+06	2.30838e+06	2.82203e+06	--	582781	--
AFALYK	sp|P46926|GNPI1_HUMAN	70	712.403	1	46168013	4.05637e+07	4.10484e+07	4.68795e+07	2.56755e+07	3.77268e+07	6.00224e+07	6.35639e+07	2.65267e+07	9.25487e+07	7.19371e+07	4.52455e+07	5.06391e+07	5.02605e+07	4.87663e+07	4.37796e+07	6.4861e+07	6.37618e+07	6.70455e+07	6.18551e+07	6.26626e+07	6.65227e+07	9.39148e+07	8.32231e+07
AFAM16IIDKLEEDINSSMTNSTAASRPPVTLR	sp|Q15365|PCBP1_HUMAN	164	849.435	4	9.84359e+06	2.45102e+07	--	--	2.88608e+07	1.2275e+07	--	--	47977845	2.91676e+07	4.46676e+07	5.64011e+07	4.16441e+07	7.79317e+06	2.11293e+07	6267868	--	4.10996e+06	76241098	8.66099e+07	9.04146e+06	6.79546e+07	--	--
AFAMIIDKLEEDINSSM16TNSTAASRPPVTLR	sp|Q15365|PCBP1_HUMAN	121	1132.24	3	2.81008e+07	1.35761e+07	4.40722e+07	51269667	--	--	--	--	9.77002e+07	8.09981e+07	28125076	35959186	4.0663e+07	5.19001e+07	1.2441e+08	9.53182e+06	77688189	6.94605e+07	3.00447e+07	1.07149e+07	1.25017e+08	5.4476e+07	61253482	4.8087e+07
AFAMIIDKLEEDINSSMTNSTAASRPPVTLR	sp|Q15365|PCBP1_HUMAN	292	1126.91	3	3052696991	2980830575	2312486008	2229948942	2397834066	3442854319	3495613074	4483778911	4314836037	2976803529	3731739635	3490896665	2073228577	1647225816	2089238745	3129712605	2237126117	3451774814	3502351126	3626840551	2908418500	3663039560	5266428414	3280068680
AFAMIIDKLEEDISSSMTNSTAASRPPVTLR	sp|Q15366-4|PCBP2_HUMAN	292	1117.9	3	8.19404e+08	990938470	7.93839e+08	6.01157e+08	833017161	9.23105e+08	1447304778	1689912416	1368731218	1730872292	1131157093	1060786308	6.61469e+08	6.73477e+08	8.65245e+08	7.18895e+08	5.7256e+08	1141772402	1042324867	1487996942	9.23148e+08	1854309142	1959763551	1944611373
AFAVGVQQVLLK	sp|O95373|IPO7_HUMAN	138	636.888	2	1.17825e+08	1.01554e+08	115962897	1.19187e+08	1.38293e+08	1.27527e+08	1.45909e+08	1.41408e+08	1.36342e+08	1.39091e+08	113043149	1.0675e+08	1.00533e+08	8.47251e+07	99414741	1.04923e+08	1.24369e+08	9.66475e+07	1.1685e+08	1.16511e+08	7.72338e+07	1.10906e+08	1.65835e+08	1.15703e+08
AFAVVASALGIPSLLPFLK	sp|O75533|SF3B1_HUMAN	225	957.577	2	6.0387e+07	6.04013e+07	4.83633e+07	1.25368e+08	163193732	1.2792e+08	8.95251e+07	9.80097e+07	8.56611e+07	1.57527e+08	1.87821e+08	9.21193e+07	4.32706e+07	5.01954e+07	4.60734e+07	1.33361e+08	1.39451e+08	1.20534e+08	135406021	1.49399e+08	1.08865e+08	1.82509e+08	2.04582e+08	2.10448e+08
AFCAENLEEK	sp|P49407-2|ARRB1_HUMAN	105	605.775	2	1.53182e+08	8.33427e+07	7.32285e+07	1.69399e+08	1.57607e+08	1.42652e+08	1.01776e+08	2.12281e+08	5.92284e+07	1.75139e+08	138296172	1.77845e+08	1.27733e+08	1.28085e+08	1.17263e+08	119757257	1.44986e+08	1.42436e+08	1.51328e+08	1.37645e+08	1.28686e+08	1.25896e+08	223041072	1.33734e+08
AFCAGGDIR	sp|Q6NVY1|HIBCH_HUMAN	102	483.726	2	5.80633e+07	6.47054e+07	50776976	1.85663e+08	7.87815e+07	7.35798e+07	1.81349e+08	8.4853e+07	1.79529e+08	8.41413e+07	8.48882e+07	7.58116e+07	5.09025e+07	5.78937e+07	4.69295e+07	5.67937e+07	4.51368e+07	42277455	1.71363e+08	7.58062e+07	1.68971e+08	2.45551e+08	9.24734e+07	8.32503e+07
AFCEPGNVENNGVLSFIK	sp|P54577|SYYC_HUMAN	182	997.985	2	8.5368e+07	7.50058e+07	8.11824e+07	8.21647e+07	7.40958e+07	6.98438e+07	96724140	8.16998e+07	4.08e+07	1.40548e+08	1.71708e+08	--	4.95742e+07	6.01827e+07	8.97813e+07	1.04189e+08	108720356	1.15517e+08	117186959	9.38535e+07	109767406	1.25294e+08	1.46785e+08	9.93746e+07
AFCRVGDLRVHHTIHAGERPYECK	sp|Q86UE3|ZN546_HUMAN	-32	970.15	3	637636	385420	469259	3.47966e+06	3.61167e+06	4.12837e+06	1.12757e+06	3.93869e+06	4.00621e+06	4.14605e+06	3.17427e+06	2.41938e+06	--	--	--	1.69423e+06	610523	1.21784e+06	2.35694e+06	3.08212e+06	3.57968e+06	3.34972e+06	3.83742e+06	3.20231e+06
AFCSFQIYAVPWQGTM16TLSK	sp|P01034|CYTC_HUMAN	184	1176.07	2	8.70283e+06	29279596	2.24829e+07	--	--	--	--	--	--	--	--	--	7.58334e+07	4.4503e+07	9.81962e+07	--	--	--	--	--	9.9869e+06	--	--	--
AFCSFQIYAVPWQGTMTLSK	sp|P01034|CYTC_HUMAN	219	1168.07	2	2149236475	1961252382	1916467065	2129940213	2448118294	2438442722	2723655283	3091102460	2558383835	3190046187	3010135678	2415250020	1231065727	1325116600	1483923838	1929955178	1794533434	1900901169	2464659037	2263881725	1919155032	3278556661	3565418943	2858215402
AFDCPETEYPVK	sp|O43847|NRDC_HUMAN	133	728.327	2	6.16349e+07	3.50862e+07	5.02709e+07	5.36937e+07	59418818	6.46506e+07	2.4784e+07	2.06754e+07	5.15446e+07	1.6445e+07	3.38174e+07	4.68311e+07	39891780	34397874	5.7183e+07	3.79602e+07	4.446e+07	3.20948e+07	5.05523e+07	5.45283e+07	6.00456e+07	5.50749e+07	5.36498e+07	4.22801e+07
AFDDIAKYFSKEEWEKMKFSEKISCVHMKRKYEAMTK	sp|Q7RTT6|SSX6_HUMAN	-48	1155.57	4	--	--	--	--	--	--	--	--	--	--	--	--	--	--	1.81795e+06	--	--	--	--	--	--	5.5075e+06	--	--
AFDICPLVK	sp|P01031|CO5_HUMAN	45	531.787	2	4.04027e+07	4.4609e+07	4.37697e+07	3.70734e+07	2.61992e+07	47588131	5.66769e+07	57092472	5.70094e+07	2.31307e+07	1.27203e+07	1.80876e+08	2.67173e+07	3.34507e+07	2.71643e+07	2.53231e+07	2.04266e+07	3.94646e+07	2.62206e+07	2.72271e+07	2.33083e+07	7.00645e+07	5.68918e+07	3.98838e+07
AFDLVPPEAVPEQKDPDPEFPTVK	sp|Q96G03|PGM2_HUMAN	162	889.122	3	2.7698e+07	2.64192e+07	8.30936e+07	7.17405e+07	9.03544e+07	9.87395e+07	8.1553e+07	5.9554e+07	2.34551e+07	2.91693e+07	126524438	1.11547e+07	2.36866e+07	--	--	9.84164e+07	9.69003e+07	5.27435e+07	1.05965e+08	69381398	121109749	1.41244e+08	8.67109e+07	68482616
AFDMVHDPMAALETLLTLGFER	sp|Q9NTM9|CUTC_HUMAN	141	826.412	3	--	--	--	1.40121e+07	1.71783e+07	1.36219e+07	4.08897e+06	3.751e+06	6.01008e+06	2.90816e+07	1.98223e+07	1.23421e+07	1.05155e+06	1.83608e+06	932184	1.35634e+07	1.10579e+07	1.38628e+07	4.47274e+06	5.90234e+06	3.81973e+06	1.09e+07	1.34889e+07	1.42618e+07
AFDNLHLYLTHERTHTGEKPYECNKCGKAFSCSSSIRK	sp|Q6ZTB9|ZN833_HUMAN	-65	1514.74	3	1.40885e+07	2.3159e+07	2.49088e+07	9.3549e+06	3.62806e+07	3.64596e+07	3.37075e+06	1.59133e+07	1.57496e+07	--	1.17913e+07	--	1.2038e+07	4.54212e+06	--	3.58735e+07	2.16126e+07	3.10282e+07	1.17103e+07	2.16048e+07	2.63106e+07	2.32139e+07	5.17164e+07	2.11856e+06
AFDQIR	sp|P29401|TKT_HUMAN	80	749.394	1	3.76468e+08	4.05895e+08	--	2.69712e+08	--	--	3.84793e+08	6.06257e+08	5.87751e+08	6.13926e+08	5.44754e+08	--	9.42641e+08	9.27002e+08	8.22207e+08	3.93946e+08	3.51273e+08	--	4.51055e+08	4.50086e+08	4.28405e+08	5.97167e+08	4.8541e+08	4.52153e+08
AFDQLR	sp|Q96RJ6|FER3L_HUMAN	67	749.395	1	--	--	4.4373e+08	--	3.74121e+08	3.57716e+08	--	3.03129e+08	2.93875e+08	1227851840	1089507058	4.9214e+08	4.7132e+08	4.67965e+08	4.15927e+08	--	--	3.17747e+08	--	--	--	2.98583e+08	--	--
AFDSGIIPMEFVNK	sp|P53396|ACLY_HUMAN	150	784.394	2	231992650	2.80179e+08	175755214	214583828	2.47842e+08	2.25938e+08	1.83612e+08	2.43384e+08	2.28958e+08	327437093	2.66225e+08	2.37085e+08	3.14346e+08	3.26902e+08	2.84328e+08	4.42712e+08	3.35165e+08	3.30328e+08	3.32793e+08	239360428	2.32764e+08	8.0901e+08	351207848	4.73554e+08
AFDTAGNGYCR	sp|P49327|FAS_HUMAN	154	616.262	2	4.4105e+08	4.86443e+08	5.6448e+08	5.74389e+08	5.95318e+08	5.33336e+08	5.03555e+08	5.47034e+08	5.01599e+08	6.09354e+08	6.80327e+08	535870914	631640675	6.79412e+08	5.42999e+08	6.70354e+08	6.89573e+08	7.60099e+08	6.2604e+08	6.95323e+08	6.35894e+08	7.87236e+08	8.39511e+08	8.23928e+08
AFEAQNPDPK	sp|Q9BQC3-2|DPH2_HUMAN	58	558.77	2	2.59189e+06	6.27123e+06	10407854	1.58223e+07	--	--	2.52063e+07	--	22595466	1.74292e+07	1.50248e+07	9.90373e+06	--	5.87668e+06	6.87226e+06	2.3335e+07	1.3595e+07	1.05062e+07	1.21469e+07	1.24982e+07	1.12933e+07	3.69664e+07	3.7473e+07	--
AFEDDDITHVEGSVDPIR	sp|Q9NTK5|OLA1_HUMAN	181	672.317	3	2.54762e+07	2.03928e+07	3.06611e+07	1.14046e+07	5.20482e+07	5.78151e+07	1.45883e+08	1.62297e+08	1.23344e+08	6.74265e+07	5.21166e+07	5.75607e+07	--	--	8.31194e+06	8.08038e+07	1.05991e+08	91335277	1.07957e+08	135567773	1.35643e+08	6.26416e+07	1.20416e+08	1.05357e+08
AFEDDDITHVEGSVDPIRDIEIIHEELQLKDEEMIGPIIDK	sp|Q9NTK5|OLA1_HUMAN	129	1179.84	4	1.39623e+08	5.96286e+07	44138626	1.67892e+08	61963909	2.36354e+08	140564313	3.51626e+08	3.78118e+08	1.44006e+08	194876233	1.74604e+08	30497349	--	1.47963e+07	1.5507e+08	5.89522e+07	1.85128e+08	112587068	1.33417e+08	5.40865e+07	93430200	1.97247e+08	155746601
AFEDEMKK	sp|Q9Y6E2|BZW2_HUMAN	80	499.238	2	3.36934e+06	--	2.16946e+06	--	--	2.40047e+06	--	--	--	7.22772e+06	1.69162e+06	3.45842e+06	7.37016e+06	1.41182e+07	1.84932e+07	--	--	--	5.07197e+06	--	--	--	--	--
AFEDEMSGR	sp|Q01082|SPTB2_HUMAN	117	521.219	2	2.19877e+08	2.24523e+08	2.33962e+08	2.64251e+08	2.20232e+08	2.1354e+08	2.40425e+08	2.496e+08	2.55954e+08	3.03794e+08	275189788	2.30981e+08	2.37265e+08	2.51979e+08	2.48296e+08	349244939	3.31105e+08	3.48868e+08	3.09936e+08	3.22492e+08	2.9475e+08	446886900	4.59055e+08	4.69652e+08
AFEDTLQLMER	sp|O95163|ELP1_HUMAN	86	676.83	2	1.09729e+07	1.07523e+07	5.51544e+06	4.83147e+06	13859129	1.94613e+07	16491946	--	6.11906e+06	5.09835e+06	3.31197e+06	--	3.48177e+06	5.19193e+06	5.01496e+06	17657746	7.38313e+06	6.34929e+06	2.49248e+07	8.65859e+06	--	9.84882e+06	--	3.52274e+07
AFEEDQVAGR	sp|O43818|U3IP2_HUMAN	133	561.264	2	8.75419e+07	6.32634e+07	8.47539e+07	7.31734e+07	90757721	6.21973e+07	8.72603e+07	8.53557e+07	8.51237e+07	7.92965e+07	9.54897e+07	9.6969e+07	5.8695e+07	6.55278e+07	5.57448e+07	1.25234e+08	7.99706e+07	8.66781e+07	7.518e+07	7.22096e+07	6.30836e+07	7.36309e+07	9.95982e+07	1.39669e+08
AFEEEQNLR	sp|P32754|HPPD_HUMAN	114	568.272	2	1.94537e+08	188790783	1.70589e+08	1.98182e+08	1.82842e+08	1.92819e+08	2.00642e+08	2.93062e+08	1.90668e+08	2.20075e+08	2.30413e+08	2.91609e+08	1.09421e+07	--	2.70197e+08	2.1104e+08	4.26395e+06	2.14294e+08	1.98068e+08	2.01288e+08	5.62185e+06	3.50296e+08	2.915e+08	8.61981e+06
AFELLHLHLDLR	sp|Q9H4A4|AMPB_HUMAN	161	492.95	3	2.34202e+07	2.49635e+07	9.7586e+06	2.07513e+07	6.04324e+07	3.49276e+07	1.5751e+07	2.70433e+07	1.46124e+07	--	4.67207e+07	1.99474e+07	3.70779e+07	7.88193e+06	3.18787e+07	38451931	8.13854e+06	3.98034e+07	3.68192e+07	2.52988e+07	3.24853e+07	2.33876e+07	2.72651e+07	2.39308e+07
AFELMHSGK	sp|P11766|ADHX_HUMAN	136	510.254	2	1133500617	1114378934	1181073996	1167595966	1000012851	1132526863	9.00423e+08	1181412063	1162446007	1415616872	1371623092	1324063258	1031117363	1098468863	1032313317	1078265276	1320022511	1244939512	1202350847	1343950409	1121809523	1580158975	1538528755	1825316050
AFFADLPDPLIPYSLHPELLEAAK	sp|Q13017-2|RHG05_HUMAN	142	889.806	3	8.32985e+06	8.75781e+06	5.94049e+06	1.99611e+07	1.292e+07	1.83079e+07	1.00759e+07	5.57003e+06	31746093	2.33483e+07	2.77446e+07	5.51319e+06	7.2644e+06	3.02612e+06	--	5.95278e+06	8.85624e+06	--	1.26419e+07	8.98448e+06	1.96591e+07	2.26794e+07	--	2.16897e+07
AFFESHPAPSAER	sp|P55786|PSA_HUMAN	153	482.566	3	4.58409e+08	4.4463e+08	4.91286e+08	4.19176e+08	4.57592e+08	4.24802e+08	4.74921e+08	4.72566e+08	490050342	6.13702e+08	5.37294e+08	5.69768e+08	4.15777e+08	5.17406e+08	4.46732e+08	4.93879e+08	4.46474e+08	5.13657e+08	5.01705e+08	4.37453e+08	5.12112e+08	6.64588e+08	7.73558e+08	624362086
AFFPCFDTPAVK	sp|Q9H4A4|AMPB_HUMAN	131	700.339	2	2.20943e+08	2.08776e+08	1.71009e+08	1.82722e+08	2.03495e+08	195727152	2.54805e+08	2.91518e+08	2.21973e+08	2.20927e+08	2.07584e+08	1.77535e+08	1.70858e+08	1.70838e+08	1.73389e+08	1.78548e+08	1.60665e+08	1.04678e+08	2.11471e+08	1.93927e+08	1.89146e+08	3.33694e+08	3.61354e+08	2.22646e+08
AFFSEVER	sp|Q9UQ80|PA2G4_HUMAN	118	492.743	2	7.12704e+08	6.34105e+08	562997269	5.75671e+08	5.94302e+08	6.91004e+08	6.23644e+08	618289306	6.21533e+08	7.45585e+08	5.69691e+08	3.97766e+08	4.67767e+08	5.40312e+08	4.86778e+08	6.61205e+08	6.29368e+08	6.12449e+08	7.01456e+08	6.66694e+08	6.73616e+08	8.70317e+08	8.56634e+08	6.91751e+08
AFFVQTCR	sp|P09429|HMGB1_HUMAN	99	514.753	2	1.33536e+08	1.25524e+08	1.03096e+08	1.31104e+08	1.47142e+08	1.15098e+08	1.7916e+08	2.24643e+08	2.05439e+08	2.00345e+08	1.40558e+08	8.54185e+07	7.40721e+07	7.1123e+07	69183124	1.14912e+08	1.06595e+08	124857487	1.10598e+08	1.0196e+08	1.19942e+08	1.77155e+08	2.06297e+08	1.43345e+08
AFGAGADFVMLGGMLAGHSESGGELIER	sp|Q9P2T1|GMPR2_HUMAN	232	927.112	3	4.21861e+07	7.18357e+07	7.3209e+07	8.16305e+07	5.82571e+07	7.18202e+07	7.54342e+07	4.65652e+07	6.37652e+07	66638311	72769364	8.31346e+07	4.90775e+07	6.48101e+07	6.4554e+07	4.22475e+07	6.60742e+07	5.57927e+07	6.2873e+07	89667135	9.78858e+07	1.00644e+08	1.13533e+08	5.25422e+07
AFGFNVLFYDPYLSDGVER	sp|Q13363-2|CTBP1_HUMAN	181	1105.03	2	--	--	8.72095e+06	1.31503e+07	1.48084e+07	2.43948e+07	6.95048e+07	5.35707e+07	3.57285e+07	2.36395e+07	--	6.80952e+07	7.1782e+06	1.23991e+06	6.23199e+06	1.28874e+07	4.05751e+06	--	9.21637e+07	2.76488e+07	15817168	1.55837e+07	2.95626e+07	9.08817e+06
AFGFSHLEALLDDSK	sp|Q96FW1|OTUB1_HUMAN	203	550.611	3	2.9371e+08	3.17375e+08	3.10698e+08	2.79162e+08	2.78743e+08	3.84875e+08	5.74868e+08	6.22148e+08	554579068	3.92945e+08	2.92343e+08	2.67461e+08	2.29428e+08	1.76783e+08	2.42059e+08	2.81559e+08	2.23747e+08	2.86573e+08	3.13423e+08	2.87726e+08	2.28867e+08	5.89885e+08	6.19104e+08	5.38778e+08
AFGFSHLEALLDDSKELQR	sp|Q96FW1|OTUB1_HUMAN	238	544.782	4	9.11861e+08	9.2258e+08	7.6441e+08	7.0218e+08	8.72541e+08	8.95945e+08	936741167	1058772494	8.71363e+08	9.50343e+08	9.44914e+08	722535544	8.52204e+08	6.77211e+08	8.06342e+08	1046538601	8.28724e+08	9.88167e+08	1295775560	1254102806	1278610947	1197922454	1305687726	1168301434
AFGGPGAGCISEGR	sp|Q9H479|FN3K_HUMAN	156	668.309	2	2.90298e+08	3.22187e+08	3.45448e+08	1.97102e+08	259973380	2.54206e+08	1.45719e+08	2.34942e+08	1.76441e+08	242184815	2.3269e+08	212109099	1.84742e+08	2.32241e+08	2.47888e+08	2.81464e+08	2.63494e+08	180755176	2.07251e+08	2.60293e+08	2.30099e+08	238311687	3.04745e+08	3.15436e+08
AFGHHAVSLLDGGLR	sp|P25325-2|THTM_HUMAN	92	517.28	3	2.85838e+08	2.35123e+08	2.27318e+08	2.20207e+08	2.33004e+08	2.69072e+08	2.84422e+08	2.89114e+08	246743847	3.54532e+08	3.0901e+08	1.9994e+08	1.63306e+08	1.91061e+08	2.15984e+08	2.88929e+08	3.00277e+08	2.50353e+08	2.92291e+08	3.01942e+08	2.66365e+08	3.56087e+08	4.617e+08	3.97912e+08
AFGPGLQGGSAGSPAR	sp|P21333-2|FLNA_HUMAN	184	715.363	2	3.90865e+08	3.91945e+08	3.91389e+08	3.36768e+08	4.09262e+08	4.45011e+08	3.21498e+08	3.65367e+08	3.58555e+08	3.98336e+08	3.90872e+08	340735830	4.24e+08	3.39442e+08	3.60079e+08	4.25377e+08	4.20413e+08	4.25529e+08	370563848	3.76689e+08	3.71852e+08	492208933	6.28392e+08	5.34197e+08
AFGYYGPLR	sp|P84103-2|SRSF3_HUMAN	103	522.27	2	1.82306e+08	1.46088e+08	1.58424e+08	1.30018e+08	1.31607e+08	1.44911e+08	1.77341e+08	1.63778e+08	152505988	1.4032e+08	1.09753e+08	1.01147e+08	1.73357e+08	1.52647e+08	1.78424e+08	241084071	1.83704e+08	1.85902e+08	2.03192e+08	1.70598e+08	1.91163e+08	2.68509e+08	276003547	2.20337e+08
AFHGLAGGTDVPFSEVVK	sp|O75191|XYLB_HUMAN	71	610.985	3	1.64582e+08	1.6883e+08	1.40911e+08	1.20416e+08	1.61468e+08	1.6785e+08	75857478	1.70677e+08	1.51422e+08	113729761	118092508	1.20562e+08	1.69628e+08	1.37621e+08	1.45149e+08	223100750	1.71225e+08	1.93223e+08	1.75961e+08	1.90265e+08	1.61516e+08	--	2.72222e+08	1.7845e+08
AFHNEAQVNPER	sp|P17987|TCPA_HUMAN	147	706.339	2	2.89506e+08	2102215497	2.5603e+08	2309074930	2108156211	392289716	4.67635e+08	2392947751	3.8965e+08	3.36058e+08	3.44062e+08	2.81532e+08	2.1004e+08	1398761336	1433195231	1849242442	3.77965e+08	1808245152	1917269035	1892384216	379299888	5.81935e+08	6.37998e+08	6.56993e+08
AFHNEAQVNPERK	sp|P17987|TCPA_HUMAN	123	513.928	3	1.46701e+08	1.30087e+08	1.58923e+08	6.78299e+07	7.71581e+07	1.50078e+08	7.11557e+07	2.07889e+07	3.33885e+07	1.58207e+08	1.65756e+08	1.31034e+08	3.29221e+08	317195394	3.06435e+08	9.2616e+07	9.21383e+07	6.6175e+07	2.81742e+08	2.17411e+08	2.20505e+08	3.17392e+07	7.78299e+07	7.24956e+07
AFHPFIAGPYNR	sp|Q00341|VIGLN_HUMAN	70	695.357	2	4.37995e+07	3.86e+07	2.54935e+07	5.46911e+07	3.52494e+07	4.98368e+07	1.48862e+07	4.90404e+07	5.91648e+07	9.51043e+07	4.89196e+07	4.69899e+07	6.60971e+07	8.44167e+07	8.38693e+07	1.07435e+08	60728028	6.88274e+07	8.49467e+07	8.05478e+07	9.6294e+07	2.74199e+07	1.14004e+08	8.73691e+07
AFHPTYEEK	sp|Q9H3P7|GCP60_HUMAN	99	561.268	2	2.2865e+07	1.65554e+07	2.64111e+07	2.58878e+06	9.61974e+06	8.24205e+06	--	908522	--	2.17505e+07	7.79595e+06	1.49036e+07	4.64386e+08	77449404	7.02658e+07	3.68314e+07	8.01255e+06	5.69088e+07	2.60599e+07	1.98537e+07	1.49279e+07	5.63553e+06	--	--
AFIGFEGVK	sp|P15924|DESP_HUMAN	101	484.267	2	2.11883e+07	2.02661e+07	52756474	3.00344e+07	2.90005e+07	2.44874e+07	--	5.60132e+07	5.22425e+07	5.80924e+07	1.47326e+07	3.45269e+07	3.63764e+07	4.92303e+07	3.0121e+07	4.83199e+07	3.10078e+07	4.95448e+07	6.09538e+07	3.50254e+07	4.56055e+07	3.13499e+07	7.45789e+07	6.24465e+07
AFIHWVSQPLMCEVR	sp|P47897|SYQ_HUMAN	95	624.981	3	1.55234e+08	1.72633e+08	1.43322e+08	83369623	1.74841e+08	9.74122e+07	1.92999e+08	7.40716e+07	9.74093e+07	1.82382e+08	8.02941e+07	9.51721e+07	1.31845e+08	1.42111e+08	158014946	1.1482e+08	8.41891e+07	1.03778e+08	1.6645e+08	9.71618e+07	1.56692e+08	3.40115e+08	1.15558e+08	139985305
AFIITGQTYTR	sp|P30566|PUR8_HUMAN	148	635.844	2	2.21142e+08	2.11579e+08	1.66687e+08	1.62713e+08	1.99056e+08	2.3932e+08	2.38195e+08	2.08455e+08	219446009	2.27587e+08	1.72616e+08	1.71739e+08	1.93789e+08	1.809e+08	1.96478e+08	1.72209e+08	1.77656e+08	1.75823e+08	2.30859e+08	2.34386e+08	1.92904e+08	298888076	3.14229e+08	2.61342e+08
AFIPAIDSFGFETDLR	sp|Q15029-2|U5S1_HUMAN	197	899.955	2	4.82647e+07	5.22437e+07	4.02231e+07	3.84709e+07	4.43852e+07	3.39377e+07	4.31022e+07	6.32826e+07	5.7317e+07	7.91771e+07	7.88216e+07	3.90401e+07	4.03312e+07	3.10153e+07	3.11484e+07	6.28345e+07	5.80064e+07	5.33564e+07	4.07792e+07	48345298	4.95826e+07	124235896	9.80858e+07	1.24822e+08
AFIPQLLSR	sp|P14735|IDE_HUMAN	85	522.815	2	1.47851e+08	3.87985e+07	1.44797e+08	3.6665e+07	4.61781e+07	1.43559e+08	39556227	5.46714e+07	4.26538e+07	4.41612e+07	5.06323e+07	3.07344e+07	4.43172e+07	7.32284e+07	7.08526e+07	1.25497e+08	111353866	1.27395e+08	1.47558e+08	3.36702e+07	4.06912e+07	7.30342e+07	3.97036e+07	3.272e+07
AFIQLWAFDAVK	sp|P02760|AMBP_HUMAN	167	704.885	2	5922362299	5891981774	5776795997	6754453736	7672616389	8126520607	10107038466	10252444175	9541077726	9820378826	7897782408	7114112922	4917998304	4696384318	5011745499	6184528279	5508230296	6038734492	6651212554	6301707144	5058228222	10077335130	10344895666	8634414807
AFITNIPFDVK	sp|P52272|HNRPM_HUMAN	142	632.851	2	5.05667e+08	4.76901e+08	5.06834e+08	464058312	4.3659e+08	4.79617e+08	5.15066e+08	4.49331e+08	5.67775e+08	4.19352e+08	537101459	3.14851e+08	5.28835e+08	5.10702e+08	5.06074e+08	6.05961e+08	5.44588e+08	4.85347e+08	6.16196e+08	6.23185e+08	5.51845e+08	8.76923e+08	805288738	5.65226e+08
AFITVLEMTPVLGTEIINYR	sp|Q9NQX3|GEPH_HUMAN	94	760.749	3	4.30896e+06	--	1.95817e+06	7.25965e+06	2.95616e+06	--	6.35985e+06	--	7.12833e+06	8467303	--	7.21246e+06	--	--	2.75593e+06	3.32957e+06	1.50881e+07	9.51055e+06	1.24071e+07	1.9267e+07	5.92638e+06	1.18227e+07	--	7.22128e+06
AFKAWAVAR	CON_GI113580|sp|P02770|ALBU_RAT	64	510.294	2	3.42326e+07	3.13973e+07	2.94519e+08	3.72403e+06	1.85225e+08	--	3.88917e+07	4.39727e+07	4.86274e+07	1.01877e+07	8.9188e+06	8.61703e+06	8.65173e+07	4.68886e+07	1.74484e+07	1.29545e+08	1.36456e+08	1.27363e+08	3.42713e+06	1.56424e+07	15181420	1.29733e+07	1.69474e+07	6.63868e+06
AFLADPSAFVAAAPVAAATTAAPAAAAAPAK	sp|P05388|RLA0_HUMAN	306	1376.74	2	7.79023e+08	6.6943e+08	804347207	8.04895e+08	8.83307e+08	8.43739e+08	1487220495	1243093392	1071475713	1708518414	1105592905	1011770101	5.79539e+08	5.61336e+08	5.66159e+08	8.53156e+08	935327892	8.80087e+08	1176555789	9.39006e+08	9.61435e+08	1567116067	1518077720	1992498027
AFLADPSAFVAAAPVAAATTAAPAAAAAPAKVEAK	sp|P05388|RLA0_HUMAN	354	1060.57	3	3.60692e+07	3.89178e+07	2.57803e+07	4.81111e+07	4.37901e+07	4.92445e+07	--	--	7.12933e+06	48707670	4.58051e+07	1.19955e+07	3.31814e+07	5.14641e+07	4.60449e+07	5.94953e+07	5.93323e+07	3.82167e+07	8.96669e+07	8.05662e+07	83526459	4.42641e+07	12107281	3.99649e+07
AFLADPSAFVAAAPVAADTTAAPAAAAAPAK	sp|Q8NHW5|RLA0L_HUMAN	61	932.83	3	3.27009e+06	5.07196e+06	--	3.5221e+06	4.34615e+06	2.70991e+06	--	--	--	--	8.16041e+06	--	3.43462e+06	1.34408e+06	2.06538e+06	--	3.8065e+06	5.9373e+06	5.23117e+06	3.94991e+06	3.01263e+06	--	1.5269e+07	--
AFLDALQNQAEASSK	sp|Q12931-2|TRAP1_HUMAN	194	796.901	2	2.0058e+08	2.427e+08	1.69629e+08	1.92737e+08	1.94097e+08	208255538	2.24661e+08	236139735	272297742	225685911	1.96559e+08	1.3565e+08	1.55534e+08	1.44598e+08	1.64517e+08	1.92663e+08	1.53165e+08	1.94749e+08	2.11011e+08	1.96629e+08	1.58045e+08	222348122	2.69352e+08	2.15582e+08
AFLEDMKK	sp|Q9NXG2|THUM1_HUMAN	109	491.257	2	1.17793e+08	9.63321e+07	1.0351e+08	1.29208e+08	1.02891e+08	1.11495e+08	8.27123e+07	1.25387e+08	1.01961e+08	1.42768e+08	1.389e+08	133789352	7.56513e+07	9.27249e+07	9.59011e+07	1.08811e+08	1.19938e+08	1.19232e+08	9.31257e+07	1.26595e+08	1.03509e+08	1.51876e+08	1.67465e+08	1.80847e+08
AFLEENNLDYIIR	sp|P53041|PPP5_HUMAN	147	805.415	2	--	--	--	--	--	--	9.67151e+07	--	--	2.94932e+07	2.52573e+07	--	--	--	--	--	--	--	--	--	--	8.53618e+07	3.72199e+07	3.27982e+07
AFLIEEQK	sp|P49207|RL34_HUMAN	112	489.269	2	7.46005e+07	3.93284e+07	3.83267e+07	2235029997	2642154199	1.66211e+07	2751199729	8.05641e+07	9.66092e+06	7.76703e+07	2.94677e+07	3.02953e+07	1569619825	1761920853	1.63648e+07	--	1504722709	1981531175	1848690400	6.86165e+07	2.44946e+07	4.69265e+07	3.7981e+07	1.39822e+07
AFLLMASQYQQPHENDVAALLKPISEK	sp|P40123-2|CAP2_HUMAN	242	761.15	4	2.82627e+07	1.05118e+07	1.46758e+07	4.15358e+07	5.98405e+07	5.61488e+07	7.2459e+07	--	38730037	4.44279e+07	4.79159e+07	6.73714e+07	3.2564e+07	77232190	1.39984e+07	81423513	8.46905e+07	3.65319e+07	8.04417e+07	3.69167e+07	7.62255e+07	--	46095229	1.15339e+08
AFLLTPR	sp|O95445|APOM_HUMAN	38	817.493	1	1.96686e+08	1.58799e+08	1.56393e+08	1.39777e+08	9.2289e+07	1.05121e+08	1.71075e+08	1.90237e+08	1.99774e+08	1.26339e+08	9.605e+07	1.5684e+08	67311401	7.48659e+07	7.45433e+07	1.03318e+08	1.24166e+08	6.66395e+07	1.20042e+08	1.13292e+08	58187133	1.26246e+08	1.48135e+08	1.40366e+08
AFLMQHAPANDYLVTSHIHLHVPEGATPK	sp|P36776-3|LONM_HUMAN	151	639.732	5	--	--	1.08987e+07	--	3.95606e+07	2.22441e+07	7.3148e+06	1.91655e+07	4.13343e+07	1.08794e+07	--	--	12559712	2.23641e+07	1.55897e+07	2.1789e+07	1.80723e+07	2.48188e+07	--	2.01909e+07	1.56888e+07	--	5.19025e+07	29277563
AFLNVVDIAGLVK	sp|Q9NTK5|OLA1_HUMAN	164	679.906	2	4.65668e+07	56043384	3.24618e+07	2.9114e+08	3.08438e+08	3.30532e+08	--	--	--	--	--	--	2.00322e+07	4.55948e+07	8.46791e+06	--	--	--	--	--	--	--	--	--
AFLQGGQEATDIALLLR	sp|Q14203-3|DCTN1_HUMAN	221	908.502	2	20103977	2.842e+07	2.68228e+07	18426989	4.72013e+07	4.90734e+07	4.32484e+07	2.29118e+07	1.38316e+07	57031683	3.57589e+07	3.93229e+07	2.45358e+07	2.0225e+07	1.89856e+07	6.09124e+07	2.58511e+07	3.77643e+07	4.60435e+07	5.10692e+07	3.90254e+07	3.08458e+07	6.23868e+07	4.50697e+07
AFLTGPHISLADLVAITELMHPVGAGCQVFEGR	sp|P30711|GSTT1_HUMAN	266	877.453	4	4.00614e+07	3.53885e+07	3.19792e+07	4.9406e+07	4.15694e+07	6.36471e+07	57930474	124184765	8.39502e+07	65761011	1.14683e+08	7.11556e+07	2.16855e+07	2.61605e+07	4.11638e+07	3.09548e+07	2.28187e+07	4.82792e+07	60784696	9.05737e+07	4.90696e+07	1.13684e+08	161022204	1.33622e+08
AFLTGPHISLADLVAITELMHPVGAGCQVFEGRPK	sp|P30711|GSTT1_HUMAN	275	933.742	4	7.4026e+08	6.78136e+08	5.75188e+08	4.98842e+08	6.16557e+08	7.98132e+08	7.75373e+08	9.66262e+08	9.75537e+08	1025068607	8.50857e+08	7.25506e+08	4.42483e+08	5.60409e+08	5.79137e+08	6.30755e+08	4.7584e+08	822716556	8.07466e+08	8.8251e+08	7.19358e+08	8.84267e+08	1010609491	9.35934e+08
AFLTLAEDILR	sp|P61026|RAB10_HUMAN	149	631.362	2	3.30733e+07	4.71003e+07	3.92744e+07	5.40413e+07	5.50541e+07	6.82344e+07	4.83747e+07	5.72579e+07	4.83234e+07	1.20523e+07	1.69248e+07	5.71473e+07	4.81039e+07	2.63497e+07	4.87119e+07	80517386	6.1339e+07	8.04504e+07	78856151	9.06923e+07	5.56757e+07	1.00876e+08	8.6127e+07	54763996
AFM16TADLPNELIELLEK	sp|Q00610-2|CLH1_HUMAN	172	982.011	2	2.52348e+07	2.94705e+07	1.40786e+07	--	--	--	--	--	--	--	--	1.64109e+06	1.9484e+07	1.75676e+07	1.69676e+07	3.63653e+06	--	1.00256e+07	2.20921e+07	6.7631e+06	1.22129e+07	--	--	--
AFMEALQAGADISMIGQFGVGFYSAYLVAEK	sp|P08238|HS90B_HUMAN	193	1095.54	3	2.52714e+06	362882	450840	1.25552e+07	1.85855e+07	2.22732e+07	4.71713e+07	1.71071e+07	1.79156e+07	2.68627e+07	1.79702e+07	6.59121e+06	679227	1.664e+06	--	5.86412e+06	6.61484e+06	7.86356e+06	6.70413e+06	1.69065e+07	1.10121e+07	2.34523e+07	2.54868e+07	5.869e+07
AFMTADLPNELIELLEK	sp|Q00610-2|CLH1_HUMAN	224	974.011	2	3.35739e+08	3.29386e+08	234583465	5.05701e+08	6.80099e+08	6.59447e+08	5.48379e+08	5.59779e+08	532675502	7.90801e+08	7.69631e+08	5.15522e+08	2.15296e+08	2.118e+08	2.1732e+08	5.53494e+08	5.97432e+08	6.31673e+08	6.18354e+08	6.98979e+08	5.28067e+08	9.33294e+08	1040260097	1026736419
AFNDPFIQK	sp|Q92598-2|HS105_HUMAN	117	540.28	2	1.16857e+08	1.26785e+08	1.59449e+08	1.65146e+08	1.57987e+08	1.79838e+08	3.70344e+08	2.3065e+08	192858763	2.98944e+08	1.56811e+08	9.69961e+07	1.11715e+08	9.25124e+07	1.01737e+08	1.68719e+08	1.75185e+08	1.4629e+08	1.7416e+08	174266795	1.89865e+08	4.17069e+08	5.07588e+08	1.82494e+08
AFNLVK	sp|B5MCN3|S14L6_HUMAN	66	691.414	1	1.24858e+08	1.27245e+08	106744189	3.16843e+07	8.17167e+07	7.92466e+07	4.3404e+07	5.33816e+07	6.55953e+07	1.01713e+08	8.14923e+07	7.5985e+07	1.52807e+08	1.69834e+08	1.12378e+08	4.21495e+07	68701576	7.18397e+07	7.8991e+07	1.09645e+08	9.25962e+07	3.21117e+07	7.11654e+07	5.35529e+07
AFNSNYEQR	sp|Q9Y6D5|BIG2_HUMAN	92	564.759	2	--	--	1.00327e+07	1.5479e+08	1.56762e+08	1.0417e+08	4.54253e+08	3.43877e+08	4.02029e+08	2.83459e+08	2.86652e+08	1.43156e+08	--	2.48168e+08	2.08845e+07	3.31663e+08	3.02488e+08	202777094	2.82009e+08	3.12272e+08	2.35466e+08	5.36804e+08	5.46661e+08	4.64882e+08
AFNSSSFNSNTFLTR	sp|P46060|RAGP1_HUMAN	202	846.903	2	1.29846e+08	1.11678e+08	1.23509e+08	1.21062e+08	1.3191e+08	1.48991e+08	1.24603e+08	187919603	1.67898e+08	1.43707e+08	1.49685e+08	9.78714e+07	117250926	8.26819e+07	9.84631e+07	1.31763e+08	1.32554e+08	9.88844e+07	1.18504e+08	134116403	9.69696e+07	1.64904e+08	1.75942e+08	139056675
AFNTLLPNLEEIEHLNWSEALK	sp|Q13017-2|RHG05_HUMAN	193	861.11	3	4953016	1.67808e+07	1.84799e+07	3.60307e+06	3.48829e+07	4.78881e+06	2.09087e+07	1.79268e+07	7.64776e+07	1.54632e+07	2.09658e+07	1.14084e+07	2.36605e+07	7.28303e+06	1.68313e+07	8.40956e+06	6.6565e+06	2.91695e+06	5.57483e+06	2.17695e+07	1.93598e+07	2.07847e+07	2.72235e+07	2.55573e+07
AFPCWDEPAIK	sp|P55786|PSA_HUMAN	90	667.316	2	1.61069e+08	1.7558e+08	2.02407e+08	1.85494e+08	1.54412e+08	2.23757e+08	157879888	2.04746e+08	188080389	1.5519e+08	8.93833e+07	1.47963e+08	1.57276e+08	7.44552e+07	1.32103e+08	209410632	162399025	1.69137e+08	190381806	1.59844e+08	1.54616e+08	2.67661e+08	241140114	192363250
AFPLPMSFGQDVDAAVGAALVMLR	sp|Q9UHJ6|SHPK_HUMAN	227	1238.64	2	--	--	760863	3.06922e+07	4.48719e+07	1.72798e+07	2.0823e+07	2.56445e+07	2.4917e+07	7.01479e+07	5.68686e+07	3.3184e+07	5.73602e+06	1.31718e+06	4.69572e+06	5.41726e+07	4.53187e+07	4.91604e+07	1.98291e+07	1.95347e+07	1.836e+07	4.92021e+07	5.9714e+07	5.40529e+07
AFPMPGFDEH	sp|P34897-3|GLYM_HUMAN	77	574.248	2	6.92987e+07	8.02524e+07	6.60737e+07	1.15309e+08	8.3169e+07	9.73228e+07	9.90356e+07	8.4085e+07	1.2558e+08	8.57746e+07	50068919	7.13029e+07	8.63442e+07	7.23448e+07	8.13519e+07	1.05609e+08	1.05485e+08	7.7725e+07	1.19296e+08	9.1713e+07	1.07619e+08	1.26904e+08	1.37203e+08	90576661
AFPNPYADYNK	sp|O43813|LANC1_HUMAN	102	650.305	2	9.46317e+07	9.84061e+07	9.01543e+07	9.81369e+07	8.58605e+07	1.11017e+08	1.23823e+08	1.39668e+08	1.02392e+08	1.78461e+08	9.58068e+07	7.99966e+07	7.59049e+07	6.0232e+07	5.46189e+07	1.10026e+08	1.2457e+08	9.84369e+07	1.32301e+08	126310830	9.80752e+07	155406342	1.39063e+08	1.52193e+08
AFPQAANGSAK	sp|O95372|LYPA2_HUMAN	79	531.275	2	2.72412e+07	2.9438e+07	2.52886e+07	2.33136e+07	2.19016e+07	2.81001e+07	3.44427e+07	2.99228e+07	2.93855e+07	3.20898e+07	2.66494e+07	2.16965e+07	7.71357e+07	6.9114e+07	6.97585e+07	2.48213e+07	3.41843e+07	2.6723e+07	3.19058e+07	3.9032e+07	3.53938e+07	51953233	6.22255e+07	5.01277e+07
AFPSDHYAIESQLQLHGLNIEESMR	sp|Q16719|KYNU_HUMAN	200	722.102	4	7.24306e+07	1.3338e+08	1.1126e+08	6.00881e+07	209357689	1.7695e+08	3.31117e+08	327314341	2.40227e+08	9.89466e+07	3.86351e+08	1.67052e+08	1.27611e+08	1.61848e+08	7.67693e+07	2.08778e+08	1.55353e+08	1.21036e+08	8.67481e+07	2.47585e+08	1.32438e+08	2.35048e+08	8.60636e+07	198322554
AFQAVQNLPTKK	sp|Q8N392|RHG18_HUMAN	87	672.89	2	--	--	1.1332e+07	1.02398e+07	--	2.17178e+07	1.2437e+07	9.51615e+06	1.6814e+07	--	--	--	--	--	--	29856284	--	1.85505e+07	--	--	--	3.00768e+07	--	--
AFQHLSEAVQAAEEEAQPPSWSCGPAAGVIDAYMTLADFCDQQLR	sp|P78527|PRKDC_HUMAN	152	1242.07	4	--	--	--	7.94376e+06	7.06963e+06	5.82522e+06	--	1.17564e+07	5.7557e+06	7.43542e+06	3.53465e+07	1.62156e+07	--	--	2.81926e+06	1.1244e+07	--	1.68672e+07	--	--	--	1.04017e+07	2.55406e+07	2.6071e+07
AFQNTATACAPVSHYR	sp|Q9H814|PHAX_HUMAN	134	598.617	3	--	4.93147e+06	--	--	5.52868e+06	--	9.94759e+06	1.99953e+07	--	10215453	1.85889e+07	1.60854e+07	1.13449e+07	1.55376e+07	--	2.338e+07	--	1.26757e+07	2.10971e+07	--	--	2.34827e+07	--	1.82472e+07
AFQPFFVELTM16PYSVIR	sp|P01023|A2MG_HUMAN	195	1031.03	2	3.62463e+08	3.59938e+08	3.31694e+08	96106559	9.50171e+07	8.48602e+07	5.20272e+07	6.98387e+07	6.19828e+07	8.42008e+07	5.36289e+07	1.88799e+07	3.18288e+08	3.34247e+08	3.49977e+08	1.12652e+08	9.38783e+07	110756740	2.89151e+08	3.09273e+08	2.8757e+08	1.00567e+08	8.10416e+07	7.03685e+07
AFQPFFVELTMPYSVIR	sp|P01023|A2MG_HUMAN	220	1023.03	2	7111154168	6540947111	10973262655	19359672515	9889060776	18929482594	17831014270	18800032489	19258648829	19318043749	16072076979	14817388196	4532334640	8638457008	9408399527	6994378405	7149343893	6877744261	8154546872	16483315309	7381849024	18793740656	20709265532	15956452878
AFQPFFVELTMPYSVIRGEAFTLKATVLNYLPK	sp|P01023|A2MG_HUMAN	84	948.513	4	--	--	--	--	--	--	1.77638e+07	--	--	--	--	--	--	1.546e+06	--	--	--	--	--	--	--	--	--	--
AFQYVETHGEVCPANWTPDSPTIKPSPAA	sp|P30048|PRDX3_HUMAN	179	1057.5	3	6.29995e+07	7.21409e+07	99256164	8.49099e+07	129483234	109768763	4.38128e+07	7.82751e+07	59838153	8.81358e+07	78917689	89495341	1.53982e+07	--	2.21414e+07	4.39562e+07	--	--	85885429	5.79399e+07	3.03799e+07	1.52269e+08	7.66404e+07	6.64006e+07
AFQYVETHGEVCPANWTPDSPTIKPSPAASK	sp|P30048|PRDX3_HUMAN	297	1129.21	3	2517803871	2147617224	1989099907	2675432209	2762048972	2534367184	3221144113	2817931951	2820315823	2579353911	2207057658	2053489439	1325599101	1243994349	1559105852	1715085967	1616623527	1628117904	2132333464	2026793700	1900819824	2820867545	3053974434	3061072660
AFREEFGAEPELAVSAPGR	sp|P51570|GALK1_HUMAN	92	678.342	3	5.17762e+07	9.48755e+07	6.73845e+07	3.08682e+07	6.79371e+07	4.9819e+07	96675323	8.19834e+07	8.5597e+07	85528572	41453625	5.36993e+07	6.96025e+07	5.6613e+07	9.0664e+07	8.70297e+07	4.92394e+07	5.74148e+07	7.70808e+07	9.51673e+07	6.84352e+07	1.25003e+08	124786550	1.12466e+08
AFSDLTSQLHITPGTAYQSFEQVVNELFR	sp|Q07817-3|B2CL1_HUMAN	216	1100.22	3	--	--	--	1.65186e+06	3.12349e+06	2057123	--	--	1.42917e+06	1.08056e+07	1.63614e+07	8.02485e+06	--	--	--	--	--	--	2.55989e+06	4.15321e+06	3.60577e+06	--	--	--
AFSDPFVEAEK	sp|P34932|HSP74_HUMAN	139	620.299	2	6.13863e+08	6.56969e+08	6.67163e+08	6.28317e+08	7.09223e+08	6.45953e+08	8.44311e+08	963667944	8.66611e+08	761493638	7.34836e+08	523923700	5.25471e+08	4.4717e+08	5.1344e+08	762341867	6.47592e+08	7.08591e+08	8.22096e+08	8.20316e+08	7.41783e+08	1056826696	1232831764	8.52361e+08
AFSEADMERPLQELGLVPSAVLIVAK	sp|Q04323|UBXN1_HUMAN	158	928.505	3	5.15497e+07	34442453	5.05712e+07	3.27389e+07	6.93207e+07	2.88973e+07	6.98844e+07	1.01744e+08	5.11155e+07	4.9523e+07	2.28269e+07	1.97793e+07	1.0748e+07	2.45839e+07	--	33297133	3.40913e+07	6.27994e+07	37765529	4.68703e+07	2.16542e+07	8.22756e+07	6.04277e+07	8.51989e+07
AFSGYLGTDQSK	sp|P10768|ESTD_HUMAN	162	637.307	2	6.48446e+08	5.48714e+08	5.42102e+08	5.76636e+08	545525806	5.00301e+08	5.47004e+08	6.19892e+08	6.41148e+08	5.7456e+08	6.43029e+08	4.08888e+08	4.96336e+08	5.27711e+08	4.77034e+08	5.17593e+08	5.48191e+08	5.53208e+08	3.73016e+08	5.69762e+08	3.65711e+08	7.37809e+08	5.53452e+08	6.38981e+08
AFSQFGK	sp|O60506-3|HNRPQ_HUMAN	86	784.4	1	5.99884e+07	6.94233e+07	7.99413e+07	5.37489e+07	7.01846e+07	7.02384e+07	6.93629e+07	5.34193e+07	6.40929e+07	1.02401e+08	1.02769e+08	9.51308e+07	7.89235e+07	8.00464e+07	7.69181e+07	5.40819e+07	7.04226e+07	6.14824e+07	8.07712e+07	107253743	8.84885e+07	3.6985e+07	6.23922e+07	6.0294e+07
AFSSLNTLPEELRPYVPLFCSVLTK	sp|Q5JRX3-2|PREP_HUMAN	133	961.177	3	9.6241e+07	8.38931e+07	7.59924e+07	--	6.40288e+07	6.34955e+07	7.62756e+07	8.95215e+07	1.35234e+08	1.16054e+08	5.68501e+07	9.86625e+07	1.96379e+07	60710667	2.42803e+07	4.95935e+07	4.51069e+07	78821248	8.04165e+07	9.70423e+07	5.80226e+07	6.33349e+07	2.04824e+08	5.07843e+07
AFSVFLFNTENK	sp|Q13907|IDI1_HUMAN	174	708.862	2	2.91865e+08	3.18813e+08	3.02825e+08	3.89039e+08	3.79451e+08	3.41849e+08	4.40767e+08	386217530	4.15595e+08	3.56859e+08	3.28946e+08	2.1394e+08	3.07071e+08	2.81047e+08	2.87095e+08	3.71523e+08	3.49024e+08	3.29026e+08	4.84811e+08	4.33353e+08	369059068	5.98878e+08	5.53235e+08	358298082
AFTECCQAADK	CON_GI113576|sp|P02768|ALBU_HUMAN	125	650.769	2	7.52857e+07	7.12561e+07	8.98464e+07	9.75799e+06	1.01943e+07	8.73085e+06	4.00553e+06	8.16272e+06	2416212	4.65644e+06	4.10682e+06	3.68315e+06	--	4.51981e+06	3.73019e+06	8.73867e+06	5.02296e+06	--	--	3.60606e+06	2.69992e+06	6.98891e+06	--	2.77305e+06
AFTECCVVASQLR	sp|P01031|CO5_HUMAN	160	770.867	2	2.25936e+08	2.10978e+08	2.20733e+08	1.78843e+08	1.78181e+08	1.94472e+08	2.15759e+08	2.25411e+08	2.52755e+08	2.48306e+08	1.95844e+08	1.40162e+08	1.47719e+08	1.27474e+08	1.30172e+08	1.54772e+08	1.31346e+08	1.57364e+08	1.64051e+08	1.58197e+08	145781909	2.12193e+08	2.71403e+08	2.23145e+08
AFTELFQVACAKPPPLGLCDYPSSR	sp|Q14166|TTL12_HUMAN	235	942.131	3	7.58793e+07	4.96431e+07	6.51236e+07	3.73963e+07	4.39896e+07	4.91904e+07	4.75485e+07	9.1561e+07	1.34782e+08	1.59994e+08	5.6519e+07	5.73556e+07	7.58556e+07	9.68364e+07	1.15055e+08	6.35405e+07	5.76959e+07	7.17879e+07	7.75802e+07	7.31736e+07	69446016	69907457	1.40466e+08	1.39084e+08
AFTELQAK	sp|O60925|PFD1_HUMAN	112	454.248	2	5.4541e+07	4.88107e+07	4.29165e+07	6.523e+07	6.94299e+07	5.76041e+07	5.33457e+07	7.63284e+07	6.49304e+07	5.32684e+07	7.37185e+07	4.1678e+07	5.44118e+07	5.74628e+07	5.94392e+07	7.75438e+07	7.5158e+07	9.11218e+07	5.50756e+07	7.22756e+07	5.74049e+07	9.13589e+07	8.2795e+07	8.78212e+07
AFTHTAQYDEAISDYFR	sp|P31939|PUR9_HUMAN	211	1017.96	2	5.41558e+08	5.13424e+08	4.87515e+08	5.04461e+08	5.02417e+08	4.67602e+08	6.15599e+08	621124314	6.02404e+08	5.50009e+08	5.06495e+08	4.1393e+08	5.14295e+08	4.0067e+08	5.04642e+08	5.5254e+08	5.96554e+08	5.42335e+08	5.77253e+08	5.22425e+08	5.01804e+08	9.03216e+08	8.64666e+08	6.95511e+08
AFTKPEEACSFILSADFPALVVK	sp|P22102|PUR2_HUMAN	128	847.442	3	2.3327e+08	2.2012e+08	255431573	1.48181e+08	2.54661e+08	3.285e+08	1.19762e+08	2.3269e+08	270943193	123232753	3.3141e+08	2.2461e+08	2.44722e+08	2.25091e+08	244022344	2.84846e+08	2.06608e+08	269738890	3.51331e+08	2.74055e+08	2.54086e+08	4.43786e+08	2.67059e+08	2.21915e+08
AFTPFSGPK	sp|P12955|PEPD_HUMAN	115	476.251	2	1.17013e+08	1.13538e+08	2.56382e+08	1.51613e+08	1.70301e+08	1.57978e+08	1.03281e+08	1.15333e+08	1.19864e+08	1.43327e+08	9.62339e+07	7.29199e+07	2.41047e+08	89829319	2.48075e+08	1.08118e+08	1.27197e+08	8.56913e+07	1.23543e+08	128251430	1.22119e+08	1.64159e+08	1.42033e+08	1.12826e+08
AFVAGVLPFK	sp|O00442|RTCA_HUMAN	102	524.814	2	--	1.87313e+07	2.54829e+07	9.20423e+06	1.34547e+07	2.53528e+07	--	1.34228e+07	1.53855e+07	--	8717940	1.19227e+07	1.96786e+07	1.27326e+07	24660709	1.03468e+07	2.24601e+07	1.52163e+07	1.39066e+07	1.85176e+07	1.03649e+07	2.96206e+07	3.391e+07	3.85394e+07
AFVAIGDYNGHVGLGVK	sp|P15880|RS2_HUMAN	142	572.975	3	1.92365e+07	2.3115e+07	1.29011e+07	1.26066e+07	4.62429e+07	3.11858e+07	1.11015e+07	1.23094e+07	29457705	--	--	1.36272e+07	5.0515e+07	4.42731e+07	4.51539e+07	3.99094e+07	1.51694e+07	4.10547e+07	6.1961e+07	74344862	5.81416e+07	5.04465e+07	63634762	2.71474e+07
AFVDFLSDEIKEER	sp|Q07021|C1QBP_HUMAN	170	566.619	3	5112253299	4949118939	4591779931	5877562115	6307609232	6357153159	2330600498	--	7133437448	6242706128	5456148225	1525527128	1.15533e+08	7.16536e+08	1.66952e+08	4184910689	3908705784	3664616205	7.98551e+07	1.21211e+07	1.26385e+08	5414776287	1.94188e+08	1566664702
AFVELTK	sp|O95394|AGM1_HUMAN	74	807.462	1	8.27505e+07	1.36007e+08	1.13798e+08	9.40578e+07	9.18934e+07	1.03278e+08	103331860	1.20304e+08	1.25655e+08	1.17725e+08	1.45581e+08	1.02794e+08	1.09693e+08	9.7185e+07	9.6791e+07	1.2409e+08	1.19949e+08	1.29595e+08	1.47651e+08	1.05953e+08	1.04439e+08	2.08547e+08	1.66994e+08	1.76963e+08
AFVHWYVGEGMEEGEFSEAR	sp|Q9BQE3|TBA1C_HUMAN	254	1165.51	2	1326633182	1259271753	1179111454	1207241098	1271714785	1288905709	1546849257	1605220598	1472227849	1342227850	1107035351	1277231240	1319661041	1136247675	1469425238	1548801156	1456864041	1346020285	1404806960	1431466096	1253405083	2109240711	2326707949	2004001566
AFVHWYVGEGMEEGEFSEAREDMAALEK	sp|Q9BQE3|TBA1C_HUMAN	271	1073.15	3	1.04365e+08	9.43102e+07	8.13755e+07	1.92604e+08	1.15684e+08	1.42552e+08	5.7597e+07	5.27236e+07	2.86569e+07	2.87081e+08	1.63367e+08	2.06887e+08	2.24808e+08	2.44159e+08	2.70195e+08	238647294	2.02041e+08	1.51066e+08	1.89574e+08	2.10463e+08	215172440	1.59035e+08	141377125	1.93959e+08
AFVNTRKDFQKDFVKYCVEEEEK	sp|P78347-2|GTF2I_HUMAN	-21	970.482	3	--	127740	--	3.28869e+06	2.42238e+06	6.25354e+06	1.08118e+06	4.81286e+06	3.81794e+06	2.67753e+06	2.2534e+06	2.31194e+06	--	--	--	849437	1.0101e+06	1.33613e+06	4.99318e+06	4.19158e+06	2.25299e+06	3.12292e+06	607503	4.09093e+06
AFVRPSGTEDVVR	sp|O95394|AGM1_HUMAN	169	478.257	3	2.74359e+08	3.30695e+08	2.60953e+08	3.29524e+08	3.0798e+08	2.97236e+08	3.82327e+08	4.2544e+08	3.92563e+08	4.68399e+08	4.66012e+08	4.08062e+08	2.68485e+08	2.70255e+08	2.40636e+08	3.3146e+08	2.32948e+08	3.48726e+08	2.50475e+08	3.87203e+08	3.05427e+08	5.59742e+08	479303294	4.87251e+08
AFYAELYHIISSNLEK	sp|Q9UL46|PSME2_HUMAN	213	949.488	2	4170775990	3987709428	3911374411	3713840752	4570220592	4591038056	6307817661	5857302894	5918873713	5102215224	4844742547	3723556779	3635957033	3016031744	3212495710	5361660267	3502539865	4803338411	5895060802	5835534525	5193935751	6755514854	7032183884	6507657824
AFYPEEISSMVLTK	sp|P0DMV8|HS71A_HUMAN	181	807.908	2	2823382869	2598108401	2610975481	2341457708	4938471419	2861347228	2704954327	2602476852	2418917727	3532263335	2023597512	5611047390	2629496529	2501195752	2520700821	5777218959	2827037876	5344027463	3192179783	6381058989	5946889201	3249140344	7190463807	3585761872
AGAAGGPEEEAEKPVK	sp|Q8WW12|PCNP_HUMAN	204	513.927	3	3.01747e+08	4.08994e+08	4.38324e+08	3.11842e+08	4.65937e+08	3.3519e+08	3.28623e+08	5.0475e+08	5.02187e+08	3.71423e+08	3.17994e+08	285586530	2.67612e+08	2.86672e+08	3.8652e+08	3.00371e+08	443410401	4.40127e+08	428185574	3.18758e+08	3.02845e+08	6.61132e+08	5.16619e+08	4.67859e+08
AGAAGTAEATAR	sp|P50895|BCAM_HUMAN	136	523.765	2	5.40445e+07	4.70744e+07	47924599	4.17073e+07	5.38377e+07	5.02501e+07	5.50627e+07	3.95746e+07	3.86876e+07	6.25475e+07	5.13124e+07	4.39435e+07	3.51804e+07	2.77694e+07	2.92244e+07	4.26263e+07	6.48126e+07	4.94751e+07	4.40669e+07	4.36289e+07	4.56421e+07	1.0149e+08	9.79012e+07	8.10585e+07
AGAAPYVQAFDSLLAGPVAEYLK	sp|Q01518|CAP1_HUMAN	257	1176.12	2	8.04446e+08	7.78791e+08	701344731	9.34137e+08	882187797	9.29706e+08	1063708639	1166399422	1060718695	1128527873	1329656563	7.3582e+08	5.72252e+08	5.66468e+08	6.05642e+08	8.97703e+08	8.72241e+08	8.66244e+08	1203333558	1190640670	9.70351e+08	1522675393	1780921333	1631616060
AGAAVDELGK	sp|P30086|PEBP1_HUMAN	102	465.748	2	1.36898e+07	--	--	4.69615e+06	--	--	1.11763e+08	5.24347e+07	9.38982e+07	4.46222e+07	5.56084e+07	4.19327e+07	--	--	--	--	--	8.27515e+06	--	--	--	3.65084e+07	7.62663e+07	6.56192e+07
AGADIIITYYTPQLLQWLKEE	sp|P13716|HEM2_HUMAN	149	1233.15	2	--	--	--	3.37884e+06	--	2.66101e+06	5.85383e+06	--	--	6.4525e+06	9.16402e+06	8.12214e+06	--	--	--	1.81502e+06	4.21645e+06	3.36082e+06	--	1.72644e+06	--	--	--	--
AGAFCLSEDAGLGISSTASLR	sp|P01023|A2MG_HUMAN	285	1042.01	2	1790722001	1410906477	1681287797	2500820522	3335528165	3425049138	3179397601	3394349467	2750872389	5489026715	4497639282	3665426562	3.95879e+08	8.19238e+08	5.65135e+08	7.57995e+08	5.47758e+08	4.43093e+08	1069906277	9.88936e+08	9.47545e+08	2383775281	3582228003	5783605669
AGAGLSSLCLVLSTRPHS	sp|O95865|DDAH2_HUMAN	165	609.325	3	1.38276e+08	1.48195e+08	1.14412e+08	1.08035e+08	1.15231e+08	1.44223e+08	1.9396e+08	2.05929e+08	1.7463e+08	1.62625e+08	1.94371e+08	1.04584e+08	1.32715e+08	8.97543e+07	1.19292e+08	1.45937e+08	1.08866e+08	1.03279e+08	1.74398e+08	1.26054e+08	1.74747e+08	270805268	2.1276e+08	1.90351e+08
AGAGSATLSMAYAGAR	sp|P40926|MDHM_HUMAN	201	727.857	2	1119925158	1051834861	9.60284e+08	1035477462	1090570825	1161414810	1080766894	1181786798	1061705347	1315315800	8.93984e+08	8.11625e+08	682817830	6.40704e+08	8.42589e+08	7.45984e+08	731961460	7.12902e+08	9.13546e+08	908461574	9.46801e+08	1117824198	1381503199	9.32162e+08
AGAHLQGGAK	sp|P04406|G3P_HUMAN	93	455.249	2	6.89342e+06	7.75471e+06	5.87877e+06	4.74648e+06	5.29971e+06	5.25492e+06	2.15412e+06	4.35838e+06	6.58209e+06	3.55002e+06	4.3332e+06	983286	1.84366e+06	2.15855e+06	1.08491e+06	1.06442e+07	6.78909e+06	6.03861e+06	7.75091e+06	5.79406e+06	9.11599e+06	3.54886e+06	3.22201e+06	6.81961e+06
AGAIAPCEVTVPAQNTGLGPEK	sp|P05388|RLA0_HUMAN	232	1090.56	2	1761183053	1662503533	1606253333	1806732550	1802706057	1845135055	2045073801	2055227483	2057172433	1994742173	1416568976	1386058068	1420504401	1364460364	1510265012	1758083680	1559036785	1608796118	1959325619	1762188926	1806345820	2323433167	3005612595	2449231138
AGAISASGPELQGAGHSK	sp|Q09666|AHNK_HUMAN	200	546.613	3	5.41859e+07	5.09486e+07	7.34324e+07	7.14286e+07	6.44088e+07	6.85125e+07	6.55404e+07	8.37998e+07	5.63302e+07	7.20568e+07	9.43227e+07	6.5595e+07	6.99775e+07	7.90309e+07	6.33758e+07	9.20402e+07	9.07715e+07	8.37941e+07	1.00695e+08	8.98954e+07	8.33421e+07	7.927e+07	1.17861e+08	1.23317e+08
AGAKPDQIGIITPYEGQR	sp|Q92900-2|RENT1_HUMAN	86	638.675	3	87802238	5.6564e+07	4.55868e+07	2.23945e+07	5.49897e+07	73126009	1.96006e+08	1.60345e+08	1.79854e+08	2.32763e+08	1.98408e+08	2.65786e+07	6.36477e+07	4.64205e+07	6.85307e+07	8.68676e+07	1.96518e+08	7.81306e+07	2.8786e+08	9.58506e+07	9.657e+07	183914420	1.26349e+08	1.13295e+08
AGALNLDITGQLR	sp|Q8N4F0|BPIB2_HUMAN	141	671.378	2	6.05098e+08	5.50414e+08	5.38504e+08	5.55957e+08	6.38415e+08	6.42417e+08	7.15989e+08	8.09993e+08	727944686	492317023	4.77429e+08	4.71054e+08	4.88165e+08	4.68956e+08	5.48706e+08	6.03258e+08	455097634	5.07487e+08	5.48449e+08	4.71983e+08	5.29494e+08	7.22347e+08	7.32697e+08	6.32674e+08
AGALNSNDAFVLK	sp|P06396|GELS_HUMAN	162	660.352	2	8.89233e+08	8.46162e+08	9.14771e+08	913098843	9.71461e+08	1045593749	1016557224	9.40071e+08	1030341163	9.6115e+08	7.81982e+08	6.23873e+08	6.01635e+08	5.98077e+08	6.85898e+08	7.69048e+08	7.31418e+08	7.32831e+08	7.86528e+08	7.64143e+08	7.43251e+08	1021024677	1129363637	7.68163e+08
AGALQCSPSDAYTK	sp|Q9Y490|TLN1_HUMAN	162	734.841	2	8.25488e+07	8.8495e+07	9.28695e+07	9.8959e+07	1.1454e+08	8.35259e+07	1.28951e+08	1.39497e+08	130582965	1.43477e+08	1.38431e+08	1.20068e+08	5.07379e+07	8.70845e+07	6.82023e+07	9.149e+07	8.11588e+07	1.12361e+08	8.91556e+07	1.03843e+08	9.73942e+07	1.28172e+08	1.5633e+08	1.50032e+08
AGALQCSPSDAYTKK	sp|Q9Y490|TLN1_HUMAN	154	532.928	3	--	1.22385e+07	1.02291e+07	9.6412e+06	3.20006e+07	2.17271e+07	5.39492e+07	3.32586e+07	3.01939e+07	5.31286e+07	6.48764e+07	4.33616e+07	1.30417e+07	1.18348e+07	4.57329e+06	3.08827e+07	3.70925e+07	2.03879e+07	5.08253e+07	3.52864e+07	4.23937e+07	8.24282e+07	6.68615e+07	7.60189e+07
AGAQQALTSLSPDLR	sp|O75191|XYLB_HUMAN	166	764.411	2	1.5267e+08	1.59829e+08	147913813	1.40854e+08	1.47805e+08	1.59642e+08	1.08524e+08	2.07335e+08	2.03249e+08	1.89129e+08	1.84063e+08	1.30424e+08	1.22356e+08	9.73572e+07	1.2643e+08	1.65255e+08	1.46381e+08	1.44713e+08	220250213	1.80508e+08	157536427	2.30619e+08	2.83696e+08	2.42162e+08
AGASATFPMQCSALR	sp|P63241|IF5A1_HUMAN	123	784.372	2	5.21545e+07	5.22202e+07	4.66511e+07	3.08973e+07	4.57046e+07	4.26558e+07	1.53735e+07	3.84248e+07	2.90444e+07	1.56115e+07	1.34542e+07	2.78017e+07	9.68664e+07	8.84829e+07	1.36084e+08	23082776	2.36108e+07	3.22071e+07	--	3.98034e+07	2.15962e+07	1.87808e+07	3.6819e+07	3.07649e+07
AGASIIGVNCHFDPTISLK	sp|Q93088|BHMT1_HUMAN	95	667.348	3	--	6.91541e+06	2.75493e+07	3.64482e+07	4.62317e+07	4.38264e+07	3.93218e+07	6.49089e+07	--	3.88362e+07	--	--	9472586	--	5.64108e+06	4.17748e+07	4.27652e+07	--	1.43847e+07	1.29474e+07	1.4519e+07	4.01865e+07	3.13173e+07	3.91303e+07
AGATSEGVLANFFNSLLSK	sp|Q9Y6G9|DC1L1_HUMAN	245	963.503	2	4.87084e+07	5.16798e+07	3.80643e+07	4.47102e+07	4.69943e+07	39249367	4.21664e+07	7.31186e+07	37725432	5.34266e+07	7.08254e+07	5.62899e+07	4.44046e+07	4.29669e+07	6.16227e+07	5.3366e+07	6.77225e+07	5.43914e+07	8.54137e+07	6.74367e+07	8.06227e+07	9.15996e+07	1.15823e+08	85879721
AGAWRPALLASLAAAAAPLPGLGWACDVALLR	sp|Q8WZA9|IRGQ_HUMAN	208	1067.26	3	1.95518e+07	2.85478e+07	2.10335e+07	4.98764e+07	5.0283e+07	6.82997e+07	5.18226e+07	4.06772e+07	5.76676e+07	8.92936e+07	5.88324e+07	5.1871e+07	2.13279e+07	1.25802e+07	2.19645e+07	4.40101e+07	4.48477e+07	4.58933e+07	5.4574e+07	6.43133e+07	5.2278e+07	4.74599e+07	9.28555e+07	4.52438e+07
AGCECLNESDEHGFDNCLR	sp|O43396|TXNL1_HUMAN	227	761.634	3	2.03574e+08	187886532	1.61157e+08	1.96098e+08	1.95181e+08	1.98199e+08	2.27478e+08	2.42492e+08	2.29217e+08	2.49609e+08	265328100	2.55465e+08	1.76479e+08	138751433	1.68436e+08	1.89063e+08	2.0389e+08	2.2089e+08	2.00592e+08	2.30227e+08	1.53943e+08	3.1973e+08	3.36623e+08	2.67792e+08
AGCECLNESDEHGFDNCLRK	sp|O43396|TXNL1_HUMAN	162	603.501	4	8.63883e+07	8.01599e+07	7.2689e+07	9.87178e+07	8.0376e+07	9.04301e+07	1.08437e+07	7.79586e+07	4.63837e+07	8.23269e+07	1.17265e+08	9.76655e+07	5.74308e+07	9.51085e+07	6.46475e+07	1.1818e+08	8.15399e+07	1.08139e+08	1.11294e+08	1.16912e+08	8.34974e+07	1.04297e+08	102621208	1.03344e+08
AGCEVTILFADLHAYLDNMK	sp|P54577|SYYC_HUMAN	211	761.039	3	2.14491e+07	8.94821e+06	2.45539e+07	3.29828e+07	92186384	4.82275e+07	1.12022e+08	1.02716e+08	3.94421e+07	115414963	1.50978e+08	1.16851e+08	1.81481e+07	33603732	2.93334e+07	4.0219e+07	3.41172e+07	4.3647e+07	6.70752e+07	8.64748e+07	7.4259e+07	1.76439e+08	2.13597e+08	1.22818e+08
AGCQVVAPSDMMDGR	sp|P13716|HEM2_HUMAN	150	797.344	2	69795854	5.97148e+07	7.1172e+07	7.10516e+07	6.5249e+07	8.53412e+07	--	2.58302e+07	2.92764e+07	1.83366e+07	2.71345e+07	3.98814e+07	2.8787e+07	1.92219e+07	2.52609e+07	3.20172e+07	5.79302e+07	39795331	4.85014e+07	7.4123e+07	6.68946e+07	2.80065e+07	4.21502e+07	38498077
AGDEFVEK	sp|Q16836-2|HCDH_HUMAN	62	894.422	1	9.57216e+06	1.65039e+07	4.083e+06	1.63244e+07	--	--	--	--	--	--	--	4.31306e+06	2.34567e+07	1.43028e+07	1.32368e+07	5.43238e+06	--	--	3.46636e+07	3.19481e+07	2.55219e+07	--	1.47988e+07	--
AGDELTKMEDEDEQGWCK	sp|Q9UNF0-2|PACN2_HUMAN	176	714.299	3	2.96139e+07	1.27033e+07	7.57257e+06	1.26804e+07	1.58051e+07	1.06759e+07	9.71885e+06	--	1.10153e+07	1.90483e+07	1.99071e+07	3.2991e+07	1.96529e+07	2.39181e+07	4.45868e+07	5.28732e+07	4.38409e+07	3.13853e+07	7.30363e+07	5.93462e+07	4.41161e+07	--	2.64939e+07	--
AGDFLEANYMNLQR	sp|P01024|CO3_HUMAN	190	821.388	2	3351724200	3185295317	3006943977	2957891645	3314663095	3217389037	3759720868	3695442150	3741490487	3491081489	3175538544	2992252580	2145870503	1970780231	2087987364	2768522843	2510695890	2402599554	2799020815	2696436404	2273185430	4279846989	3788192441	3400449873
AGDFLEANYMNLQRSYTVAIAGYALAQMGRLKGPLLNK	sp|P01024|CO3_HUMAN	172	1040.3	4	16474726	1.48495e+07	5.31029e+07	--	--	1.54943e+07	--	3.91459e+07	--	--	--	--	1.74245e+07	2.20064e+07	--	--	--	--	--	2.4923e+07	2.35488e+07	--	--	--
AGDLLEDSPK	sp|P51858|HDGF_HUMAN	103	522.764	2	1.07508e+08	9.43671e+07	1.12927e+08	1.18694e+08	152041670	1.07083e+08	1.43164e+08	1.48815e+08	1.48717e+08	1.54889e+08	2.06636e+08	1.48853e+08	1.11583e+08	1.28547e+08	82518936	1.20101e+08	9.37292e+07	9.72367e+07	122899571	1.18906e+08	1.44416e+08	1.70431e+08	2.01115e+08	1.55684e+08
AGDREDITEPAICALR	sp|P35222|CTNB1_HUMAN	94	596.297	3	5.28207e+08	373368552	4.20003e+08	3.72708e+08	4.54252e+08	4.94986e+08	5.28869e+08	5.37556e+08	537900972	3.8803e+08	4.09978e+08	3.6063e+08	4.2272e+08	3.82798e+08	4.9884e+08	5.3716e+08	9.88917e+08	4.58682e+08	7.0265e+08	5.79549e+08	1295677741	7.1983e+08	730862840	5.10612e+08
AGDTLSGTCLLIANK	sp|Q86X55-1|CARM1_HUMAN	35	767.399	2	16375469	--	7.49616e+06	2.23273e+07	2.09753e+07	1.3637e+07	2.1701e+07	3.01139e+07	2.50918e+07	--	2.48059e+07	2.89137e+07	--	4.58961e+06	11728436	6.23209e+06	44011844	1.40178e+07	1.16194e+07	--	3.6886e+07	5.32578e+07	1.27395e+08	2.64029e+07
AGDTVIPLYIPQCGECK	sp|P11766|ADHX_HUMAN	163	960.962	2	1554877884	1413173276	1216384768	1309411638	1375997402	1304786544	1937077333	2886129977	1830641115	1833968036	1585941718	1899045036	9.58066e+08	976608702	1033120991	1342040082	1167482244	1276082219	1612605373	1475178269	1440026022	2133850911	2080305722	2509462927
AGDWQCPNPGCGNQNFAWR	sp|Q01844-2|EWS_HUMAN	227	1117.97	2	138647561	7.3883e+07	1.11081e+08	1.48925e+08	1.86275e+08	2.03257e+08	1.86103e+08	1.52184e+08	1.58459e+08	2.15521e+08	1.53201e+08	1.53636e+08	2.47335e+07	4.6212e+07	4.51992e+07	1.03784e+08	8.38165e+07	107695319	1.11379e+08	1.17925e+08	1.14418e+08	1.4581e+08	1.11463e+08	1.23642e+08
AGEAAELQDAEVESSAK	sp|Q9NZT2-2|OGFR_HUMAN	218	852.901	2	9.05255e+07	8.44675e+07	8.81547e+07	9.25022e+07	8.80963e+07	9.02787e+07	1.02624e+08	9.03075e+07	9.77915e+07	1.17892e+08	1.25388e+08	1.11415e+08	7.58424e+07	69798913	7.33589e+07	7.21375e+07	8.32935e+07	9.02621e+07	8.99409e+07	8.58235e+07	7.99731e+07	9.56464e+07	1.26673e+08	9.88383e+07
AGEAGKLEEVMQELR	sp|Q9BR76|COR1B_HUMAN	204	553.953	3	3.20733e+08	1.67205e+08	1.5938e+08	6.53884e+07	1.23586e+08	1.37088e+08	1.66491e+08	1.8377e+08	1.23279e+08	8.9328e+07	9.32985e+08	166160480	4.73007e+08	4.58296e+08	--	2.06909e+08	1.57973e+08	115093914	1.78264e+08	1.7918e+08	1.80978e+08	1464679507	1.83005e+08	1.87992e+08
AGEAPTENPAPPTQQSSAE	sp|P16989|YBOX3_HUMAN	117	941.427	2	2.50443e+07	2.00068e+07	2.45356e+07	15761384	--	--	1.13583e+07	1.9769e+07	24433081	4.19434e+07	3.48396e+07	3.62787e+07	3.31517e+07	15463915	--	4.69613e+07	1.84325e+07	3.47121e+07	4.06961e+07	3.23871e+07	35777046	3.79824e+07	2.97537e+07	5.26279e+07
AGEDPHSFYFPGQFAF	sp|Q99969|RARR2_HUMAN	56	908.902	2	2.49213e+07	17426599	1.21058e+07	4.01114e+07	2.49712e+07	2.88284e+07	8.49514e+07	47708362	5.50773e+07	8.34347e+07	8.90799e+07	6.44832e+07	3.45112e+06	--	--	2.87166e+07	1.84827e+07	2.61657e+07	3.41829e+07	2.6092e+07	1.54283e+07	5.07668e+07	7.55744e+07	4.27712e+07
AGEIITVLDDSDPNWWK	sp|Q92783-2|STAM1_HUMAN	171	979.975	2	1.09555e+07	--	--	--	2.01622e+07	--	6.54785e+06	--	--	--	1.37936e+07	7.93496e+06	--	--	--	2.27396e+07	--	2.07177e+07	15954167	--	1.32079e+07	28008067	1.27653e+07	4.24258e+07
AGELEVFNGYFVHFFAPDNLD	sp|P19823|ITIH2_HUMAN	147	1201.06	2	1.15178e+07	9.79628e+06	8.14188e+06	--	1.24262e+06	--	--	--	--	--	--	4.43341e+06	8.62838e+07	8.68723e+07	9.59968e+07	4.16209e+06	1.64044e+06	9.89558e+06	2.77331e+06	1.00104e+07	7.18599e+06	--	1.04525e+07	--
AGELEVFNGYFVHFFAPDNLDPIPK	sp|P19823|ITIH2_HUMAN	232	1418.7	2	2333450146	2268325201	1893441427	3414160971	3763655296	3535712730	4208021127	4233540393	4005310523	3604083795	3971767977	3310726753	1742174995	1664248688	1752493439	2594031288	2296064415	2409224224	2497592963	2502987722	2226660008	3702369529	3123394060	3141405436
AGELTEDEVER	sp|P62269|RS18_HUMAN	170	624.292	2	3.35565e+08	3.69175e+08	3.71681e+08	3.3623e+08	3.25614e+08	3.18706e+08	3.08234e+08	3.48205e+08	3.11522e+08	3.94551e+08	4.02417e+08	3.22653e+08	4.54594e+08	4.62311e+08	4.28505e+08	4.48476e+08	4.75347e+08	4.8033e+08	436450381	4.6198e+08	4.52075e+08	6.04737e+08	6.20377e+08	6.72129e+08
AGELWLPHGTVATPVFMPVGTQATMK	sp|Q9BXR0|TGT_HUMAN	74	913.806	3	--	3.05347e+07	1.96955e+07	--	--	20908056	--	3.65238e+07	--	--	--	3.57144e+07	--	1.45531e+07	1.10018e+07	1.48936e+07	2.81612e+07	--	--	13361682	2.03215e+07	4.03043e+07	28915486	14653432
AGEQLAPFLPQLVPR	sp|Q5VYK3|ECM29_HUMAN	120	818.465	2	3.94653e+07	4.62462e+07	4.3057e+07	2.63551e+07	2.44021e+07	39122198	2.55902e+07	2.76306e+07	2.24665e+07	22353686	3.1661e+07	2.21605e+07	4.36822e+07	35278903	5.00414e+07	5.15667e+07	5.90835e+07	46938848	4.05087e+07	3.85512e+07	4.18394e+07	6.86116e+07	4.57424e+07	5.45421e+07
AGESVLVHGASGGVGLAACQIAR	sp|Q08257-3|QOR_HUMAN	221	727.379	3	4.82642e+08	4.76451e+08	4.36525e+08	3.81108e+08	4.26452e+08	3.6103e+08	4.71231e+08	4.60147e+08	4.89464e+08	4.559e+08	3.31761e+08	2.99753e+08	3.53589e+08	3.47014e+08	3.68735e+08	3.84505e+08	319222500	3.03388e+08	4.41349e+08	4.8558e+08	4.43578e+08	619140992	6.29921e+08	473183603
AGEVFIHK	sp|Q15233|NONO_HUMAN	103	450.751	2	--	--	--	--	--	--	--	--	--	--	--	6096015	3.64228e+07	4.23725e+07	5.20887e+07	--	--	--	--	--	3.43513e+06	--	3.34448e+06	--
AGEVINQPMMMAAR	sp|P18206-2|VINC_HUMAN	158	759.865	2	1.24239e+08	1.04445e+08	9.89839e+07	1.26122e+08	1.07515e+08	1.35644e+08	2.02087e+08	1.52811e+08	1.02005e+08	182039650	1.34004e+08	1.11673e+08	8.03358e+07	6.23921e+07	1.24122e+08	1.25969e+08	1.48509e+08	--	1.51624e+08	150523576	128428156	2.38478e+08	1.71503e+08	1.10704e+08
AGEVQEPELR	sp|P25311|ZA2G_HUMAN	131	564.289	2	1235350081	1146919741	1252898630	1174085126	1224680843	1167993434	6.20905e+08	1063774381	1081075688	1014816083	1088564456	9.21588e+08	8.65868e+08	1104666574	9.71319e+08	9.45428e+08	9.62713e+08	9.21325e+08	7.82674e+08	8.42876e+08	1038090040	--	1103239256	9.04123e+08
AGEYEALPK	sp|O95954|FTCD_HUMAN	72	489.251	2	3.25845e+07	4.60599e+07	7.44472e+07	3.43764e+07	2.88254e+07	2.46999e+07	92023366	4.01549e+07	1.13126e+08	3.54809e+07	3.87315e+07	5.53943e+07	47297532	4.9243e+07	3.06734e+07	6.18968e+07	1.174e+08	123946382	1.12266e+08	3.20926e+07	1.00695e+08	1.49473e+08	7.92936e+07	1.89328e+08
AGFAALQLEYFFTAGPDEVR	sp|Q9NTK5|OLA1_HUMAN	234	1101.55	2	9.80582e+06	8.87706e+06	1.06103e+07	3.02459e+07	4.09329e+07	8.56093e+06	1.83842e+07	4.22225e+07	4.8059e+07	7.07451e+07	6.84653e+07	5.10627e+07	6.49481e+07	6.66053e+07	6.25908e+07	2.04162e+07	3.73226e+07	4.12091e+07	38788512	6.14727e+07	5.69316e+07	1.2971e+07	6.54182e+07	2.22782e+07
AGFAGDDAPR	sp|A5A3E0|POTEF_HUMAN	144	488.728	2	9485448182	10308020849	13464714860	10968751765	11944937321	12612487501	12328530400	14375575279	12493471257	15200156075	14609450248	12861552999	11584235153	11455241807	10614470046	14485971192	13241778341	15251076530	13742589567	14145042160	12720563681	16993724895	21152398828	20574354625
AGFAGDQIPK	sp|P61163|ACTZ_HUMAN	106	502.264	2	1.35555e+08	1.20487e+08	1.53854e+08	1.13541e+08	1.46327e+08	1.24672e+08	1.26964e+08	1.4287e+08	1.35675e+08	1.58058e+08	1.6681e+08	1.31242e+08	1.69251e+08	1.66736e+08	135750680	1.81786e+08	1.73617e+08	1.81871e+08	1.73476e+08	1.58019e+08	1.49975e+08	2.12112e+08	2.00802e+08	1.75804e+08
AGFALDEGIANPTDAFTVFYSER	sp|Q03154-4|ACY1_HUMAN	290	1246.09	2	197009527	1.69911e+08	1.78566e+08	269809335	2.15249e+08	2.29539e+08	3.05647e+08	3.24495e+08	3.61584e+08	338706599	3.43392e+08	2.66453e+08	1.51365e+08	132758229	1.51543e+08	2.27301e+08	2.29941e+08	2.64194e+08	3.00615e+08	2.69729e+08	2.35303e+08	4.31164e+08	3.92904e+08	3.73762e+08
AGFEWNEDGAGTTPSPGLQPAHLTFPLDYHLNQPF	sp|P36955|PEDF_HUMAN	247	1275.6	3	65251830	9.32428e+07	6.48389e+07	6.69602e+07	8.66164e+07	1.13222e+08	1.41118e+08	1.97244e+08	1.24926e+08	1.00676e+08	6.4563e+07	1.01407e+08	--	--	5.70243e+07	2.76485e+07	2.93662e+07	3.21986e+07	1.22913e+08	1.66011e+07	--	--	9.32386e+07	--
AGFEWNEDGAGTTPSPGLQPAHLTFPLDYHLNQPFIF	sp|P36955|PEDF_HUMAN	127	1362.32	3	--	--	--	--	--	--	--	--	1.22548e+07	--	--	--	--	--	--	--	--	--	--	--	--	--	--	--
AGFEWNEDGAGTTPSPGLQPAHLTFPLDYHLNQPFIFVLR	sp|P36955|PEDF_HUMAN	345	1485.07	3	3170523843	2567376663	2313616653	4303716532	4603086362	4143142136	4853859509	5376312361	6016943957	4142143068	4358660835	3715213168	1260663192	1264123798	1278377198	2614294265	2406585836	3024614868	3308834402	3243801330	2787640399	4480373916	5367660872	4717464545
AGFIQDTSLILYEEVKPNLTER	sp|Q93009-3|UBP7_HUMAN	222	846.115	3	2.06885e+08	2.27282e+08	1.78133e+08	1.82693e+08	1.55559e+08	1.25941e+08	256819827	2.51283e+08	2.53896e+08	226525171	1.25491e+08	1.97424e+08	1.60899e+08	1.48781e+08	1.77884e+08	1.84678e+08	1.82021e+08	1.97111e+08	2.603e+08	2.1787e+08	2.35757e+08	346508207	2.51104e+08	1.21196e+08
AGGAAVVITEPEHTK	sp|Q9P258|RCC2_HUMAN	155	740.395	2	3.10627e+08	2.05857e+08	2.21801e+08	2.81759e+08	185191245	1.88397e+08	2.82917e+08	3.15972e+08	2.84702e+08	2.94999e+08	2.11026e+08	2.06542e+08	1.8403e+08	1.79571e+08	1.31445e+08	2.30703e+08	2.3423e+08	459975575	2.0303e+08	1.72637e+08	1.46115e+08	2.86961e+08	3.47698e+08	3.87831e+08
AGGASPAASSTAQPPTQHR	sp|Q8IU81|I2BP1_HUMAN	153	597.963	3	1.48159e+07	1.52147e+07	1.58685e+07	2.13833e+07	1.62192e+07	1.83736e+07	2.10927e+07	1.82207e+07	1.60388e+07	1.87772e+07	9.76048e+06	8.19946e+06	1.51073e+07	1.20416e+07	1.30015e+07	21508745	2.60797e+07	1.97036e+07	1.73557e+07	1.93623e+07	2.12571e+07	2.9664e+07	2.63053e+07	2.71269e+07
AGGDSGNVDDDCER	sp|Q96K76-2|UBP47_HUMAN	171	733.776	2	1.18521e+07	9.50541e+06	1.33614e+07	6.12414e+06	1.36223e+07	1.54735e+07	3.83853e+07	4.96786e+07	4.89443e+07	1.2131e+07	9.95165e+06	9.65763e+06	--	707945	5.9002e+06	1.10628e+07	3.34114e+07	1.10695e+07	17902380	1.46677e+07	1.39632e+07	7.88539e+06	4.46124e+07	1.65648e+07
AGGEEEDDDDDEAAGGR	sp|Q6DD87|ZN787_HUMAN	209	854.315	2	1.90278e+07	1.37532e+07	1.65088e+07	2.4331e+07	2.6289e+07	2.696e+07	1.97505e+07	3.25067e+07	3.17636e+07	2.45853e+07	2.11917e+07	2.09714e+07	4.74585e+06	6.40766e+06	5.08292e+06	2.05864e+07	1.67474e+07	1.94877e+07	1.82662e+07	1.86357e+07	2.17006e+07	1.47812e+07	2.76922e+07	3.00447e+07
AGGEELDEGVAK	sp|Q32MZ4-3|LRRF1_HUMAN	109	587.783	2	6.43484e+07	5.14141e+07	6.12099e+07	1.22049e+08	7.1319e+07	7.61628e+07	1.85381e+08	1.30852e+08	1.49181e+08	1.70359e+08	1.14643e+08	9.55942e+07	4.21786e+07	5.23111e+07	6.64619e+07	1.18438e+08	1.03026e+08	1.27378e+08	6.98793e+07	1.15101e+08	6.59935e+07	2.56913e+08	9.41667e+07	1.2089e+08
AGGFLMK	sp|P00558|PGK1_HUMAN	87	723.387	1	5.60496e+08	585636521	5.24872e+08	2.84217e+08	4.17728e+08	4.66636e+08	4.1395e+08	3.72002e+08	3.29599e+08	6.67985e+08	5.75874e+08	6.68694e+08	5.26341e+08	5.55723e+08	5.26323e+08	2.90453e+08	3.22807e+08	2.60101e+08	4.92774e+08	500526568	4.62001e+08	2.607e+08	4.78502e+08	4.07202e+08
AGGFVVGYTSSGNPIFR	sp|Q9HAV4|XPO5_HUMAN	174	864.939	2	7.94498e+07	71950028	8.90407e+07	5.61059e+07	4.35447e+07	4.58536e+07	5.57603e+07	4.7209e+07	5.93666e+07	9.92986e+07	4.85059e+07	4.78046e+07	4.59782e+07	3.42314e+07	67365374	6.62043e+07	8.15909e+07	7.28399e+07	7.18404e+07	1.23059e+08	4.90865e+07	9.43857e+07	9.22857e+07	1.11624e+08
AGGIETIANEFSDR	sp|Q92598-2|HS105_HUMAN	171	740.357	2	2.85076e+08	2.6249e+08	253539028	2.65913e+08	2.75267e+08	2.99215e+08	3.01448e+08	3.55681e+08	3.52408e+08	3.33145e+08	2.86008e+08	214040174	2.32175e+08	228798972	2.28948e+08	2.69734e+08	2.55903e+08	2.5516e+08	3.11935e+08	3.0413e+08	2.78849e+08	4.23324e+08	4.61953e+08	3.91334e+08
AGGIETIANEYSDR	sp|P34932|HSP74_HUMAN	176	748.355	2	7.62157e+08	6.92237e+08	6.69226e+08	6.03581e+08	6.95333e+08	7.48211e+08	7.10432e+08	8.19281e+08	8.03004e+08	8.96416e+08	6.38174e+08	4.37202e+08	6.05558e+08	5.37182e+08	5.72202e+08	7.11521e+08	6.39117e+08	6.51886e+08	8.03419e+08	7.7228e+08	7.72035e+08	9.81232e+08	1036510875	8.37158e+08
AGGPATPLSPTR	sp|Q03252|LMNB2_HUMAN	66	562.806	2	7.94726e+07	76383041	8.78666e+07	7.9145e+07	4.60103e+07	8.31622e+07	1.12864e+08	3.96378e+07	1.06924e+08	1.3804e+08	1.27756e+08	1.16083e+08	5.97295e+07	3.9382e+07	4.33111e+07	6.67924e+07	9.81341e+07	5.36236e+07	7.14983e+07	9.20385e+07	8.92508e+07	1.41866e+08	1.23601e+08	1.3768e+08
AGGSASAMLQPLLDNQVGFK	sp|P20618|PSB1_HUMAN	218	1002.51	2	7.92059e+08	6.8669e+08	5.11806e+08	7.9457e+08	7.65211e+08	6.36022e+08	9.73877e+08	8.43793e+08	8.38628e+08	7.92605e+08	7.93581e+08	4.48876e+08	5.89336e+08	5.50718e+08	6.11627e+08	7.21532e+08	7.23186e+08	7.30278e+08	9.68824e+08	9.63386e+08	7.91822e+08	1094767268	1280548668	8.86995e+08
AGHFDKEIVPVLVSTR	sp|Q9BWD1|THIC_HUMAN	192	884.492	2	1422398466	1156642715	1160122916	1132443513	1180451562	1209551464	1295758270	1267440343	1247647147	1498070384	1145510983	8.95041e+08	1024764275	1036343040	1033745924	1441371120	1114868235	1105164066	1453897285	1517379791	1421079979	1674958123	1967142229	1350996423
AGHSENGVEEDTEGR	sp|Q9NZT2-2|OGFR_HUMAN	83	529.561	3	4.60606e+07	2.25938e+07	3.94895e+07	1.16453e+07	2.51258e+07	2.78096e+07	2.12938e+07	1.10453e+07	1.28256e+07	3.41831e+07	2.3036e+07	2.66364e+07	4.48005e+07	3.45061e+07	3.29096e+07	1.62662e+07	2.30941e+07	1.73907e+07	3.27535e+07	3.0383e+07	2.88348e+07	8.73522e+06	2.33147e+07	1.85619e+07
AGHYAASIIIR	sp|P55263-2|ADK_HUMAN	89	586.333	2	77872100	9.52849e+07	6.91975e+07	5.8831e+07	7.27737e+07	6.64415e+07	7.80532e+07	9.91193e+07	8.16454e+07	8.76457e+07	5.43428e+07	8.38106e+07	8.41452e+07	99105271	5.20247e+07	8.94618e+07	9.46241e+07	7.2608e+07	7.14681e+07	9.63555e+07	9.41707e+07	1.45681e+08	1.1807e+08	9.75398e+07
AGIATHFVDSEK	sp|Q6NVY1|HIBCH_HUMAN	144	637.823	2	8.95719e+07	1.11933e+08	7.78704e+07	1.15541e+08	105737109	3.39078e+07	1.22078e+08	1.06042e+08	1.35785e+08	1.28269e+08	1.38131e+08	1.51906e+08	8.00936e+07	9.17618e+07	6.6761e+07	9.26124e+07	7.72027e+07	8.74313e+07	1.0148e+08	1.0031e+08	84367172	1.55897e+08	1.77011e+08	1.30952e+08
AGIICQLNAR	sp|P33991|MCM4_HUMAN	95	558.307	2	6.28787e+07	6.00037e+07	5.1105e+07	4.73622e+07	6.85244e+07	8.98716e+07	4.26889e+07	5.67983e+07	3.70311e+07	2.72632e+07	9.91088e+07	57520084	4.97315e+07	6.14774e+07	9.01954e+07	66962206	7.6829e+07	7.38179e+07	5.58795e+07	4.47638e+07	8.7067e+07	5.15557e+07	52038539	7.23324e+07
AGIIQDTWHK	sp|Q9P2E9|RRBP1_HUMAN	126	584.809	2	1.88115e+08	1.7447e+08	2.00096e+08	2.70578e+08	2.46369e+08	2.55056e+08	2.52305e+08	2.56448e+08	248594245	306737483	3.14746e+08	2.76011e+08	2.00046e+08	1.8513e+08	1.94957e+08	1.84091e+08	2.16148e+08	2.21038e+08	1.94767e+08	2.3913e+08	2.24809e+08	3.01547e+08	2.96352e+08	2.70824e+08
AGIISTVEVLK	sp|P55786|PSA_HUMAN	140	565.346	2	4.91597e+08	4.72568e+08	4.84496e+08	4.75498e+08	4.87766e+08	4.96329e+08	5.93163e+08	6.53681e+08	6.49613e+08	5.09748e+08	4.68387e+08	3.06115e+08	4.34448e+08	3.84878e+08	4.35557e+08	5.12955e+08	4.24694e+08	4.33204e+08	6.22479e+08	5.47835e+08	4.9135e+08	6.91191e+08	7.47205e+08	5.49544e+08
AGILENGAVR	sp|P02749|APOH_HUMAN	107	500.284	2	5.30715e+08	4.364e+08	3.70508e+08	3.70795e+08	4.70631e+08	3.86125e+08	5.2242e+08	5.5696e+08	5.00279e+08	5.04823e+08	5.99923e+08	481118892	2.69348e+08	2.79094e+08	2.96361e+08	3.1706e+08	2.8661e+08	3.07695e+08	2.74018e+08	2.30944e+08	3.04903e+08	3.42774e+08	5.94512e+08	5.17425e+08
AGILPLDNEDQCKTDGIDLAR	sp|O43303-2|CP110_HUMAN	43	579.292	4	--	1.14618e+06	645924	1.89241e+06	1.5276e+06	2.29867e+06	1.94322e+06	1.89909e+06	2.05084e+06	3.1429e+06	--	--	2.16682e+06	4.38377e+06	2.09698e+06	1.34243e+07	7.42855e+06	4.79933e+06	1.29319e+06	3.11426e+06	5.30622e+06	1.14666e+07	2.6704e+06	1.73569e+06
AGIPVYAWK	sp|P23526|SAHH_HUMAN	112	502.782	2	8.49924e+08	8.37781e+08	8.63874e+08	8.66399e+08	8.57015e+08	8.42715e+08	1129264936	1181546386	1076167577	9.04001e+08	8.04404e+08	6.88968e+08	711454413	6.33726e+08	6.88433e+08	9.05592e+08	830508524	9.13057e+08	9.63208e+08	9.07672e+08	8.68103e+08	9.74818e+08	1291410600	9.73827e+08
AGKDLVSSLTSGLLTIGDR	sp|P53396|ACLY_HUMAN	126	635.021	3	5.31337e+06	7.57564e+06	4.89236e+06	3.18968e+06	1.45167e+07	--	--	--	--	--	--	9.82552e+06	4.58972e+07	1.09905e+07	2.36604e+07	7.79677e+07	5.25e+07	6.13502e+07	3.02673e+07	64477953	5.1558e+07	6.39225e+06	1.69507e+07	4.22033e+06
AGKEPGLQIWR	sp|P06396|GELS_HUMAN	102	627.852	2	1.19673e+08	8.77324e+07	7.61511e+07	1.21165e+08	1.05675e+08	7.92453e+07	9.00178e+07	8.12135e+07	7.66576e+07	1.38245e+08	1.26565e+08	7.18448e+07	8.58569e+07	9.20539e+07	8.56186e+07	1.0949e+08	8.86078e+07	9.60827e+07	9.19685e+07	1.00052e+08	8.16393e+07	1.25026e+08	9.89987e+07	1.04447e+08
AGKFPSLLTHNENMVAK	sp|P62906|RL10A_HUMAN	193	619.661	3	8.0638e+08	6.8444e+08	7.18063e+08	9.72172e+08	8.79213e+08	8.28345e+08	5.5383e+08	5.26396e+08	5.95666e+08	9.48475e+08	7.98366e+08	6.82022e+08	8.73867e+08	7.01354e+08	9.15279e+08	9.58719e+08	8.68698e+08	8.95598e+08	8.77257e+08	9.83512e+08	1018116624	7.25276e+08	9.8879e+08	8.08562e+08
AGKPHLVLGLLWQIIK	sp|P13797|PLST_HUMAN	163	596.042	3	1.11756e+08	1.23185e+08	6.72403e+07	5.31843e+07	1.38486e+08	1.40933e+08	2.04982e+08	1.96789e+08	1.48299e+08	8.15178e+07	1.22492e+08	3.04253e+07	8.54063e+07	3.75891e+07	8.95497e+07	1.44101e+08	8.67304e+07	1.36667e+08	1.31945e+08	1.66731e+08	9.1379e+07	4.03282e+07	1.12795e+08	1.61286e+08
AGKPVICATQM16LESMIK	sp|P14618|KPYM_HUMAN	108	631.66	3	2.91611e+07	11109823	3.47876e+07	--	--	1.31067e+07	--	--	--	3.35595e+06	--	--	7.89659e+07	7.67239e+07	7.99804e+07	1.31202e+07	5.23095e+06	9.89944e+06	5.78843e+07	4.54459e+06	3.46718e+07	--	15300064	--
AGKPVICATQMLESMIK	sp|P14618|KPYM_HUMAN	209	938.989	2	3738330119	3473632860	3261207166	2897037980	3089930593	2889034872	3547247649	3707705594	3383723249	2727073525	2580527657	3853383243	3783484234	2723126277	3313019023	3422413485	3243780569	3164732996	3674957988	3478031378	3358631053	4609631340	5266899796	6367006800
AGLAPLEVR	sp|O75369-8|FLNB_HUMAN	108	463.277	2	1.90736e+08	1.70918e+08	1.50535e+08	1.85943e+08	1.82666e+08	189202879	203633357	2.1322e+08	2.33641e+08	2.74679e+08	1.71996e+08	1.34378e+08	1.68364e+08	1.54154e+08	1.70257e+08	2.1592e+08	2.02826e+08	2.19424e+08	2.2278e+08	230583688	2.23353e+08	2.91069e+08	2.75594e+08	2.22368e+08
AGLEPFFDFIVSINGSR	sp|Q9H8Y8-3|GORS2_HUMAN	126	934.98	2	--	--	--	1.8081e+07	5.29865e+06	6.94099e+06	9.2259e+06	1.23628e+07	1.05174e+06	4.1046e+07	3.34965e+07	2.24935e+07	9.67553e+06	1.23171e+07	1.4175e+07	1.87474e+07	1.74002e+07	1.77571e+07	1.45908e+07	2.91628e+07	1.09912e+07	3.91984e+06	2.13798e+07	3.10512e+07
AGLESGAEPGDGDSDTTK	sp|O60832|DKC1_HUMAN	217	853.87	2	3.77687e+07	3.62239e+07	3.96948e+07	5.69651e+07	5.99577e+07	5.91796e+07	53124869	6.14739e+07	49494908	57143607	5.82101e+07	6.16422e+07	3.88099e+07	3.63436e+07	1.83964e+07	6.03552e+07	4.62406e+07	5.81763e+07	2.98964e+07	4.00144e+07	5.71999e+07	4.10614e+07	5.13531e+07	59592800
AGLEWAEAARSQALQQRLLQLQRLETLARRFQHK	sp|Q9NRC6|SPTN5_HUMAN	27	804.042	5	1.2573e+07	2.88751e+07	1.04652e+07	2.66615e+07	5.3283e+07	4.24972e+07	2.59091e+07	1.92611e+07	1.87061e+07	8.44829e+07	4.65397e+07	--	1.1041e+07	1.24108e+07	1.61121e+07	4.12957e+07	3.20211e+07	3.50199e+07	2.82539e+07	1.60952e+07	2.96851e+07	2.56139e+07	6.13738e+07	6.28401e+07
AGLITNFNEPINQIATQIAVLIAK	sp|Q9UI26|IPO11_HUMAN	134	851.487	3	1.25367e+07	1.45241e+07	9.97116e+06	1.90259e+07	2.02084e+07	1.20403e+07	1.45916e+07	1.93847e+07	2.54635e+07	3.98198e+07	2.23558e+07	2.52889e+07	8.5293e+06	9.35798e+06	1.22196e+07	3.02381e+07	1.42807e+07	1.69142e+07	2.00841e+07	2.58642e+07	2.38635e+07	1.85253e+07	4.2982e+07	3.10373e+07
AGLLALEFYTPEAFNWR	sp|Q9NY33|DPP3_HUMAN	204	999.511	2	4.85552e+07	3.64626e+07	3.03387e+07	1.57195e+08	1.50769e+08	1.65378e+08	1.90002e+08	158924278	1.39639e+08	1.94462e+08	2.09754e+08	1.72678e+08	5.23563e+07	5.49004e+07	47634581	1.58197e+08	1.16575e+08	1.34249e+08	1.41519e+08	135563288	1.39667e+08	1.94352e+08	2.54678e+08	2.05016e+08
AGLLFIFNFHPSK	sp|Q04446|GLGB_HUMAN	90	745.909	2	1.11204e+07	4.39064e+06	1.07621e+07	1.27542e+07	1.30836e+07	5.36279e+06	6.36827e+07	8.33518e+06	1.76307e+07	3.22582e+07	5.34148e+07	2.67814e+07	--	8.16336e+06	5.98921e+06	29159549	1.19873e+07	--	3.57176e+07	3.9101e+07	1.94411e+07	9.53566e+07	1.04705e+08	3.55635e+07
AGLLHNILPSQSTDLHHSVGTELLSLVYK	sp|P78527|PRKDC_HUMAN	218	786.428	4	489788334	4.10999e+08	4.10056e+08	5.7503e+08	4.96223e+08	6.42928e+08	2.14953e+08	6.04614e+08	8.39569e+08	1055762696	3.14991e+08	5.87664e+08	1.50413e+08	1.81631e+08	2.51676e+08	3.7013e+08	2.91131e+08	5.05891e+08	5.6238e+08	7.35058e+08	6.99706e+08	3.43005e+08	1099737332	8.7364e+08
AGLLQVYIHTQK	sp|Q92979|NEP1_HUMAN	111	685.893	2	70679798	6.2045e+07	6.85379e+07	3.38431e+07	3.39726e+07	6.16598e+07	1.52256e+07	5.95838e+07	9.80148e+07	6.98391e+07	7.20255e+07	5.17127e+07	4.73304e+07	6.73168e+07	7.0071e+07	7.72952e+07	4.88692e+07	7.69159e+07	7.33951e+07	79463157	6.19001e+07	2.53479e+07	9.97423e+07	6.72447e+07
AGLLVLAVLSDGAGDHIR	sp|Q8TEX9|IPO4_HUMAN	120	593.003	3	1.7577e+07	1.24786e+07	1.54751e+07	3.51118e+07	2.78026e+07	3.20372e+07	2.88786e+07	7.34834e+07	7.02969e+07	4.82518e+07	4.47464e+07	2.00183e+07	7.30413e+06	--	9.42115e+06	3.42865e+07	2.88426e+07	1.8194e+07	1.23693e+07	4.12004e+07	--	2.94972e+07	5.23386e+07	3.85603e+07
AGLM16LVEFFAPWCGHCK	sp|P30101|PDIA3_HUMAN	43	680.322	3	120180332	1.09405e+08	1.15042e+08	1.59151e+08	1.88241e+08	1.92378e+08	1.81185e+08	181708673	1.62531e+08	1.35176e+08	1.61325e+08	9.0079e+07	5.2161e+07	8.65386e+07	9.19425e+07	--	4.89901e+07	2.94055e+07	106683213	93432593	8.53683e+07	1.89195e+08	2.07029e+08	1.23509e+08
AGLNCSTENMPIK	sp|P05198|IF2A_HUMAN	164	717.839	2	4.95069e+08	4.5858e+08	3.77474e+08	5.00408e+08	5.05862e+08	4.44451e+08	4.18326e+08	4.60714e+08	4.18416e+08	5.53669e+08	534420142	4.61823e+08	4.39866e+08	4.32764e+08	4.14664e+08	4.5745e+08	4.4895e+08	4.10295e+08	4.31663e+08	4.71686e+08	5.05299e+08	6.03401e+08	6.43673e+08	5.405e+08
AGLPCQDLEFVQFHPTGIYGAGCLITEGCR	sp|P31040|SDHA_HUMAN	279	1122.86	3	4.65043e+07	3.05965e+07	3.55036e+07	3.88228e+07	4.08813e+07	3.95797e+07	--	3.78369e+07	3.5693e+07	--	--	2.21627e+07	1.24851e+07	1.24984e+07	2.29468e+07	--	1.46733e+07	1.57388e+07	40944300	2.58515e+07	2.44041e+07	4.42572e+07	--	3.80381e+07
AGLQFPVGR	sp|Q16777|H2A2C_HUMAN	115	472.77	2	2744917306	2233975332	2280040176	2877148576	2608244051	3172979449	2284797315	2198672968	2278648656	2194303133	1619213861	1364162778	1187667235	1099849201	1093058392	1400237901	1287550751	1386944080	1500513650	1465052701	1340705957	2059931274	2162146234	1621196702
AGLQSLEASGR	sp|O60784-4|TOM1_HUMAN	102	544.788	2	1.71351e+07	--	--	3.341e+08	1.85602e+07	5.12327e+07	1.28701e+07	3.20072e+08	2.82697e+07	--	--	3.44842e+06	--	8.63578e+06	1.29049e+07	2.96544e+07	3.06375e+07	2.40939e+07	14476383	4.60098e+06	1.39978e+07	1.29096e+07	--	1.47109e+07
AGLQVLNDYLADK	sp|P24534|EF1B_HUMAN	139	710.378	2	5.04931e+07	7.29187e+07	60186016	3.38116e+08	4.03213e+08	3.76944e+08	4.57456e+07	2.80027e+07	2.84137e+07	4.21902e+07	2.42369e+07	9.01853e+06	4.26285e+07	3.42445e+07	6.47483e+07	1.86623e+07	2.35214e+07	11377802	--	--	1.75537e+07	3.35814e+07	3.08727e+07	4.74312e+07
AGLRPGDVILAIGEQMVQNAEDVYEAVR	sp|O43464-3|HTRA2_HUMAN	173	1005.19	3	--	614034	666975	1.95485e+07	2.55338e+07	1.67704e+07	2.08534e+07	1.78401e+07	1.91545e+07	4.1278e+07	2.49169e+07	1.05697e+07	3.59342e+06	5.44666e+06	6.95522e+06	5.02343e+07	4.39891e+07	3.66241e+07	1.58238e+07	1.8052e+07	4.74354e+06	6663034	2.34677e+07	2.69533e+07
AGLTHIITMDLHQK	sp|Q14558|KPRA_HUMAN	74	526.62	3	3.50723e+07	4.44128e+07	6.09294e+07	4.55806e+07	42778365	4.32145e+07	2.46538e+07	4.25161e+07	1.94548e+07	1.13878e+07	2.94329e+07	2.28616e+07	6.31347e+07	4.10909e+07	3.98387e+07	4.99482e+07	3.36499e+07	4.49761e+07	2.7876e+07	3.62159e+07	5.46649e+07	13751933	4.81058e+07	6.58537e+07
AGMAMAGQSPVLR	sp|P26599|PTBP1_HUMAN	112	644.829	2	4.36916e+07	1402885961	1.28307e+07	--	1349953572	2.10512e+07	--	--	--	2.29322e+07	--	3.73202e+06	5.23997e+06	8.51749e+08	--	18525422	1.60806e+07	7.73804e+06	9.53577e+06	1.72449e+08	--	--	--	1308912127
AGMSAEQAQGLLEK	sp|Q9Y2Q3-4|GSTK1_HUMAN	130	716.861	2	1.10534e+08	8.37147e+07	9.09464e+07	7.68613e+07	1.36698e+08	1.45153e+08	9.35994e+07	64712927	7.76981e+07	1.4588e+08	7.35699e+07	86878591	96004942	7.39002e+07	8.43362e+07	6.09528e+07	8.72536e+07	8.64856e+07	90301306	9.99801e+07	5.9424e+07	1.15253e+08	1.08281e+08	1.30354e+08
AGMVHLLDFLGMIFLTMIWAIC	sp|Q96E52-2|OMA1_HUMAN	53	1276.65	2	1.96732e+07	5.06988e+07	90758558	1.52538e+07	1.55225e+07	9.30342e+07	6.65218e+07	5.45741e+07	7.90909e+07	74150483	1.76137e+07	7.42859e+06	6.25958e+07	3.1806e+07	7.60969e+06	3.5643e+07	4.65019e+07	5.05793e+07	44504757	6.59338e+07	1.66915e+07	6.72103e+07	1.78878e+07	1.12512e+08
AGNASKDEIDSAVK	sp|P23381|SYWC_HUMAN	198	468.904	3	1.80875e+08	1.79535e+08	1.97048e+08	2.07162e+08	2.1392e+08	2.31864e+08	2.05605e+08	2.05394e+08	2.03503e+08	2.67023e+08	196921195	1.91299e+08	1.72356e+08	1.9398e+08	1.92011e+08	2.37022e+08	2.30777e+08	2.47191e+08	2.3019e+08	2.5373e+08	219832399	275682595	3.22944e+08	3.30442e+08
AGNFIGWLHIDGANLSVLLVEHALSK	sp|Q7KZF4|SND1_HUMAN	219	694.38	4	4.19265e+07	4.41176e+07	2.59142e+07	1.31992e+08	1.95237e+08	1.04728e+08	2.79212e+08	3.45241e+08	2.62963e+08	388801882	5.45217e+08	3.30806e+08	4.33152e+07	8.37783e+07	7.76719e+07	1.64438e+08	1.3418e+08	2.10775e+08	2.34747e+08	2.01677e+08	1.207e+08	3.95134e+08	4.38576e+08	2.40826e+08
AGNGQWASVIR	sp|Q15393|SF3B3_HUMAN	91	579.804	2	--	--	--	--	--	--	2.50057e+08	1.99677e+07	2.5775e+08	2.42206e+07	--	1.8209e+07	--	--	--	--	2.76102e+08	--	--	--	--	108525323	4.19331e+08	4.87619e+08
AGNLGGGVVTIER	sp|P35268|RL22_HUMAN	139	621.844	2	7.2467e+08	7.77661e+08	6.95371e+08	7.46101e+08	8.87119e+08	824294132	9.43759e+08	9.98431e+08	9.39974e+08	1129650669	8.0157e+08	5.9034e+08	760744224	8.05303e+08	9.08514e+08	9.4746e+08	8.89765e+08	1057714398	1057908304	1000860070	9.5515e+08	1289303512	1575550836	1117263488
AGNNMLLVGVHGPR	sp|P21333-2|FLNA_HUMAN	153	478.927	3	2.48649e+08	2.83682e+08	2.31429e+08	274725237	2.79368e+08	3.19138e+08	2.65834e+08	2.89573e+08	2.78792e+08	3.3373e+08	229761006	1.82567e+08	2.23652e+08	2.41645e+08	2.63852e+08	2.59209e+08	2.90579e+08	313713810	3.48233e+08	3.15023e+08	2.91948e+08	4.09577e+08	4.84954e+08	3.29352e+08
AGNYEEALQLYQHAVQYFLHVVK	sp|O75351|VPS4B_HUMAN	231	680.851	4	2.41385e+08	229579464	2.43054e+08	2.60113e+08	4.51973e+08	4.07703e+08	2.82748e+08	4.99942e+08	581748300	7.73581e+07	3.86064e+08	4.67164e+08	2.27811e+08	4.15966e+07	1.92476e+08	3.20706e+08	3.05964e+08	2.98017e+08	2.32026e+08	--	1.47863e+08	9.5002e+07	--	--
AGPAEAVAGQQKPQEQIQAMDEMDILQYIQDHDTPAQAAPSLF	sp|Q53T59|H1BP3_HUMAN	20	1551.08	3	--	--	--	--	--	--	1.42515e+07	1.78058e+07	1.91738e+07	3.7527e+07	5.14489e+07	--	--	--	--	--	--	9.3359e+06	--	9.05615e+06	11937204	2.2308e+07	44007549	--
AGPAIPTPAVSSALAVAVPLGPIMAVTAAPAMVATLGTVTK	sp|O75170-6|PP6R2_HUMAN	51	1261.71	3	3.06945e+06	1.55389e+06	2.88055e+06	9.52968e+06	3.14099e+06	3.64231e+06	4.75125e+06	--	1.80008e+06	2.96551e+06	4.00977e+06	937022	--	2.67051e+06	3.82413e+06	5.75361e+06	1.62869e+06	--	3.37208e+06	--	2.97239e+06	9.78376e+06	1.8965e+07	1.06729e+07
AGPGTLSVTIEGPSK	sp|O75369-8|FLNB_HUMAN	174	707.384	2	2.87393e+08	2.65344e+08	3.02189e+08	2.7657e+08	313526123	294364084	2.68688e+08	2.99206e+08	270020082	3.27879e+08	2.50776e+08	2.12068e+08	2.5583e+08	2.16866e+08	2.50979e+08	252177976	2.41486e+08	2.09163e+08	2.47962e+08	2.83323e+08	290917232	4.00363e+08	4.75219e+08	3.27513e+08
AGPIWDLR	sp|O60506-3|HNRPQ_HUMAN	106	464.256	2	2.91144e+08	3.3785e+08	3.52632e+08	3.91857e+08	4.0119e+08	3.67404e+08	4.89007e+08	4.72785e+08	3.4951e+08	4.33291e+08	2.61254e+08	2.9352e+08	3.31032e+08	2.37404e+08	2.71752e+08	4.27071e+08	3.91319e+08	4.02652e+08	4.42573e+08	435988998	3.94898e+08	6.38308e+08	5.68086e+08	3.95119e+08
AGPKADGEEDEVK	sp|Q15020|SART3_HUMAN	24	672.819	2	--	--	--	--	--	--	--	--	--	--	--	--	1.45803e+06	2.38408e+06	3.04065e+06	--	--	--	1.71434e+06	--	--	--	--	--
AGPNTNGSQFFICTAK	sp|P62937|PPIA_HUMAN	169	856.905	2	7.24921e+07	7.54826e+07	6.38858e+07	4.44704e+07	5.20706e+07	6.52997e+07	1.01263e+08	4.75766e+07	8.23708e+07	6.38939e+07	6.02722e+07	6.44807e+07	1.85508e+07	2.30294e+07	2.57492e+07	45015109	3.9077e+07	4.1188e+07	4.23341e+07	4.31807e+07	3.70291e+07	7.55001e+07	6.83988e+07	8.02238e+07
AGPSAQEPGSQTPLK	sp|O60271-4|JIP4_HUMAN	160	734.376	2	1.75738e+08	1.62301e+08	1.57255e+08	2.33017e+08	2.40263e+08	1.82332e+08	2.36893e+07	3.81282e+07	2.42814e+08	294909088	1.47504e+07	33919765	1.03362e+08	1.00765e+08	1.09268e+08	2.86883e+08	2.79229e+08	2.74498e+08	2.63753e+08	2.93014e+08	4.49101e+07	3.99471e+08	7.06163e+07	3.85979e+08
AGPSDSNLDGTVTEMAIHAAAVLLCGQNELLEPLK	sp|Q63HN8|RN213_HUMAN	144	1212.27	3	1.03327e+06	898329	1.01518e+06	--	--	--	--	--	--	2.42092e+06	3.86418e+06	--	--	808288	--	3.86714e+06	--	5.46917e+06	5.03071e+06	6.61477e+06	1.93392e+06	8.87386e+06	9.94675e+06	2.50889e+06
AGPSMQQDFYTVEDLATQLLSSAFVNLNNIPDYR	sp|Q9HAV4|XPO5_HUMAN	247	1273.29	3	1.67681e+06	--	--	1.87842e+07	2.27011e+07	1.1836e+07	1.80683e+07	9.88339e+06	1.37029e+07	2.69604e+07	2.30984e+07	1.28736e+07	944549	--	3.05903e+06	1.78358e+07	1.9964e+07	2.06595e+07	9.30364e+06	1.37573e+07	8.10385e+06	2.19015e+07	2.18425e+07	1.51924e+07
AGPVVTDNGNFILDWK	sp|P49247|RPIA_HUMAN	189	873.448	2	65277300	4.25717e+07	1.93825e+07	3.04357e+07	4.98266e+07	3.92708e+07	5.31622e+07	38169806	4.90198e+07	4.29175e+07	1.2051e+08	2.37161e+07	3.21664e+07	5.63488e+07	2.38739e+07	1.62126e+07	2.16097e+07	3.1983e+07	3.9744e+07	7.30799e+07	1.13433e+07	1.90009e+08	7.66657e+07	6.83258e+07
AGQAVDDFIEK	sp|P52209-2|6PGD_HUMAN	146	596.795	2	1732102668	1477050284	1411813372	1558858705	1781764367	1641048810	1806241187	1858451357	1636035126	2186103601	1564107367	1144663916	1284858169	1247329424	1508403405	1688355247	1660340872	1481785360	1756993636	1729871931	1714748242	2208897944	2449618073	1885165852
AGQCVIGLQMGTNK	sp|Q99439|CNN2_HUMAN	138	738.869	2	2.82618e+07	3.29029e+07	46275558	5.2922e+07	3.35224e+07	44848488	--	9.88122e+06	--	--	--	--	3.43511e+07	2.16775e+07	1.71586e+07	18867768	4.97131e+07	4.57096e+07	--	2.92366e+07	2.52405e+07	3.72615e+07	1.15008e+07	--
AGQLISELFTNR	sp|Q9UKY3|CES1P_HUMAN	122	674.865	2	--	3.22948e+07	--	--	5.21272e+07	3.43015e+07	8.0963e+07	96263767	62291745	1.59942e+08	47582674	2.20946e+07	--	1.93521e+07	--	--	--	--	--	23436297	--	1.32726e+08	9.05975e+07	9.59298e+07
AGQLISELFTNRK	sp|Q9UKY3|CES1P_HUMAN	146	492.943	3	8.92593e+07	1.214e+08	1.37506e+08	9.97707e+07	1.80578e+08	1.64983e+08	5.36252e+07	9.16047e+07	6.31869e+07	3.58366e+07	4.58852e+07	7.26015e+07	9.00118e+07	1.03226e+08	8.23225e+07	160384634	7.30192e+07	1.39921e+08	1.13414e+08	1.0357e+08	1.22432e+08	3.6483e+07	1.74028e+07	1.15138e+08
AGQLLSELFTNRK	sp|P23141-3|EST1_HUMAN	150	492.944	3	8.92593e+07	1.214e+08	1.37506e+08	9.97707e+07	1.70925e+08	1.64983e+08	5.36252e+07	9.16047e+07	6.31869e+07	9.95071e+07	4.58852e+07	7.30283e+07	9.00118e+07	1.03226e+08	8.23225e+07	160384634	7.30192e+07	1.39921e+08	1.13414e+08	1.0357e+08	1.22432e+08	1.0235e+08	1.74028e+07	1.15138e+08
AGQMVTVWAAGAGVAHSPPSTLVWK	sp|Q03252|LMNB2_HUMAN	211	841.106	3	--	2.78897e+07	--	2.54175e+07	3.64738e+07	41999753	19836127	12171744	2.11876e+07	4249106	1.60935e+07	--	--	--	--	--	--	11306691	--	--	7.87078e+06	2.08168e+07	30672231	--
AGQPHSSSDAAQAPAEQPHSSSDAAQAPCPR	sp|P29372-5|3MG_HUMAN	203	779.099	4	2.89141e+07	1.39398e+07	2.8234e+07	3.23264e+07	29160676	3.12264e+07	3.16428e+07	1.04614e+07	1.96782e+07	4.60453e+07	2.67037e+07	2.75404e+07	1.79849e+07	1.33913e+07	2.60415e+07	3.6223e+07	39182801	3.72554e+07	3.03088e+07	3.62104e+07	2.84467e+07	3.84982e+07	2.93329e+07	4.53629e+07
AGQPLESDSVK	sp|Q9ULP9-2|TBC24_HUMAN	101	565.789	2	1.28783e+08	7.09666e+07	7.14688e+07	8.23012e+08	5.94865e+07	6.60437e+08	3.57483e+07	5.45172e+07	3.0705e+07	8.6522e+08	3.44221e+07	4.11082e+07	7.89249e+07	5.50578e+07	6.2529e+07	4.73076e+07	6.43944e+07	3.80422e+07	3.1553e+07	6.78157e+07	4.39636e+07	3.76031e+07	4.86933e+07	4.11345e+07
AGQPLQLLDASWYLPK	sp|P25325-2|THTM_HUMAN	189	900.489	2	2.05738e+08	1.49255e+08	1.52468e+08	1.81789e+08	164457642	188259431	2.20706e+08	203849794	1.91174e+08	2.11523e+08	2.30306e+08	2.10583e+08	1.06549e+08	1.56131e+08	1.59982e+08	2.00949e+08	1.96473e+08	2.17792e+08	2.71049e+08	2.59575e+08	2.39148e+08	360675597	4.1845e+08	2.5545e+08
AGQSAAGAAPGGGVDTR	sp|P21333-2|FLNA_HUMAN	195	721.852	2	1.11724e+08	1.08171e+08	1.12701e+08	1.18616e+08	1.19969e+08	1.24922e+08	1.19972e+08	1.00147e+08	1.24117e+08	1.30569e+08	1.2628e+08	1.21206e+08	1.37697e+08	1.4926e+08	1.52916e+08	1.62656e+08	170825155	1.7488e+08	1.42941e+08	1.40266e+08	1.31863e+08	2.05519e+08	2.33324e+08	2.1757e+08
AGQSVIGLQMGTNK	sp|Q15417|CNN3_HUMAN	166	702.369	2	5.47627e+07	1.07226e+08	120085579	45089335	6.04924e+07	2.22007e+07	1.2126e+08	5.37451e+07	6.32741e+07	8.8045e+07	9.71939e+07	7.15767e+07	6.96605e+07	6.95075e+07	3.06053e+07	1.60536e+08	1.19363e+08	1.18807e+08	1.276e+08	9.76547e+07	9.87853e+07	1.29384e+08	--	57430848
AGQVVTIWAAGAGATHSPPTDLVWK	sp|P02545-2|LMNA_HUMAN	232	845.111	3	557757016	5.3628e+08	459182771	7.11145e+08	7.05046e+08	7.3858e+08	7.84517e+08	8.20605e+08	7.18336e+08	6.66729e+08	5.79066e+08	4.14486e+08	3.9367e+08	4.02251e+08	3.55597e+08	5.17232e+08	4.58431e+08	4.72496e+08	6.05212e+08	4.20762e+08	4.67255e+08	8.69568e+08	8.36395e+08	6.57755e+08
AGRMEPMNSNSMGRPGGDYNTSLPR	sp|Q9Y6Q9-4|NCOA3_HUMAN	46	899.073	3	--	--	--	1.29891e+07	--	6.10971e+06	--	1.167e+07	--	--	--	--	--	--	--	--	--	--	--	--	--	--	--	--
AGSDGESIGNCPFSQR	sp|Q9Y696|CLIC4_HUMAN	204	841.366	2	4.22673e+08	384365224	3.745e+08	4.21431e+08	4.21586e+08	4.16006e+08	4.48872e+08	525785001	4.64205e+08	6.12438e+08	5.83768e+08	5.36485e+08	3.27608e+08	3.22788e+08	3.05978e+08	3.98251e+08	3.83448e+08	4.14903e+08	4.39069e+08	4.78663e+08	465356792	6.64877e+08	7.01817e+08	5.93745e+08
AGSGAGGGGSAEQLDALVK	sp|Q86SX6|GLRX5_HUMAN	211	822.914	2	112035841	1.63787e+08	7.7375e+07	1.38532e+08	2.22102e+08	8.26127e+07	1.5566e+08	2.9235e+08	1.48956e+08	1.19285e+08	8.68321e+07	1.16075e+08	5.61432e+07	1.54937e+08	64103240	8.31712e+07	1.21083e+08	9.70115e+07	2.14468e+08	24842973	1.30726e+08	1.50425e+08	1.50529e+08	3.02147e+08
AGSGAGTGGGTASGGTEGGSAESEGAK	sp|Q14103-3|HNRPD_HUMAN	213	1084.47	2	2.29881e+06	1.50055e+06	4.94965e+06	6.76952e+06	3.80103e+06	1.25371e+06	6.0886e+06	5.18369e+06	9.04542e+06	8.67044e+06	5.49415e+06	8.01233e+06	--	--	--	5.12978e+06	5.11009e+06	6.32892e+06	8.95714e+06	8.17062e+06	1.05486e+07	5.47914e+06	8.18063e+06	7.53411e+06
AGSGSQVPTEPK	sp|P31431-2|SDC4_HUMAN	152	579.294	2	4.47906e+08	1.9589e+08	2.19569e+08	1.43483e+08	2.04741e+08	2.4853e+08	1.78519e+08	1.20373e+08	133032100	2.3309e+08	1.80801e+08	1.85529e+08	4.90543e+08	5.88258e+08	2.70124e+08	1.3452e+08	1.43745e+08	119666004	4.07755e+08	2.12517e+08	1.77323e+08	7.00917e+07	187844349	1.54459e+08
AGSIVHELNPNFQPPK	sp|O43776|SYNC_HUMAN	123	583.31	3	2.01353e+08	1.49943e+08	1.69776e+08	3.8948e+08	3.84895e+08	4.92951e+08	--	--	--	--	--	--	1.39071e+08	149055331	1.18617e+08	--	--	--	--	--	--	--	--	--
AGSNMLLIGVHGPTTPCEEVSMK	sp|O75369-8|FLNB_HUMAN	256	810.062	3	5.40704e+08	5.56549e+08	6.09726e+08	5.66331e+08	6.59949e+08	6.32546e+08	3.4594e+08	6.1762e+08	6.16567e+08	424160555	4.88555e+08	3.50337e+08	5.23275e+08	4.31658e+08	5.12885e+08	5.61821e+08	5.54371e+08	5.43162e+08	6.75219e+08	637225811	5.85757e+08	--	6.75486e+08	4.73867e+08
AGSSWQCDTCLLQNK	sp|P49790-2|NU153_HUMAN	65	884.395	2	--	4.27511e+06	8.82987e+06	3.5695e+06	1.95785e+07	7.88166e+06	--	9.65309e+06	--	--	--	9.36455e+06	2.91859e+06	--	7.32163e+06	1.52259e+07	1.11989e+07	6.18022e+06	9.48971e+06	1.92309e+07	7.06667e+06	--	1.97594e+07	1.3232e+07
AGTEDEEEEEEGRR	sp|O95456-2|PSMG1_HUMAN	161	545.897	3	1.29816e+08	1.10301e+08	1.08093e+08	1.048e+08	1.23498e+08	1.1949e+08	1.67895e+08	1.56835e+08	1.52219e+08	1.28854e+08	1.06842e+08	1.06933e+08	1.22236e+08	8.26483e+07	8.97638e+07	1.15479e+08	1.47589e+08	141199819	1.02725e+08	1.11191e+08	1.04719e+08	159747648	2.13159e+08	1.73689e+08
AGTELVNFLSYFVELGTQPA	sp|P02652|APOA2_HUMAN	48	1078.55	2	1.12025e+07	7.06598e+06	8.72958e+06	3.36847e+07	2.64718e+07	2.18751e+07	2.28785e+07	3.03188e+07	9.72089e+06	1.72777e+07	1.41935e+07	1.03839e+07	1.60665e+07	1.8252e+07	2.19323e+07	2.41872e+07	3.63356e+07	2.8775e+07	1.25241e+07	2.25615e+07	1.59871e+07	1.83867e+07	6.18125e+06	1.34212e+07
AGTELVNFLSYFVELGTQPAT	sp|P02652|APOA2_HUMAN	35	1129.08	2	1.0333e+07	9.89859e+06	8.34504e+06	2.87177e+07	2.57699e+07	1.4599e+07	1.02573e+07	1.50527e+07	9.4572e+06	1.36914e+07	1.05494e+07	1.397e+07	1.16787e+07	1.52512e+07	1.6267e+07	1.27498e+07	2.22748e+07	1.58538e+07	1.76078e+07	1.1665e+07	6.26842e+06	1.54173e+07	2.60635e+07	1.2072e+07
AGTELVNFLSYFVELGTQPATQ	sp|P02652|APOA2_HUMAN	130	1193.1	2	3037557905	2534931375	2765835515	6489295713	6244133456	4566493625	6779668101	5937289066	5432423654	6321944690	4947194689	3476144388	8056385021	4746958369	4807475321	5902940903	6216596181	5785454497	4364181383	4435560131	4240371980	5660956561	6030339805	6130396124
AGTFQAFEQFGQQLLAHGHYASPEIK	sp|Q13813-3|SPTN1_HUMAN	225	719.609	4	9.53204e+08	748052804	8.82718e+08	6.73816e+08	7.52798e+08	8.90419e+08	8.96555e+08	8.05963e+08	9.58291e+08	682048635	8.02051e+08	4.46297e+08	7.79936e+08	7.30413e+08	7.89129e+08	8.41727e+08	807572243	8.89987e+08	1120579671	1042570374	9.17144e+08	1412923015	1414482021	1217424533
AGTGVDNVDLEAATR	sp|O43175|SERA_HUMAN	203	744.868	2	9.36269e+08	8.98331e+08	808564276	708041893	7.96909e+08	8.14326e+08	8.74275e+08	8.97365e+08	9.13191e+08	1040113565	7.88766e+08	6.53015e+08	7.18219e+08	6.76353e+08	8.45383e+08	9.11774e+08	9.52572e+08	9.6095e+08	1005234321	1050373482	9.82443e+08	1199138559	1469408506	1218478721
AGTGVDNVDLEAATRK	sp|O43175|SERA_HUMAN	147	539.614	3	3.93091e+08	3.83637e+08	3.72619e+08	4.61405e+08	5.05126e+08	4.54681e+08	3.53425e+08	2.59384e+07	3.0888e+08	4.09577e+08	6.58009e+07	4.10338e+08	3.03506e+08	2.1628e+08	2.65474e+08	348544098	3.81696e+08	3.77093e+08	6.377e+07	7.04658e+07	7.68787e+07	4.59341e+07	4.21231e+08	3.56527e+08
AGTLTVEELGATLTSLLAQAQAQAR	sp|P58107|EPIPL_HUMAN	269	1257.18	2	7.17922e+07	8.2493e+07	6.47927e+07	5.48167e+07	6.00784e+07	5.50358e+07	9.45981e+07	9.7771e+07	8.09016e+07	1.40322e+08	1.47567e+08	9.25611e+07	4.90086e+07	5.93967e+07	6.51869e+07	1.07254e+08	1.2962e+08	1.25081e+08	1.39353e+08	1.51922e+08	113934393	2.21449e+08	2.3842e+08	2.51941e+08
AGTQAPEGVAR	sp|Q96JB5|CK5P3_HUMAN	58	528.777	2	3.16509e+06	2.79507e+06	4.22294e+06	--	--	--	--	--	--	--	--	5.31976e+06	1.43394e+07	1.56155e+07	1.31869e+07	--	--	5.88315e+06	5.79914e+06	--	--	--	--	--
AGTQIENIDEDFRDGLK	sp|O43707|ACTN4_HUMAN	193	960.967	2	8.95079e+08	8.79781e+08	8.3874e+08	2085305925	2107366691	1130675368	1979795304	2780077405	2499800872	2143228932	2007400497	1687383305	5.91614e+08	5.98637e+08	1342935674	1943438424	1756259954	1651012278	2274804414	2244127352	1125680615	2694705549	3524086212	2463584743
AGTQIENIEEDFR	sp|P12814|ACTN1_HUMAN	104	761.364	2	3.21658e+07	4.30607e+07	2.70367e+07	44598498	4.81544e+07	4.61174e+07	4.83086e+07	8.90486e+07	6.96866e+07	2.99658e+07	2.76873e+07	6.92429e+06	7.4076e+06	8835282	--	4.12989e+07	2.70326e+07	1.36388e+07	3.84553e+07	1.91381e+07	1.82643e+07	5.53859e+07	103017333	7.2942e+07
AGTQIENIEEDFRDGLK	sp|P12814|ACTN1_HUMAN	176	645.653	3	236191865	2.71148e+08	2.30671e+08	3.55675e+08	4.05674e+08	3.96032e+08	445814199	4.53737e+08	4.42209e+08	3.91779e+08	3.75894e+08	2.94432e+08	9.95719e+07	1.99492e+08	2.23366e+08	3.33618e+08	2.97368e+08	3.5721e+08	4.6364e+08	4.22772e+08	3.68773e+08	5.42418e+08	6.01734e+08	4.71556e+08
AGVENGKPTHFTVYTK	sp|O75369-8|FLNB_HUMAN	150	583.638	3	8.10382e+07	1.23316e+08	1.28586e+08	1.19753e+08	1.23542e+08	1.39729e+08	1.45045e+08	1.00265e+08	1.02992e+08	1.31269e+08	1.4029e+08	1.18802e+08	1.1108e+08	1.40123e+08	1.151e+08	1.46328e+08	125566463	1.18991e+08	120510339	1.35047e+08	1.0413e+08	1.47523e+08	1.91496e+08	1.53944e+08
AGVENQEYTGPTKM16HKLLHILK	sp|Q5T1B0-2|AXDN1_HUMAN	30	631.592	4	--	--	5.56262e+06	--	--	--	--	--	--	--	--	--	--	--	--	--	--	--	--	5.10312e+06	2.89906e+06	1.79359e+06	6.65915e+06	--
AGVLADDHLIEVNGENVEDASHEEVVEK	sp|Q5T2W1|NHRF3_HUMAN	253	1006.48	3	8.13337e+07	1.22993e+08	1.24395e+08	7.1747e+07	9.89805e+07	1.46749e+08	1.86485e+08	1.1422e+08	117889659	1.05282e+08	1.28824e+08	7.87034e+07	80232238	4.63925e+07	6.80016e+07	1.1801e+08	9.58009e+07	9.16229e+07	9.16631e+07	89870557	7.35933e+07	1.01556e+08	1.87344e+08	1.30628e+08
AGVMALANLLQIQR	sp|Q9Y224|CN166_HUMAN	173	749.433	2	2.77396e+08	2.84738e+08	2.45187e+08	2.30709e+08	2.54988e+08	2.88363e+08	288831794	3.42058e+08	3.05473e+08	3.19071e+08	2.73022e+08	2.89985e+08	1.94928e+08	1.86993e+08	2.15373e+08	2.56422e+08	1.92022e+08	2.33971e+08	3.09175e+08	2.80248e+08	2.83829e+08	3.71946e+08	3.67976e+08	2.44875e+08
AGVNFSEFTGVWK	sp|O75340-2|PDCD6_HUMAN	156	721.361	2	33029587	4.79882e+07	2.5706e+07	6.05377e+07	6.13195e+07	7.36694e+07	5.95482e+07	8.92973e+07	6.17463e+07	7.21257e+07	--	6.18134e+07	4.47102e+07	3.421e+07	3.28403e+07	4.6497e+07	3.16807e+07	3.036e+07	2.58638e+07	5.40944e+07	4.54089e+07	9.32724e+07	6.99226e+07	7.51004e+07
AGVNTVTTLVENK	sp|P62424|RL7A_HUMAN	146	673.37	2	7.49955e+07	7.68043e+07	4.79427e+07	3.79458e+07	5.86932e+07	4.68382e+07	4.95094e+07	6.6055e+07	6.28538e+07	6.06387e+07	4.31011e+07	4.52153e+07	90859711	89573476	7.04645e+07	8.94319e+07	9.38455e+07	7.17998e+07	6.59318e+07	7.86248e+07	7.94699e+07	1.33977e+08	1.28947e+08	1.03795e+08
AGVNTVTTLVENKK	sp|P62424|RL7A_HUMAN	175	491.948	3	4.69831e+07	40239263	3.57298e+07	2.39632e+07	2.32957e+07	2.5091e+07	1.53441e+07	2.10876e+07	1.56447e+07	3.21054e+07	3.2126e+07	3.13148e+07	6.87286e+07	7.11628e+07	5.80684e+07	6.7612e+07	6.14759e+07	5.08611e+07	4.40686e+07	6.00284e+07	4.26586e+07	1.06979e+08	8.6612e+07	9.10011e+07
AGVPMEVMGLMLGEFVDDYTVR	sp|O00487|PSDE_HUMAN	295	1215.08	2	1.46954e+07	1.6286e+07	1.27073e+07	5.56114e+07	5.91882e+07	47363484	5.62973e+07	4.83477e+07	4.61666e+07	9.63198e+07	8.2376e+07	5.25578e+07	4.43792e+07	4.3699e+07	4.76781e+07	8.80495e+07	9.02279e+07	7.08573e+07	5.65412e+07	6.0332e+07	4.00993e+07	1.02464e+08	1.10348e+08	112920140
AGVQADEDEDGDEKDEK	sp|P26358|DNMT1_HUMAN	144	617.257	3	3.28012e+06	3.28827e+06	5.38534e+06	5.16846e+06	2.22992e+06	2.88469e+06	3.72473e+06	7.41543e+06	6.66861e+06	4.16466e+06	2.94912e+06	3.2435e+06	--	2.95025e+06	1.99581e+06	3.78146e+06	3.97011e+06	1.9534e+06	3.21318e+06	4.20097e+06	6.13319e+06	5.6004e+06	4.44778e+06	5.55623e+06
AGVQADEDEDGDEKDEKK	sp|P26358|DNMT1_HUMAN	85	659.956	3	2.70744e+06	5.32607e+06	3.34897e+06	3.18787e+06	3.44142e+06	4.12679e+06	1.37816e+06	2.20818e+06	2.11115e+06	4.62393e+06	2.91082e+06	5.32577e+06	1.99792e+06	3.69087e+06	1.37302e+06	2.21083e+06	2.81792e+06	3.12778e+06	4.29503e+06	3.35075e+06	5.91741e+06	1.42173e+06	7.1268e+06	4.3922e+06
AGVSISVVHGNLSEEAAK	sp|P36551|HEM6_HUMAN	194	589.98	3	7.16165e+07	6.14918e+07	6.36152e+07	8.45168e+07	1.01194e+08	9.24115e+07	6.13677e+07	7.16783e+07	7.28521e+07	89663200	7.6028e+07	5.96191e+07	6.80092e+07	6.63063e+07	8.81882e+07	9.00465e+07	9.55429e+07	9.44196e+07	5.94649e+07	6.7428e+07	7.247e+07	1.1797e+08	133814806	1.19415e+08
AGWSLEDVDIFEINEAFAAVSAAIVK	sp|Q9BWD1|THIC_HUMAN	323	1383.21	2	1.29332e+08	1.09728e+08	1.37098e+08	3.86593e+08	4.24703e+08	3.31473e+08	4.18813e+08	316819953	3.06256e+08	4.13037e+08	3.79742e+08	2.24348e+08	2.2234e+08	203027445	2.18155e+08	3.50926e+08	3.87956e+08	3.76332e+08	3.16939e+08	3.54102e+08	3.28359e+08	3.47321e+08	3.72007e+08	3.62515e+08
AGYLRSPSWTRTRAEQSHEKQPLGDPER	sp|Q9H9R9|DBND1_HUMAN	-36	1084.87	3	66824.8	179742	175483	825561	759698	756247	1.27223e+06	1.63865e+06	2.04168e+06	300544	258045	237683	66739.2	--	226982	467563	45535.9	806101	967174	1.47961e+06	351842	125291	778297	1.23044e+06
AGYTDKVVIGMDVAASEFFR	sp|P06733|ENOA_HUMAN	147	726.03	3	1.67682e+07	2.70411e+07	1.47514e+07	--	4.05156e+07	5.47469e+07	--	--	--	1.87008e+07	3.36039e+07	2.1352e+07	9.92108e+07	1.00577e+08	1.18807e+08	6.90401e+07	49534958	7.52815e+07	1.08981e+08	9.76662e+07	1.39364e+08	2.09832e+07	2.48264e+07	1.80519e+07
AHAAVWNAQEAQADFAK	sp|O00170|AIP_HUMAN	75	609.963	3	3.93089e+07	4.15273e+07	5.49694e+07	4.8418e+07	5.05558e+07	4.90733e+07	1.92472e+07	2.94332e+07	3.36851e+07	4.55343e+07	2.28462e+07	3.27669e+07	2.65304e+07	4.34439e+07	2.31163e+07	2.95046e+07	3.44363e+07	3.35736e+07	3.65151e+07	4.52624e+07	4.5124e+07	4.41284e+07	69343212	4.71965e+07
AHAMAQVDAWK	sp|Q86TX2|ACOT1_HUMAN	105	614.299	2	--	5.03263e+06	1.08298e+07	6.01481e+06	--	--	7.90245e+07	--	--	69334836	109051319	1.43036e+08	6.18976e+06	--	--	4.04882e+06	--	--	--	--	--	2.39344e+08	--	6.36619e+07
AHCQDLSGPYGHEFATSESLGGRVGK	sp|Q66PJ3-6|AR6P4_HUMAN	-3	1380.66	2	313355	599143	716313	111899	1.35933e+06	2.84427e+06	--	888178	1.07652e+06	2.47804e+06	403922	--	209821	526187	438549	2.16139e+06	760040	228077	186741	389719	--	--	557586	993132
AHCQTSGWSLTEQDPYNNIVR	sp|P22033|MUTA_HUMAN	127	826.046	3	2.56497e+07	2.69746e+07	--	2.11588e+07	8.75113e+06	2.22022e+07	1.38789e+07	3.01779e+07	5.01612e+07	9.28933e+06	--	2.22263e+07	--	--	7.99446e+06	1.0313e+07	7.66113e+06	--	1.28127e+07	2.46517e+07	25737082	1.71646e+07	--	2.21603e+07
AHDGGIYAISWSPDSTHLLSASGDK	sp|O75083|WDR1_HUMAN	268	862.415	3	6.60645e+08	4.93514e+08	621068676	5.9177e+08	6.24263e+08	6.96576e+08	8.75895e+08	8.89002e+08	8.26226e+08	6.56742e+08	678470271	794190642	350063515	3.23569e+08	4.60311e+08	6.87443e+08	5.69405e+08	6.38594e+08	7.47832e+08	6.84421e+08	6.28699e+08	7.89996e+08	1204755623	775077541
AHDGSVFTLCQMR	sp|Q9HC35|EMAL4_HUMAN	171	761.351	2	6.79154e+08	6.33949e+08	5.54364e+08	6.41347e+08	7.16183e+08	8.19252e+08	6.85535e+08	6.94311e+08	6.45108e+08	796166117	5.77297e+08	4.4696e+08	3.69717e+08	4.36101e+08	4.02323e+08	7.5007e+08	7.23007e+08	6.7529e+08	7.87231e+08	7.68747e+08	7.43317e+08	834055242	9.76718e+08	7.63745e+08
AHEILPNLVCCSAK	sp|P50990|TCPQ_HUMAN	154	806.402	2	1.45297e+08	1.70474e+08	1.30658e+08	163188814	1.7537e+08	1.76721e+08	8.93718e+07	174912251	1.40934e+08	1.57645e+08	1.15833e+08	8.58223e+07	1.52899e+08	1.27976e+08	1.52433e+08	1.89435e+08	1.57098e+08	2.04506e+08	2.01185e+08	2.60018e+08	224279365	181210717	2.75434e+08	1.84225e+08
AHFGLPSVEAEDKEGKPPISVK	sp|Q9BXS5|AP1M1_HUMAN	180	584.563	4	2.4686e+08	1.44649e+08	1.90316e+08	1.59448e+08	1.754e+08	1.95865e+08	1.25306e+08	1.40029e+08	1.71689e+08	2.92732e+08	1.89943e+08	1.48857e+08	1.49986e+08	1.32655e+08	1.9743e+08	1.95381e+08	2.02552e+08	1.77049e+08	2.1059e+08	2.2259e+08	2.46834e+08	3.04718e+08	3.07854e+08	2.1718e+08
AHFLDADPGFVHSDGTISHHDMYDYLHLSR	sp|Q15102|PA1B3_HUMAN	263	691.52	5	204110688	1.62499e+08	1.61918e+08	1.17763e+08	7.90872e+07	1.5236e+08	2.05239e+08	1.44145e+08	2.63099e+08	2.07137e+08	2.72845e+08	2.58423e+08	7.37343e+07	7.27678e+07	8.57626e+07	1.95359e+08	2.531e+08	1.60803e+08	1.93975e+08	1.42388e+08	1.90594e+08	2.38722e+08	1.57994e+08	3.10351e+08
AHFPLGANPFLERPQSFISPQSCDAQGQR	sp|Q9Y6W3|CAN7_HUMAN	48	814.652	4	--	1.70413e+07	6.99973e+06	9.76985e+06	4.64688e+06	1.07026e+07	--	3.73734e+07	3.02446e+07	2.86373e+07	3.95559e+06	1.51262e+07	8.01863e+06	1.82218e+07	2.89936e+07	2.7088e+07	4.39992e+06	--	1.99968e+07	2.658e+06	2.89149e+07	--	1.08293e+07	--
AHFSPSNIILDFPAAGSAAR	sp|O00391|QSOX1_HUMAN	83	681.352	3	5.12378e+07	2.88827e+07	2.89571e+07	--	--	--	1.10111e+08	4.13695e+07	5.05821e+07	7.83489e+07	3.61289e+07	1.46875e+07	3.98283e+07	2.9957e+07	2.81475e+07	2.93458e+07	1.83081e+07	1.82805e+07	--	--	1.5583e+07	1.93188e+08	6.48092e+07	24252437
AHGAGGGPPPAPPLPAAQGPGGGGAGAPGLAAAIAGAK	sp|P50552|VASP_HUMAN	158	1022.21	3	3.66511e+07	3.39484e+07	--	1.36604e+07	36450546	4.79783e+07	--	5.39491e+07	2.42682e+07	3.86814e+07	3.16588e+07	1.97068e+07	2.71563e+07	--	2.13858e+07	26048716	1.9793e+07	28440271	26730778	4.11429e+07	3.67171e+07	2.15546e+07	1.94963e+07	--
AHGLIGQFMQEPK	sp|P19823|ITIH2_HUMAN	172	728.375	2	4525356043	3987642309	3802481576	3518839073	3852558746	4746900604	4745314348	5124733002	4762975205	4580112358	3368895651	2808409642	2913161937	2603993232	3262251918	3535291519	3351234525	3237850632	3411919388	3439298659	3148341818	4898327780	4933670544	3832468134
AHGPGLEGGLVGKPAEFTIDTK	sp|O75369-8|FLNB_HUMAN	207	732.056	3	6.34704e+08	5.25005e+08	6.06727e+08	5.0051e+08	5.11381e+08	632615843	6.40675e+08	613024166	6.69746e+08	697056411	5.37739e+08	3.89056e+08	5.63876e+08	5.4784e+08	5.30833e+08	5.98056e+08	5.93734e+08	6.69318e+08	7.92728e+08	741503456	6.24174e+08	8.67823e+08	1074786367	6.4807e+08
AHGVSSYDTVISR	sp|P01130-3|LDLR_HUMAN	127	696.35	2	3.00072e+07	1.03665e+07	3.05509e+07	1.18549e+08	1.17372e+08	1.31131e+08	3.27112e+07	1.35772e+08	4.81423e+07	4.00038e+07	5.86361e+07	4.68133e+07	2.56726e+07	3.18465e+07	3.29555e+07	42371964	3.89816e+07	4.00091e+07	3.86222e+07	5.73508e+07	2.88137e+07	6.9948e+07	2.16258e+08	1.99081e+08
AHHSSQEMSSEYR	sp|Q99447|PCY2_HUMAN	60	516.889	3	--	--	--	195825	1.29134e+06	1.084e+06	1.45095e+06	2.60295e+06	2.66744e+06	2.89169e+06	3.95709e+06	2.38762e+06	--	--	--	2.22437e+06	1.14012e+06	2.56207e+06	2.49304e+06	--	1.38439e+06	1.73782e+06	6.52275e+06	4.88692e+06
AHIANPSGASTECFVTDNADGTYQVEYTPFEK	sp|O75369-8|FLNB_HUMAN	263	1173.86	3	1.76416e+08	2.42068e+08	8.02854e+07	1.07931e+08	8.27079e+07	1.46907e+08	269204490	1.40498e+08	2.86091e+08	3.0014e+08	374442503	261896908	1.32799e+08	9.52425e+07	203365202	1.46128e+08	80402730	1.06622e+08	9.4753e+07	1.03544e+08	2.10943e+08	4.09325e+08	9.54138e+07	4.00882e+08
AHITLGCAADVEAVQTGLDLLEILR	sp|P09543|CN37_HUMAN	186	893.477	3	--	1.7151e+06	--	--	1.51784e+07	2.18564e+07	--	--	9.10383e+06	3.40204e+07	1.04805e+07	1.53605e+07	6.22645e+06	1.12459e+07	--	1.36777e+07	9.96535e+06	1.37471e+07	20480598	4.18226e+07	3.09133e+07	3.92038e+07	3.61e+07	1.0231e+07
AHLDIAGSLEGHLR	sp|P04114|APOB_HUMAN	169	496.936	3	3.77514e+08	4.09621e+08	327287147	2.81152e+08	3.18582e+08	3.97335e+08	3.05559e+08	3.32227e+08	3.01461e+08	4.47727e+08	3.23273e+08	2.2937e+08	1.43602e+08	1.25574e+08	1.59492e+08	1.49831e+08	1.4405e+08	1.26168e+08	2.00233e+08	1.87294e+08	1.90242e+08	1.44145e+08	230739143	1.88375e+08
AHLGSSDNVATMSNEER	sp|Q9Y6X4|F169A_HUMAN	200	909.408	2	9.01624e+07	97546840	1.24403e+08	1.14578e+08	1.0879e+08	1.33604e+08	1.49489e+08	1.43245e+08	1.10177e+08	1.4435e+08	1.71609e+08	127902410	1.04156e+08	1.20666e+08	1.19477e+08	1.38747e+08	1.32255e+08	1.28507e+08	125253252	1.20854e+08	1.20465e+08	1.64826e+08	1.63405e+08	1.70883e+08
AHLLADMAHISGLVAAK	sp|P34897-3|GLYM_HUMAN	182	573.32	3	2.70369e+08	2.26012e+08	2.2503e+08	3.30697e+08	2.83138e+08	2.84381e+08	411158400	4.11351e+08	3.89762e+08	346189923	3.08295e+08	2.90768e+08	1.95839e+08	175951386	2.5806e+08	3.14514e+08	2.77831e+08	270018820	3.23422e+08	3.17287e+08	305073566	4.78511e+08	4.36538e+08	3.62773e+08
AHLLAEVIENLECDPR	sp|Q96C86|DCPS_HUMAN	220	939.973	2	1.70074e+08	1.93762e+08	1.36496e+08	1.15318e+08	2.41956e+08	263513959	2.23699e+08	2.61695e+08	2.64013e+08	2.39345e+08	136541029	175254316	6.58581e+07	5.55705e+07	8.45605e+07	1.70509e+08	1.46851e+08	1.18545e+08	2.15595e+08	2.16948e+08	1.59613e+08	2.33084e+08	2.70229e+08	325236208
AHLLGSQACMESLRTDLTDLQGAIVDV	sp|Q569K6|CC157_HUMAN	53	971.821	3	4.77623e+07	4.4091e+07	5.75192e+07	4.49339e+07	3.73411e+07	--	--	--	--	--	--	1.0357e+08	29591427	1.92033e+07	1.89916e+07	--	80468301	15999790	2.92508e+07	4.37754e+07	4.56192e+07	2.54591e+07	8.2397e+07	3.77248e+07
AHLMSLFGGKPMIIYK	sp|P06396|GELS_HUMAN	122	602.665	3	--	1.61519e+07	8.54901e+06	1.44419e+08	1.83509e+08	1.4333e+08	--	--	--	--	--	--	1.2878e+07	4.01521e+06	--	--	--	--	--	--	--	--	3.42577e+06	--
AHMVTHSSRKDHECKLCGASFRTKGSLIRHHRR	sp|Q66K89|E4F1_HUMAN	-38	1319.35	3	6.45406e+06	3.23222e+06	7.22054e+06	8.11113e+06	1.46641e+07	5.85871e+06	4.48024e+06	7.26801e+06	5.90815e+06	5.24723e+06	2.28021e+06	3.01588e+06	--	--	--	861041	800240	593572	650206	1.54563e+06	473505	645251	3.95047e+06	7.61296e+06
AHNAFGGEGVYAIAR	sp|Q8NBP7|PCSK9_HUMAN	179	766.885	2	5.34342e+08	4.96079e+08	4.22267e+08	4.54932e+08	4.78496e+08	4.98488e+08	4.9662e+08	4.56744e+08	4.81019e+08	5.16458e+08	4.82514e+08	3.14304e+08	4.6294e+08	5.28571e+08	5.61874e+08	4.6908e+08	6.15499e+08	5.85686e+08	5.08426e+08	5.14991e+08	5.00144e+08	6.1079e+08	6.85415e+08	5.54348e+08
AHPEPGTWDSFLEK	sp|P0DMM9|ST1A3_HUMAN	138	807.384	2	2.15157e+08	2.18872e+08	2.38465e+08	1.98266e+08	1.83657e+08	1.61174e+08	2.50171e+08	245506242	2.81454e+08	227602540	1.57288e+08	1.58891e+08	1.85843e+08	1.9096e+08	1.89173e+08	3.25331e+08	2.77251e+08	2.65201e+08	2.83316e+08	2.91948e+08	3.00974e+08	3.87128e+08	3.98636e+08	3.12771e+08
AHQANQLYPFAISLIESVR	sp|Q14204|DYHC1_HUMAN	154	719.721	3	6.47083e+07	4.20895e+07	2.24439e+07	3.38488e+07	4.64456e+07	1.77192e+07	2.38242e+07	4.1599e+07	3.03091e+07	2.41873e+07	6.89611e+07	2.99175e+07	4.55134e+07	2.60038e+07	6.93375e+07	6.39747e+07	6.82383e+07	8.18212e+07	7.67199e+07	1.05828e+08	5.0594e+07	9.30504e+07	7.43752e+07	1.09944e+08
AHQCGDDDKTRPLV	sp|Q9BQ61|CS043_HUMAN	115	806.381	2	2.02852e+08	1.90112e+08	2.06869e+08	1.79202e+08	2.13838e+08	244602612	2.05321e+08	1.84375e+08	1.89629e+08	2.37853e+08	2.06275e+08	1.98255e+08	1.6909e+08	1.77324e+08	1.88559e+08	1.85616e+08	1.77207e+08	163928023	2.41122e+08	2.42928e+08	240298751	134814509	2.42679e+08	2.57056e+08
AHQLVMEGYK	sp|P60510|PP4C_HUMAN	107	588.297	2	3.07076e+07	2.80372e+07	3.51439e+07	2.69578e+07	2.32081e+07	3.22605e+07	3.60759e+07	2.57931e+07	2.99443e+07	4.40633e+07	3.86186e+07	3.48395e+07	1.637e+07	3.15157e+07	2.94322e+07	4.39221e+07	3.04583e+07	3.02353e+07	4.34904e+07	30613382	3.49299e+07	4.20054e+07	4.93678e+07	4.98756e+07
AHQLVMEGYNWCHDR	sp|P67775|PP2AA_HUMAN	165	639.282	3	9.52317e+07	1.70791e+08	1.12774e+08	1.42274e+08	1.25404e+08	2.26819e+08	1.04404e+08	1.39761e+08	1.41256e+08	2.20581e+08	2.23117e+08	2.01299e+08	1.18722e+08	1.42539e+08	1.47054e+08	1.68182e+08	1.61137e+08	1.82444e+08	1.72065e+08	154934118	1.49074e+08	3.72282e+08	1.765e+08	2.55496e+08
AHQVVEDGYEFFAK	sp|P62140|PP1B_HUMAN	179	820.393	2	2.00631e+08	2.3745e+08	2.78145e+08	2.74195e+08	2.94564e+08	2.78587e+08	3.88769e+08	3.32103e+08	3.50101e+08	3.64373e+08	2.85989e+08	2.44411e+08	2.32269e+08	2.04357e+08	2.21149e+08	3.50224e+08	2.89869e+08	3.62489e+08	3.19929e+08	349304614	2.92213e+08	5.25396e+08	4.53532e+08	4.35332e+08
AHRRIHTGEKPYKCTWDGCSWKFAR	sp|O95600|KLF8_HUMAN	-24	787.637	4	283119	369437	1.36509e+06	1.47645e+06	1.72421e+06	2.06865e+06	674439	1.23663e+06	1.65818e+06	1.91245e+06	200992	158946	435705	1.15933e+06	1.11511e+06	1.9402e+06	1.98236e+06	2.61039e+06	2.06863e+06	331129	243502	748294	1.29981e+06	2.07727e+06
AHSNPMADHTLR	sp|Q9UBP6|TRMB_HUMAN	149	450.552	3	3.29627e+07	4.13298e+07	4.74555e+07	1.27521e+07	3.13515e+07	3.17652e+07	8.13919e+06	1.08696e+07	2.12268e+07	2.70072e+07	2.66945e+07	3.2498e+07	3.16193e+07	3.69618e+07	4.8907e+07	2.22585e+07	2.51197e+07	2.26026e+07	3.06694e+07	3.09972e+07	3.96175e+07	6.43915e+06	1.32727e+07	2.32125e+07
AHSSM16VGVNLPQK	sp|P00558|PGK1_HUMAN	115	692.357	2	1.22472e+07	1.80038e+07	1.89911e+07	1.19007e+06	3.48617e+06	--	4.73826e+06	3.11267e+06	1.68469e+07	--	1850447	--	3.91991e+07	6.39985e+07	4.51674e+07	1.62406e+07	9.89193e+06	8.51414e+06	2.26244e+07	2.89057e+07	3.19369e+07	1.40398e+07	5.87389e+06	--
AHSSMVGVNLPQK	sp|P00558|PGK1_HUMAN	160	684.359	2	2894162884	2931865264	2842199018	2994003064	2799128104	2810794292	2765794229	2972113097	2878106658	3557291820	3221522312	3353794641	2455754133	2842811503	2475228798	3027341992	2815577289	3066303866	2721677503	2756983917	2608480144	3523398177	3824706605	3744020986
AHSSPASLQLGAVSPGTLTPTGVVSGPAATPTAQHLR	sp|P46937-5|YAP1_HUMAN	257	884.474	4	5.72589e+07	27652796	3.49967e+07	--	2.68033e+07	3.48025e+07	5.7662e+07	2.37011e+07	1.18933e+07	--	4.01068e+07	2.92736e+07	3.75781e+07	3.29599e+07	--	2.38471e+07	2.45103e+07	2.18129e+07	28522152	45046443	3.04956e+07	25267843	30458399	4.11568e+07
AHTGEESVADHHEAEYYVAAVYEHPSILSLNPLALISR	sp|P43251-4|BTD_HUMAN	31	838.618	5	--	--	--	--	--	18987246	--	--	1.6168e+07	--	--	3.90262e+07	--	--	--	--	--	--	--	--	--	--	--	4.45014e+07
AHTMTDDVTFWK	sp|Q00610-2|CLH1_HUMAN	116	726.336	2	1.70604e+08	1.6492e+08	1.68506e+08	1.96946e+08	1.66793e+08	1.63648e+08	2.56039e+08	4.11964e+08	2.25254e+08	3.43644e+08	1.6933e+08	1.52753e+08	1.64967e+08	1.48465e+08	1.61023e+08	2.74206e+08	2.54243e+08	2.85425e+08	2.43048e+08	3.2958e+08	2.38812e+08	3.63031e+08	5.29982e+08	4.55494e+08
AHTSPAPAPRPTPR	sp|Q96P48|ARAP1_HUMAN	23	485.933	3	--	--	--	869945	294418	--	--	--	--	--	--	1.03251e+06	4.92126e+06	4.08547e+06	3.79401e+06	--	--	--	--	--	--	--	--	--
AHTSSTQLQEELEK	sp|Q9Y6Y8|S23IP_HUMAN	156	800.895	2	4.51252e+07	3.76645e+07	3.19742e+07	5.72274e+07	4.52052e+07	4.64934e+07	3.81327e+07	3.59846e+07	4.73591e+07	6.53446e+07	4.45091e+07	2.64093e+07	6.66126e+07	4.03664e+07	39355299	7.71377e+07	8.05446e+07	7.08183e+07	6.51523e+07	8.18717e+07	6.61759e+07	6.03183e+07	6.11796e+07	6.11061e+07
AHVIVMAATNRPNSIDPALR	sp|P55072|TERA_HUMAN	153	716.057	3	2.14383e+08	8.16774e+07	1.46901e+08	1.66772e+08	2.04197e+08	1.79973e+08	2.45539e+08	2.49418e+08	2.28916e+08	1.98447e+08	1.48768e+08	135137161	1.18207e+08	121036788	9.62461e+07	1.73469e+08	1.93255e+08	1.79198e+08	1.93195e+08	1.79068e+08	155452802	208013645	3.09593e+08	2.64064e+08
AHVIVMAATNRPNSIDPALRR	sp|P55072|TERA_HUMAN	165	576.32	4	2.17093e+08	2.37177e+08	2.84953e+08	2.67392e+08	2.76791e+08	2.49032e+08	1.40175e+08	2.0591e+08	2.05697e+08	2.92251e+08	1.72614e+08	281191591	2.72937e+08	2.7167e+08	2.28535e+08	4.24914e+08	4.34022e+08	4.27101e+08	4.30302e+08	4.17895e+08	3.86218e+08	3.13901e+08	4.47679e+08	3.48887e+08
AHVQEVAQHNLK	sp|Q86UP2|KTN1_HUMAN	150	458.582	3	2.4358e+07	6.9751e+06	1.44402e+07	4.78969e+06	5.52662e+06	7.39495e+06	506422	1.20669e+06	1.99626e+06	361550	5.17645e+06	--	9.68817e+07	9.20043e+07	1.18654e+08	3.35556e+06	3.0934e+06	3.68266e+06	--	1.81108e+07	--	984546	3.55286e+06	9.63457e+06
AHVSFKPTVAQQR	sp|P19823|ITIH2_HUMAN	181	490.273	3	6782863198	6835092894	7277244396	6443212743	6838747985	7620986901	8985314251	7286971021	7233405910	9145569429	7819579433	7262278509	5383163060	6035349385	6049303893	6405366376	6576799753	6480969837	5503109708	5678153059	5500772419	7921035394	9662617449	10447466882
AHVSPHEMLQAVVLCSK	sp|Q53GS9|SNUT2_HUMAN	141	635.994	3	4.20997e+07	3.57859e+07	4.10192e+07	2.11341e+07	5.04584e+07	33157181	4.81978e+07	2.29524e+07	3.14104e+07	3.62333e+07	--	20309011	2.25723e+07	3.12668e+07	3.99146e+07	5.171e+07	2.57904e+07	3.81949e+07	70619724	4.30996e+07	4.84731e+07	5.81432e+07	5.80566e+07	5.39069e+07
AHVVPCFDASK	sp|P21333-2|FLNA_HUMAN	106	615.801	2	1.71891e+08	199795734	1.91494e+08	1.36431e+08	2.10564e+08	1.59039e+08	2.25893e+08	1.69867e+08	9.36164e+07	1.06264e+08	1.89824e+08	1.73428e+08	299279955	2.67031e+08	14926745	1.66889e+08	1.86353e+08	2.37338e+08	1.76039e+08	152716350	1.75019e+08	3.80763e+08	4.16906e+08	2.76516e+08
AHYAGYWK	sp|P42126|ECI1_HUMAN	91	995.474	1	6.1758e+07	1.04077e+08	1.42012e+08	1.69826e+08	2.18527e+08	1.92981e+08	2.07366e+07	2.36731e+07	8.7431e+06	1.60519e+07	2.483e+07	8.88119e+06	159028418	167549221	3.46733e+07	26587686	4.44198e+07	4.00229e+07	7.01605e+07	7.69397e+07	2.33954e+07	2.98459e+07	4.66519e+07	2.39736e+07
AHYDLRHTFMGVVSLGSPSGEVSHPR	sp|P02765|FETUA_HUMAN	109	709.853	4	7.8014e+07	8.62496e+07	4.03492e+07	6.76068e+07	7.96823e+07	2.1054e+07	1.59018e+08	2.22652e+08	3.80266e+07	2.01063e+08	7.07102e+07	7.70947e+07	7.18511e+06	50100448	8.44872e+07	3.88446e+07	8.47379e+07	1.22341e+07	6.27625e+07	1.58088e+07	5.84079e+07	1.05871e+08	15067296	1.33987e+08
AHYGGFTVQNEANK	sp|P02675|FIBB_HUMAN	185	768.366	2	2.69445e+08	2.76417e+08	3.33008e+08	375768443	3.12457e+08	3.28174e+08	3.01685e+08	3.97632e+08	3.52462e+08	3.05451e+08	2.77566e+08	2.6051e+08	6.20859e+08	6.95537e+08	5.99569e+08	9.56432e+08	1006269044	8.67072e+08	2.99519e+08	3.77496e+08	3.53464e+08	6.73928e+08	8.19205e+08	7.40677e+08
AHYTHSDYQYSQR	sp|Q99959-2|PKP2_HUMAN	131	552.579	3	9.91148e+06	4.90999e+06	7889247	5.70749e+06	6.88289e+06	9.60431e+06	9.24327e+06	7.08797e+06	7.27618e+06	8.38536e+06	7.36659e+06	6.67648e+06	6.06063e+06	5.05981e+06	7.8678e+06	1.44422e+07	1.16784e+07	9.19495e+06	9.02419e+06	8.80479e+06	9.85015e+06	6.23178e+06	1.14972e+07	1.60479e+07
AIAANEADAVTLDAGLVYDAYLAPNNLKPVVAEFYGSK	sp|P02787|TRFE_HUMAN	399	1318.68	3	5510255199	5252360364	4737889875	5911287116	6652969799	6065530735	5760307860	6980170748	7189385959	5883284964	5146840380	4324123336	1698325628	1966510820	1699109013	2998233486	5913816508	3329650964	3634183869	3728036079	3227160027	5506806987	6236068897	6602925526
AIADKPGEDAEATPVSPAMSY	sp|Q06033-2|ITIH3_HUMAN	50	1060.51	2	5.77932e+07	5.7295e+07	6.76486e+07	6.36406e+07	7.08181e+07	9.79409e+07	5.25465e+07	70959123	6.3044e+07	53379295	1.67849e+07	43493077	1.6694e+07	1.34566e+07	3.35836e+07	6.54091e+07	4.28285e+07	4.85213e+07	13276750	3.17269e+07	4.74543e+07	1.69782e+07	4.48639e+07	5.69461e+07
AIADTGANVVVTGGK	sp|P50990|TCPQ_HUMAN	191	686.876	2	6.65522e+08	5.22651e+08	4.92293e+08	6.2689e+08	7.25833e+08	5.88657e+08	6.56778e+08	7.30126e+08	7.38356e+08	8.4024e+08	925456248	5.94115e+08	6.73192e+08	5.72725e+08	6.70317e+08	8.00626e+08	9.21679e+08	8.20443e+08	7.31656e+08	8.14787e+08	8.91212e+08	1344121704	1384871691	9.72208e+08
AIADWYNEK	sp|P10155|RO60_HUMAN	86	555.27	2	2056360706	1851548421	1709006986	1930570957	2178970361	2214030528	2739176266	2392208511	2539111463	1988449557	1496703490	1232565730	1317047727	1287940359	1349205586	1732510212	2072367490	2120342715	1674592334	1834133192	2021419560	2153973782	2112363335	1809191467
AIAEELAPER	sp|Q93088|BHMT1_HUMAN	94	549.793	2	9.24765e+07	3.6203e+07	--	4.11862e+07	4.82182e+07	4.01281e+07	--	1.99836e+07	1.85929e+08	--	--	--	6.80292e+07	--	--	4.24112e+07	9.64728e+07	8.22699e+07	7.76726e+07	--	--	--	--	9.60864e+07
AIAELGIYPAVDPLDSTSR	sp|P06576|ATPB_HUMAN	214	994.521	2	3.13824e+08	2.93144e+08	2.62041e+08	257318436	2.81198e+08	2.60559e+08	3.2448e+08	2.92457e+08	3.19705e+08	3.62167e+08	2.16335e+08	2.80026e+08	8.52091e+07	9.36019e+07	7.37463e+07	1.83893e+08	1.52702e+08	1.65796e+08	2.37026e+08	1.69668e+08	1.65844e+08	2.80591e+08	3.34372e+08	1.47308e+08
AIAFLQQPR	sp|P22102|PUR2_HUMAN	123	522.303	2	1.65471e+08	1.57326e+08	1.57409e+08	1.79026e+08	1.75601e+08	1.85047e+08	209157616	1.5603e+08	1.87737e+08	1.7916e+08	1.32538e+08	8.90291e+07	1.71785e+08	1.55332e+08	1.23338e+08	2.32522e+08	2.16818e+08	2.23827e+08	2.27855e+08	1.86293e+08	2.06371e+08	2.84888e+08	2.91246e+08	2.48276e+08
AIAGMYK	sp|Q96M27|PRRC1_HUMAN	86	753.399	1	--	--	--	--	--	--	--	--	--	--	--	--	6.19307e+07	4.03036e+07	7.31242e+07	--	--	--	--	--	--	--	--	--
AIAGVINQPYYNYEAGPDAVLGR	sp|O95861|BPNT1_HUMAN	254	1226.12	2	6.24431e+07	9.58174e+07	8.68656e+07	4.86763e+07	42044255	6.63072e+07	--	6.49946e+07	1.46371e+08	1.64473e+08	9.10112e+07	8.11054e+07	2.27909e+07	5.07336e+07	4.46566e+07	--	5.01323e+07	4.76965e+07	1.27865e+08	1.23194e+08	1.0311e+08	7.83624e+07	7.0599e+07	7.5909e+07
AIAHYEQSADYYKGEESNSSANK	sp|P54920|SNAA_HUMAN	233	854.718	3	4.17478e+07	1.04609e+08	9.49146e+07	6.79553e+07	1.1809e+08	133391687	6.71134e+07	5.33035e+07	8.44412e+07	9.0758e+07	1.00918e+08	46431859	9.30093e+07	9.01468e+07	6.43366e+07	7.64853e+07	1.14954e+08	1.31869e+08	6.10383e+07	7.06124e+07	9.00917e+07	9.87871e+07	1.4171e+08	1.36549e+08
AIANECQANFISIK	sp|P55072|TERA_HUMAN	181	789.902	2	3.46776e+08	3.55962e+08	341508463	3.50339e+08	3.42356e+08	3.35529e+08	3.70535e+08	4.53972e+08	3.83872e+08	396161372	3.57208e+08	2.28466e+08	3.84395e+08	3.17323e+08	3.28268e+08	4.93921e+08	3.62709e+08	328962945	4.68912e+08	4.91304e+08	4.61711e+08	6.00351e+08	6.74376e+08	5.13321e+08
AIANLYGPLMALNHMVQQDYFPK	sp|P46060|RAGP1_HUMAN	265	878.779	3	1.65247e+08	1.56222e+08	1.58444e+08	124664216	1.89926e+08	2.24213e+08	243511074	2.38897e+08	2.25612e+08	244320406	203506468	210060148	8.89176e+07	111698822	1.52652e+08	1.79088e+08	1.61192e+08	1.9239e+08	1.87253e+08	1.99124e+08	179658712	4.23671e+08	1.84754e+08	1.74789e+08
AIAQSQSVQESLESLLQSIGEVEQNLEGK	sp|Q9UPN3-4|MACF1_HUMAN	173	1038.86	3	--	--	775817	3.02604e+06	4.43993e+06	2.21558e+06	7.82156e+06	5.23287e+06	1.15435e+06	1.06081e+07	4.61212e+06	2.78084e+06	--	3.3922e+06	3.59961e+06	4.72958e+06	2.39701e+06	3.5587e+06	3.02723e+06	2.42902e+06	3.53911e+06	4.38151e+06	1.12684e+07	6.72278e+06
AIAVTVQEMVTK	sp|Q9Y490|TLN1_HUMAN	141	645.361	2	6.31063e+07	7.65245e+07	8.83455e+07	2.98311e+08	7.38488e+07	7.96089e+07	3.0224e+08	3.28637e+08	3.94025e+08	2.93676e+08	2.57833e+08	1.73765e+08	8.88562e+07	6.73244e+07	8.87868e+07	8.40326e+07	7.43742e+07	7.96026e+07	1.00766e+08	5.53903e+07	8.63083e+07	4.55437e+08	4.26177e+08	3.80442e+08
AICIDPAYSK	sp|O43765|SGTA_HUMAN	100	569.284	2	1.76003e+08	170575394	1.05984e+08	1.62495e+08	203234928	1.79575e+08	1.89957e+08	2.21565e+08	253322930	3.144e+08	2.1948e+08	1.26311e+08	1.41786e+08	1.31701e+08	1.5233e+08	2.49782e+08	2.26438e+08	1.98329e+08	1.92406e+08	2.31276e+08	2.13852e+08	2.25602e+08	3.86633e+08	2.80592e+08
AIDEQLTAATTWLTWQDDCWGYIERVRAATSELEHR	sp|Q96DT5|DYH11_HUMAN	-64	1431.37	3	--	--	--	1.24606e+07	1.37031e+07	1.8463e+07	1.37336e+07	8.46939e+06	1.40114e+07	3.56657e+06	2.89933e+06	8.62611e+06	--	--	--	--	--	--	4.18019e+06	556596	650571	1.57342e+06	653427	8.81783e+06
AIDGLDR	sp|P42330|AK1C3_HUMAN	72	759.399	1	3.51975e+08	3.87296e+08	4.25586e+08	2.12735e+08	3.08956e+08	3.36562e+08	3.74587e+08	2.38476e+08	2.16423e+08	6.00235e+08	5.2681e+08	5.2065e+08	3.82705e+08	3.99305e+08	3.7508e+08	3.30043e+08	3.10491e+08	2.5389e+08	4.10079e+08	4.18798e+08	4.01944e+08	2.77572e+08	4.83385e+08	466722600
AIDGLNR	sp|Q04828|AK1C1_HUMAN	48	758.416	1	4.0391e+07	3.2215e+07	2.52795e+07	--	--	--	--	--	--	4.32069e+07	2.09444e+07	70527598	8.89943e+08	9.15723e+08	9.20937e+08	--	--	--	2.44377e+07	1.45074e+07	1.46628e+07	--	--	--
AIDLFTDAIK	sp|P50502|F10A1_HUMAN	127	553.809	2	8.27211e+08	7.78856e+08	7.94753e+08	8.41514e+08	8.97034e+08	9.04186e+08	1046633743	1147121645	1112219602	8.97971e+08	6.51906e+08	7.21305e+08	6.81456e+08	6.16423e+08	6.29248e+08	8.79933e+08	8.08729e+08	8.66606e+08	1066128463	9.33778e+08	830213041	1180437232	1311913057	1153262124
AIDSSNLKDDYSTAQR	sp|Q5JVF3-3|PCID2_HUMAN	126	595.288	3	3.78165e+07	4.02369e+07	1.89417e+07	2.32758e+07	2.80236e+07	1.98017e+07	9.39418e+06	1.09061e+07	7565215	6.59251e+07	4.95857e+07	5.98861e+07	1.92466e+07	2.33419e+07	7.60076e+06	7.41206e+07	6.64652e+07	4.70199e+07	7.87629e+07	3.12997e+07	5.06879e+07	1.95181e+07	2.41151e+07	2.10406e+07
AIDTTQLFSLPK	sp|Q16822|PCKGM_HUMAN	145	667.372	2	2.49832e+08	2.2978e+08	2.06106e+08	2.14822e+08	2.21319e+08	2.3825e+08	198214349	2.34837e+08	1.60613e+08	2.74889e+08	8.97907e+07	5.79534e+07	2.00448e+08	1.93721e+08	2.23468e+08	2.44921e+08	2.24508e+08	2.51712e+08	2.80635e+08	255166348	2.765e+08	3.0101e+08	358640560	2.1643e+08
AIEAAPQEPEQK	sp|Q96CP2|FWCH2_HUMAN	61	655.834	2	1.7628e+07	1.75521e+07	2.04072e+07	1.32449e+07	2.14551e+07	2.18162e+07	1.50502e+07	2.14945e+07	1.9966e+07	2.15125e+07	2.26759e+07	1.24387e+07	1.1214e+07	2.88078e+06	1.17527e+07	1.17074e+07	9.14197e+06	1.19927e+07	1.24222e+07	9.67022e+06	1.24631e+07	7.53807e+06	--	1.50428e+07
AIEALKEFNEDGALAVLQQFK	sp|O60506-3|HNRPQ_HUMAN	224	1167.62	2	3.23314e+08	3.57261e+08	3.60514e+08	3.64564e+08	3.90669e+08	3.86101e+08	4.12646e+08	4.3172e+08	363711753	407530932	4.63389e+08	5.02976e+08	3.53405e+08	3.64482e+08	3.79302e+08	5.39765e+08	4.02676e+08	4.56931e+08	6.51146e+08	5.38284e+08	4.53724e+08	6.88221e+08	650267858	418458377
AIEAVAISPWK	sp|Q9H4A4|AMPB_HUMAN	134	592.839	2	1.43446e+08	1.45065e+08	1.4329e+08	1.56555e+08	1.79156e+08	194047116	1.7584e+08	2.1491e+08	2.08396e+08	1.43174e+08	1.43967e+08	1.11585e+08	1.12372e+08	1.02461e+08	1.24426e+08	171112805	1.35405e+08	1.36424e+08	1.75252e+08	1.4101e+08	1.52552e+08	1.81787e+08	2.41871e+08	1.74251e+08
AIEDEGGNPDEIEITSEGNKK	sp|Q15424|SAFB1_HUMAN	221	749.019	3	3.36907e+08	3.37225e+08	3.22683e+08	4.35368e+08	4.34457e+08	3.88309e+08	3.4211e+08	4.30378e+08	4.10697e+08	4.73935e+08	5.07249e+08	4.44842e+08	325839587	3.20372e+08	2.86182e+08	3.65419e+08	3.53175e+08	3.60794e+08	3.234e+08	3.7225e+08	340467179	4.69584e+08	5.30238e+08	4.65633e+08
AIEEGIPAFTCEEYVK	sp|Q9Y2L1|RRP44_HUMAN	97	928.445	2	3.7354e+08	3.71583e+08	1.20466e+08	9.37789e+07	3.06638e+07	18338461	1.77489e+07	5.89987e+07	5.15585e+07	2.57202e+07	--	4.97018e+08	2.00287e+07	3.1338e+07	1.57835e+07	4.25051e+07	1.17719e+07	1.51492e+07	9.48999e+06	7.02437e+07	1.34993e+07	7.87179e+07	5.93166e+08	6.29459e+08
AIEEGVNHMWTVSAFQQHPR	sp|P46926|GNPI1_HUMAN	225	779.712	3	4.1963e+08	4.31952e+08	3.93531e+08	495619226	4.92779e+08	3.86218e+08	5.22379e+08	6.58903e+08	4.18542e+08	5.97831e+08	4.82158e+08	4.16842e+08	3.47112e+08	3.34214e+08	3.32508e+08	4.55047e+08	4.15913e+08	467683329	462716833	5.59543e+08	4.19733e+08	6.59751e+08	7.66868e+08	5.62339e+08
AIEENNNFSK	sp|P16949|STMN1_HUMAN	130	583.278	2	--	8.04581e+08	1856694098	1040274445	1010774820	1042488070	1060085565	1126893930	1022625261	1244016232	1138474060	9.2614e+08	7.70388e+08	8.71839e+08	1652826321	5.73644e+06	2090524396	1088936632	1965615109	1045153679	1950653782	2253742845	1389099657	1407306310
AIEGFNQSSHQK	sp|Q16222-2|UAP1_HUMAN	147	673.329	2	1.50866e+07	7.17201e+06	5.32981e+06	--	--	9.39482e+06	--	--	--	--	--	--	1.63448e+07	8.01312e+06	11344541	--	--	--	3.39827e+07	--	1.35272e+07	--	--	--
AIEINPDSAQPYK	sp|P50502|F10A1_HUMAN	171	723.367	2	1318520922	1318981243	1110364752	1281883181	1381251300	1494835025	1391251809	1433701078	1357589910	1755111784	1240774505	9.49601e+08	9.43597e+08	8.57811e+08	1135486683	1031862954	1149910038	1254652355	1371965377	1356505649	1280983585	1703964540	1994492037	1522255010
AIELFSVGQGPAK	sp|P30419|NMT1_HUMAN	162	658.865	2	2.14266e+08	1.94602e+08	2.00697e+08	1.84156e+08	2.19152e+08	2.13214e+08	2.42073e+08	2.41683e+08	229289491	2.61814e+08	2.26547e+08	1.21727e+08	2.05037e+08	1.77374e+08	1.95032e+08	2.54455e+08	2.21659e+08	2.12548e+08	2.54126e+08	2.74713e+08	2.17402e+08	3.16244e+08	3.48166e+08	2.381e+08
AIELLQEFSDQHPENAAEIK	sp|O76094|SRP72_HUMAN	136	761.38	3	2.69293e+07	3.87e+07	--	2.12418e+07	21914190	33722794	4.05454e+07	2.07331e+07	--	--	--	--	3.74256e+07	3.30671e+07	2.52806e+07	1.4981e+07	2.72455e+07	4.53028e+07	5.07806e+07	39866049	5.01872e+07	--	6.38567e+07	29228075
AIELNPANAVYFCNR	sp|O43765|SGTA_HUMAN	181	876.423	2	--	5.99738e+06	5.09742e+06	4333960986	4251220192	--	--	--	--	2640437100	--	3483414855	--	1.25534e+07	--	4032340513	5.54437e+06	3.66795e+06	4888773113	--	7.09319e+06	--	5892751690	8.90091e+06
AIEMLGGELGSK	sp|P07954-2|FUMH_HUMAN	156	602.816	2	2.77505e+08	2.64961e+08	2.61845e+08	2.50489e+08	2.84272e+08	3.27589e+08	3.21429e+08	3.55726e+08	3.24275e+08	2.63208e+08	230992610	1.50621e+08	1.92965e+08	1.94828e+08	2.15001e+08	2.58986e+08	2.18379e+08	2.00595e+08	282330417	2.44082e+08	2.48721e+08	3.21116e+08	3.80975e+08	2.91122e+08
AIENELLAR	sp|P48637|GSHB_HUMAN	121	514.792	2	3.2538e+08	3.37626e+08	3.02839e+08	3.73597e+08	3.3662e+08	3.88955e+08	3.37997e+08	3.85823e+08	3.48469e+08	4.26465e+08	3.04019e+08	2.27397e+08	2.63219e+08	2.40776e+08	2.81547e+08	2.82588e+08	3.06728e+08	3.46855e+08	3.57995e+08	3.60966e+08	3.55881e+08	4.59657e+08	5.70547e+08	3.9107e+08
AIENIDTLTNLESLFLGK	sp|Q15435|PP1R7_HUMAN	253	996.04	2	1.27094e+08	1.28258e+08	1.06822e+08	1.48375e+08	1.58694e+08	1.5477e+08	1.82625e+08	1.90855e+08	1.91795e+08	1.99677e+08	2.27094e+08	1.49395e+08	7.32345e+07	6.74706e+07	9.49163e+07	1.26938e+08	138272854	1.39956e+08	1.6568e+08	1.67936e+08	1.54346e+08	2.26031e+08	2.5995e+08	2.20712e+08
AIEPNDYTGK	sp|O75223|GGCT_HUMAN	123	554.27	2	2.14787e+08	225332166	2.35736e+08	2.72634e+08	2.79869e+08	2.77939e+08	2.60377e+08	2.96399e+08	2.33839e+08	3.29771e+08	2.72543e+08	3.00182e+08	1.94844e+08	2.24902e+08	1.82103e+08	2.83723e+08	3.08819e+08	2.84481e+08	2.10497e+08	2.72878e+08	2.40433e+08	2.65335e+08	3.52617e+08	3.21711e+08
AIEPPPLDAVIEAEHTLR	sp|Q08211|DHX9_HUMAN	181	657.69	3	2.50488e+08	2.29776e+08	2.15793e+08	227734604	2.92156e+08	2.36402e+08	2.88802e+08	2.80998e+08	307765250	2.31429e+08	2.22921e+08	1.9194e+08	211594832	2.09775e+08	1.85228e+08	2.26209e+08	2.73327e+08	2.47663e+08	2.87784e+08	3.0068e+08	2.75592e+08	4.30505e+08	427281801	4.20693e+08
AIEQADLLQEEDESPR	sp|P61966|AP1S1_HUMAN	243	921.94	2	1.09306e+08	9.53074e+07	8.44643e+07	9.76308e+07	1.17528e+08	1.14424e+08	5.60989e+07	109212839	1.21528e+08	1.4527e+08	118286007	1.07462e+08	1.03311e+08	7.78003e+07	1.04099e+08	1.14101e+08	9.94744e+07	1.16532e+08	1.07339e+08	1.14077e+08	1.04971e+08	1.09226e+08	1.45044e+08	1.64922e+08
AIEQFQTENGVLLPSLQSALPFLDLHGTPR	sp|Q8WX92|NELFB_HUMAN	301	1097.92	3	1.09669e+07	2.65574e+07	1.65513e+07	1.91486e+07	1.90972e+07	2.08454e+07	2.48549e+07	--	2.0024e+07	3.63618e+07	4.37554e+07	1.64441e+07	1.13085e+07	8.96792e+06	6.2931e+06	1.90394e+07	--	32739591	1.85254e+07	3.41168e+07	3.02093e+07	2.50525e+07	48905313	3.34666e+07
AIEQLKEQAATGK	sp|Q9BY44|EIF2A_HUMAN	148	693.882	2	2.46041e+07	1.72563e+07	1.90809e+07	5.2918e+07	3.00659e+07	3.72764e+07	3.0385e+07	5.00801e+07	4.00201e+07	5.91917e+07	57659472	4.21916e+07	2.13077e+07	2.94552e+07	2.45077e+07	34816987	4.18999e+07	5.34736e+07	5.05056e+07	6.26425e+07	5.47327e+07	5.01359e+07	6.52262e+07	5.9053e+07
AIETFSGK	sp|Q9NZI8|IF2B1_HUMAN	107	852.447	1	4.34924e+07	4.49295e+07	4.84327e+07	--	1.74539e+07	1.80643e+07	9.47397e+06	--	--	3.28462e+07	3.42431e+07	4.92181e+07	1.07501e+08	1.14121e+08	1.03225e+08	6.27492e+06	1.13138e+07	4.58066e+06	5.40614e+07	4.35987e+07	4.57384e+07	--	2.07898e+07	6960995
AIFILNEANNLGLLDPNSVSLIILVSDGDPTVGELK	sp|P19823|ITIH2_HUMAN	213	1255.35	3	4.0566e+08	3.28994e+08	3.34102e+08	1349098665	1291598399	8.34008e+08	1292885908	1271765985	1144803489	1428091605	1002675840	6.85954e+08	3.49947e+08	4.18781e+08	4.07151e+08	7.10016e+08	7.72277e+08	8.14118e+08	8.72912e+08	9.33982e+08	7.93923e+08	1029888224	1296615436	1244124041
AIFLADGNVFTTGFSR	sp|Q9ULV4|COR1C_HUMAN	208	858.441	2	1.9095e+08	2.16524e+08	2.54149e+08	5.11851e+08	5.26083e+08	4.57006e+08	4.5791e+08	3.62232e+08	3.17146e+08	3.70068e+08	3.51016e+08	2.00944e+08	2.83839e+08	271162439	2.4385e+08	4.8122e+08	2.63986e+08	3.77432e+08	3.82784e+08	2.48065e+08	3.49254e+08	3.44848e+08	5.18308e+08	6.0275e+08
AIFQTIQNR	sp|O95373|IPO7_HUMAN	119	545.804	2	2.05313e+08	1.81455e+08	1.63382e+08	2.18163e+08	1.74103e+08	2.18902e+08	221716681	198005288	2.03128e+08	2.6062e+08	2.29123e+08	1.37059e+08	1.71284e+08	1.92279e+08	2.0358e+08	2.12941e+08	2.10507e+08	2.37853e+08	229934103	232366926	2.05878e+08	2.63939e+08	279367214	2.30478e+08
AIFTGHSAVVEDVAWHLLHESLFGSVADDQK	sp|Q16576|RBBP7_HUMAN	314	1126.9	3	5.3051e+08	5.22293e+08	3.18932e+08	354985240	6.97789e+08	7.78148e+08	7.13801e+08	8.04916e+08	8.17359e+08	4.32558e+08	5.96696e+08	5.22558e+08	2.84713e+08	2.29248e+08	4.62148e+08	4.37883e+08	4.31432e+08	5.42819e+08	5.81758e+08	6.20227e+08	420243697	7.86213e+08	8.43808e+08	4.59355e+08
AIGAVPLIQGEYMIPCEK	sp|P07339|CATD_HUMAN	179	995.013	2	8.61893e+08	8.09302e+08	7.65842e+08	6.53265e+08	6.26988e+08	9.43218e+08	5.16417e+08	6.90895e+08	6.25792e+08	9.02065e+08	4.46508e+08	7.15731e+08	5.27814e+08	5.52984e+08	5.97786e+08	5.67928e+08	4.97767e+08	4.93315e+08	6.23312e+08	5.61621e+08	5.20459e+08	5.89649e+08	6.43283e+08	6.16712e+08
AIGDHFYK	sp|O15355|PPM1G_HUMAN	83	475.741	2	7.16934e+07	78724987	7.40979e+07	8.23577e+07	8.72306e+07	8.67021e+07	1.02718e+08	9.84087e+07	1.026e+08	9.19521e+07	1.13611e+08	1.01621e+08	7.47078e+07	8.31172e+07	6.98361e+07	7.31084e+07	79836419	7.75892e+07	9.56072e+07	9.84885e+07	6.81983e+07	1.13213e+08	1.56548e+08	1.38023e+08
AIGFVMVDAKK	sp|O14958-2|CASQ2_HUMAN	81	589.832	2	8.64722e+07	8.20358e+07	7.22357e+07	1.09826e+08	1.08539e+08	1.06698e+08	8.02964e+07	3.59174e+08	3.0015e+08	2.68422e+08	9.2278e+07	1.68891e+08	2.33477e+08	5.37769e+07	6.93748e+07	5.14764e+07	2.14003e+08	6.19705e+07	6.1455e+07	1.01125e+08	1.01296e+08	9.98642e+07	2.06707e+08	1.49902e+08
AIGGIILTASHNPGGPNGDFGIK	sp|P36871|PGM1_HUMAN	231	736.06	3	4.56479e+08	4.8348e+08	5.00966e+08	4.84769e+08	5.48894e+08	5.48117e+08	5.33268e+08	599520982	5.72885e+08	484773833	4.1949e+08	3.46284e+08	4.12283e+08	3.44476e+08	4.69139e+08	4.76708e+08	4.27708e+08	4.09289e+08	5.31623e+08	4.47233e+08	4.44615e+08	532864546	6.41407e+08	529202565
AIGISNFNHLQVEMILNKPGLK	sp|P15121|ALDR_HUMAN	228	812.786	3	378890926	3.90607e+08	3.05411e+08	3.00264e+08	4.08729e+08	4.48187e+08	3.89603e+08	4.44781e+08	381436766	3.69031e+08	3.91651e+08	1.85652e+08	3.6776e+08	3.38165e+08	4.37885e+08	3.54422e+08	2.6522e+08	3.32591e+08	3.32532e+08	3.03034e+08	4.16813e+08	6.14183e+08	5.62872e+08	4.8054e+08
AIGLPEELIQK	sp|P07148|FABPL_HUMAN	137	605.856	2	15511153868	13937444108	15186365700	15292899270	16981012734	16022591264	16296960600	17639680325	16734797357	15934482043	12128979814	11094314909	13992896464	12624169048	14198967132	15658655778	14466185320	14193135010	15110539925	14639554099	13269071286	21885753627	23246877156	17921735604
AIGLSVADLAESIMK	sp|P00338|LDHA_HUMAN	182	759.417	2	2.143e+08	2.01952e+08	2.11609e+08	2.29743e+08	2.2196e+08	2.55859e+08	3.85329e+08	3.99413e+08	3.80438e+08	2.98847e+08	2.51886e+08	2.37156e+08	1.02179e+08	1.06667e+08	1.15739e+08	2.43574e+08	244596215	2.67519e+08	2.00804e+08	1.80235e+08	1.55578e+08	2.90624e+08	3.80698e+08	3.49248e+08
AIGNTELENK	sp|P42285|SK2L2_HUMAN	120	544.783	2	7.91517e+07	7.28099e+07	8.88784e+07	8.14212e+07	9.48835e+07	6.96583e+07	9.55256e+07	9.69129e+07	8.363e+07	1.09841e+08	1.08801e+08	8.77586e+07	7.0518e+07	9.32898e+07	1.08711e+08	8.88048e+07	1.00386e+08	9.86712e+07	8.73941e+07	1.03463e+08	8.77082e+07	7.52071e+07	1.33575e+08	120258115
AIGPHDVLATLLNNLK	sp|O75533|SF3B1_HUMAN	148	844.989	2	1.57001e+08	1.49447e+08	1.51087e+08	6.65756e+07	1.39049e+08	1.8963e+08	2.44397e+08	3.15811e+08	2.79322e+08	2.65181e+08	1.8123e+08	1.82716e+08	1.13994e+08	1.19102e+08	1.16054e+08	1.05745e+08	8.56198e+07	212586548	2.02634e+08	2.25159e+08	1.44878e+08	3.51231e+08	3.81833e+08	3.36309e+08
AIGSASEGAQSSLQEVYHK	sp|P28066|PSA5_HUMAN	242	981.482	2	1313809563	1187087700	1176236910	1276993453	1198765693	1292040960	1057030842	1149578462	1004485055	1309739509	1350526570	1198176199	1278626147	1452106274	1322383183	1403126292	1440357158	1626017944	1247984177	1404304625	1361580720	1665647527	1739157140	1555688836
AIGTEPDSDVLSEIMHSFAK	sp|O00410|IPO5_HUMAN	192	716.349	3	4.00939e+08	2.48069e+08	3.4035e+08	3.37053e+08	4.2448e+08	5.76701e+08	5.34554e+08	5.72635e+08	5.15575e+08	5.68057e+08	6.46506e+08	3.75603e+08	3.36793e+08	3.13538e+08	3.63223e+08	4.4754e+08	3.55128e+08	4.55174e+08	6.40806e+08	6.0501e+08	5.80692e+08	8.76987e+08	7.03668e+08	4.93832e+08
AIGTQQATPGPANSGR	sp|P13688-7|CEAM1_HUMAN	143	763.389	2	4.44662e+06	--	3150094	--	9.1187e+06	8.08646e+06	1.16535e+07	--	1.25159e+07	--	5.07768e+06	--	--	--	--	--	--	--	--	--	--	--	--	1.55776e+07
AIGYLIPLMDAEYANYYTR	sp|O75533|SF3B1_HUMAN	204	1119.05	2	8.24904e+06	--	31366983	4.04221e+07	4.37567e+07	5.26745e+07	9.33018e+06	6.05371e+07	5.301e+07	5.60733e+07	6.6917e+07	1.9022e+07	6.22891e+06	3.20175e+07	3.28313e+07	4.80708e+07	4.50673e+07	37796297	4.97526e+07	2.95536e+07	3.23644e+07	8.04562e+07	110811458	8.4845e+07
AIGYLNTGYQR	sp|P01023|A2MG_HUMAN	161	628.325	2	13619168718	14227821849	11585460436	14404543747	15972648762	15870955122	14593660968	15635231924	15172146615	16495711566	12735550384	9476373597	9576928223	10101199271	10903898917	11227770626	11961342694	11883139052	11080740339	11405815187	10376528948	15091269844	17802717554	13273762480
AIHCPRPHDFENGEYWPR	sp|P00751|CFAB_HUMAN	141	761.017	3	881723787	7.35758e+08	7.00592e+08	7.83012e+08	8.42456e+08	6.76355e+08	6.44292e+08	598188138	5.69015e+08	7.52793e+08	6.59729e+08	5.6829e+08	4.75785e+08	3.90898e+08	4.22724e+08	4.50706e+08	3.60455e+08	4.60512e+08	5.24132e+08	4.35913e+08	5.17605e+08	5.24099e+08	5.61108e+08	5.17335e+08
AIHSWLTR	sp|P28070|PSB4_HUMAN	101	492.275	2	1.57278e+08	1.83272e+08	2.12369e+08	2.18762e+08	2.10937e+08	2.06901e+08	2.11412e+08	2.16934e+08	2.34161e+08	1.99758e+08	2.12034e+08	1.89642e+08	1.40101e+08	2.18323e+08	1.56875e+08	2.5114e+08	2.15389e+08	2.74424e+08	210520322	1.92578e+08	1.81788e+08	3.42492e+08	2.59432e+08	2.79111e+08
AIIASNIMYIVGQYPR	sp|O14980|XPO1_HUMAN	229	904.991	2	1.38222e+08	7.09615e+07	9.41076e+07	1.09622e+08	1.21118e+08	9.21884e+07	2.11986e+08	1.95068e+08	1.4737e+08	1.83541e+08	1.96245e+08	1.6053e+08	8.63933e+07	4.85813e+07	4.37999e+07	1.57507e+08	1.46511e+08	1.19844e+08	1.7981e+08	1.58338e+08	1.67961e+08	2.67024e+08	236983778	3.16984e+08
AIIEEYLHLNDMK	sp|Q04637-6|IF4G1_HUMAN	82	794.908	2	4.23583e+07	9.07726e+06	2.18429e+07	4915147	--	2.64175e+07	17617120	6.01995e+06	1.33949e+07	--	--	8.47087e+06	--	2.02981e+07	2.60526e+07	4.3958e+07	4.67272e+07	3.87463e+07	2.16057e+07	5.14145e+07	2.63933e+07	4.86768e+07	1.78004e+07	1.87778e+07
AIIESDQEQGR	sp|Q12765|SCRN1_HUMAN	145	623.308	2	1.43871e+08	1.6627e+08	1.89324e+08	1.35006e+07	2.16044e+08	1.84436e+08	2.7307e+08	2.5176e+08	2.23881e+08	--	2.78482e+08	6.87629e+06	--	1.34743e+08	1.58902e+08	1.92656e+08	--	1.33735e+07	2.36104e+08	--	8.14706e+06	1.44801e+08	--	3.62648e+08
AIIESDQEQGRK	sp|Q12765|SCRN1_HUMAN	128	687.358	2	9.77276e+07	8.19623e+07	171875490	--	6.64901e+07	7.94883e+07	5.83218e+07	3.75512e+07	--	7.98566e+07	6.16158e+07	6.91206e+07	1.38126e+08	141688525	1.5252e+08	5.24078e+07	6.51293e+07	--	1.15924e+08	1.0241e+08	1.09208e+08	--	7.66684e+07	6.65465e+07
AIIIFVPVPQLK	sp|P62081|RS7_HUMAN	150	669.432	2	3.36583e+08	3.23733e+08	3.19976e+08	2.21354e+08	2.64303e+08	3.05256e+08	406687436	4.07972e+08	3.86557e+08	4.18506e+08	2.56035e+08	2.80578e+08	2.85393e+08	3.6134e+08	3.37825e+08	4.1612e+08	2.88635e+08	3.28366e+08	468370960	4.99141e+08	3.49561e+08	6.93524e+08	6.80956e+08	4.59536e+08
AIIISGGPNSVYAEDAPWFDPAIFTIGKPVLGICYGMQMMNK	sp|P49915|GUAA_HUMAN	204	1524.75	3	--	--	--	--	--	--	--	--	--	1.77272e+07	--	1.28196e+07	--	--	--	--	--	--	--	--	--	--	2.77443e+07	2.70122e+07
AIIPCIK	sp|Q14240|IF4A2_HUMAN	90	814.486	1	--	1.81103e+08	1.61212e+08	1.56475e+08	110168643	1.48457e+08	--	--	--	2.01307e+08	1.58778e+08	--	1.31383e+08	1.39565e+08	1.25906e+08	1.83848e+08	1.59049e+08	1.13866e+08	1.79653e+08	--	1.91312e+08	--	2.82299e+08	2.08107e+08
AIISELVSISELAQPLESGTHFPLFLLCLQQLAK	sp|P78344|IF4G2_HUMAN	263	1256.02	3	1.90343e+06	4.67593e+06	2.8876e+06	2.52382e+07	2.96424e+07	2.16514e+07	3.00972e+07	1.5177e+07	2.39661e+07	4.41809e+07	4.6673e+07	2.42224e+07	1.67522e+07	1.72456e+07	1.59393e+07	2.21343e+07	2.81839e+07	2.8614e+07	2.00647e+07	1.75292e+07	1.68319e+07	2.59509e+07	2.84378e+07	4.64945e+07
AIIVEFAQQGLNAALFYENKDPR	sp|O60841|IF2P_HUMAN	227	869.789	3	2.08871e+07	29906344	3.11849e+07	2.37512e+07	6.93242e+07	5.66187e+07	5.51213e+07	5.01877e+07	4.96167e+07	9.56165e+07	6.50251e+07	6.52995e+07	2.00923e+07	2.45789e+07	1.68972e+07	3.5935e+07	6.04826e+07	4.87932e+07	5.48171e+07	5.78304e+07	1.87398e+07	7.05397e+07	3.36366e+07	3.02759e+07
AIKKAITCGEKEKQDLIKSLAM16LKDGFR	sp|Q8IX03|KIBRA_HUMAN	-37	1069.93	3	--	--	--	406621	245268	120682	79398.4	365471	597123	190112	304972	405446	--	--	--	--	--	89814.8	--	--	111821	353041	--	86659.4
AIKVEQATKPSFESGR	sp|P38159|RBMX_HUMAN	150	583.313	3	3.33556e+07	4.28449e+07	5.19203e+07	4.34697e+07	6.34043e+07	6.87669e+07	2.01635e+07	1.51945e+07	2.30271e+07	6.26664e+07	6.77046e+07	4.07748e+07	4.96893e+07	4.50291e+07	4.37172e+07	5.33115e+07	5.87759e+07	5.50573e+07	57258094	5.70508e+07	7.60503e+07	1.25843e+07	4.31633e+07	2.74831e+07
AILDIERPDLMIYEPHFTYSLLEHVELPR	sp|Q08495-3|DEMA_HUMAN	211	878.21	4	--	14553293	6.99681e+06	1.43259e+07	1.3829e+07	3.29243e+07	4.11173e+07	5.32072e+07	4.69876e+07	6.53509e+07	28251802	1.47272e+07	12267566	7.40105e+06	--	1.7748e+07	4.18074e+07	4.51856e+07	4.12772e+07	4.37699e+07	1.23229e+07	55764400	6.51265e+07	9.77019e+07
AILEDEQTQR	sp|Q9P2E9|RRBP1_HUMAN	55	601.806	2	7.45614e+06	2.1904e+06	7.53708e+06	6.29751e+06	1.41629e+07	--	7.1534e+06	--	--	--	2.3907e+07	6.9974e+06	1.28371e+07	2.3172e+07	8.86804e+06	--	2.1356e+07	1.20113e+07	--	1.26926e+07	8.72918e+06	7.51753e+06	1.69695e+07	7.63587e+06
AILENYISALNTLWHPECFVCR	sp|P49023-4|PAXI_HUMAN	185	902.777	3	6.68726e+06	6.44703e+06	9.87814e+06	5.50216e+06	2.05789e+07	7.55968e+06	3.77223e+06	1.9478e+07	1.15517e+07	4.90203e+06	--	13358841	6.71803e+06	3.72454e+06	4.53611e+06	--	1.00679e+07	1.38574e+07	1.63441e+07	--	1.50834e+07	1.12964e+07	1.94869e+07	2.05362e+07
AILFVPR	sp|Q9NQH7-2|XPP3_HUMAN	35	815.514	1	6.82442e+08	--	641653549	--	5.69894e+08	--	8.64008e+08	--	8.5551e+08	702390326	6.91593e+08	--	5.59008e+08	5.86356e+08	6.23727e+08	--	6.76736e+08	--	7.71502e+08	--	--	1177534265	--	9.47325e+08
AILGATEVK	sp|Q9BTY2|FUCO2_HUMAN	116	451.271	2	4.97978e+07	8.9731e+07	4.91119e+07	54523727	4.24536e+07	5.07517e+07	4.78165e+07	7.30784e+07	6.38116e+07	7.12345e+07	5.28578e+07	6.05485e+07	7.76681e+07	6.90501e+07	3.02869e+07	2.25665e+07	6.2367e+07	4.28179e+07	7.01045e+07	4.90699e+07	6.16986e+07	3.75014e+07	8.26273e+07	4.54485e+07
AILGVSLAVCK	sp|P06733|ENOA_HUMAN	121	565.835	2	4.04003e+08	4.10154e+08	392988205	3.85861e+08	4.69804e+08	4.19901e+08	7.24935e+08	7.64782e+08	6.52388e+08	4.50853e+08	3.69728e+08	2.60342e+08	2.38735e+08	2.09992e+08	2.56087e+08	3.66962e+08	3.09087e+08	3.12829e+08	3.67601e+08	3.38635e+08	3.51484e+08	6.86494e+08	7.24891e+08	5.59428e+08
AILILDNDGDR	sp|P61923|COPZ1_HUMAN	135	607.823	2	1.91204e+08	2.18343e+08	1.73877e+08	190342148	2.22031e+08	2.52464e+08	70343510	133047979	6.31929e+07	--	6.89112e+07	5.44127e+07	1.73675e+08	115568255	1.63072e+08	1.73962e+08	1.47456e+08	1.65244e+08	126288735	1.52977e+08	1.3297e+08	5.62228e+07	--	4.37218e+07
AILILDNDGDRLFAK	sp|P61923|COPZ1_HUMAN	173	837.465	2	6.14821e+07	3.02128e+07	4.77455e+07	5.86262e+07	5.66317e+07	1.04561e+08	2.85822e+07	1.6907e+07	2.48279e+07	2.49458e+07	4.96904e+07	4.42778e+07	1.08844e+08	1.02666e+08	1.07243e+08	1.31425e+08	1.04963e+08	1.11235e+08	1.87437e+08	9.18815e+07	1.12056e+08	9.92563e+07	43938277	3.01381e+07
AILLPQDPSFQMPLDLYAYAVATGDALLEK	sp|Q08380|LG3BP_HUMAN	146	1088.57	3	--	--	--	--	--	--	2.7117e+06	2.91842e+06	2.57517e+06	4.6751e+06	--	1.06753e+06	--	--	--	1.08875e+06	--	1.34237e+06	--	--	--	--	1.90923e+06	1.30331e+06
AILPCIK	sp|P60842|IF4A1_HUMAN	91	814.484	1	1.70881e+08	--	--	--	--	--	1.95824e+08	1.82877e+08	191862389	--	--	1.77636e+08	--	--	--	--	--	--	--	1.84577e+08	--	2.0026e+08	--	--
AILQATLREEK	sp|Q12904|AIMP1_HUMAN	135	636.371	2	2.49278e+07	1.72443e+07	3.32247e+07	2.57078e+07	2.12036e+07	2.14401e+07	--	--	1.41288e+07	3.30943e+07	3.05319e+07	3.07806e+07	53922728	5.66536e+07	5.59218e+07	4.77651e+07	3.80305e+07	5.31605e+07	5.48495e+07	6.46662e+07	4.75105e+07	2.20564e+07	4.25722e+07	3.1016e+07
AILQNHTDFKDK	sp|Q86X55-1|CARM1_HUMAN	137	477.253	3	2.26447e+07	3.57524e+07	2.99154e+07	2.51317e+07	2.28303e+07	3.37045e+07	4.59129e+07	3.11827e+07	2.65571e+07	2.68906e+07	3.79196e+07	3.60103e+07	2.73516e+07	3.34511e+07	3.47254e+07	4.37532e+07	4.10046e+07	3.74172e+07	3.60866e+07	4.50373e+07	3.98574e+07	5.5696e+07	6.10797e+07	5.17673e+07
AILQNSWTEVMDLILKPR	sp|Q96PZ0|PUS7_HUMAN	230	709.727	3	6.19975e+07	7.08961e+07	4.7578e+07	6.8044e+07	9.22601e+07	8.37336e+07	7.3552e+07	9.04088e+07	9.05837e+07	5.41427e+07	8.5844e+07	6.6226e+07	4.1882e+07	4.16964e+07	4.9285e+07	6.72151e+07	5.7789e+07	8.04314e+07	7.59514e+07	8.3509e+07	7.9097e+07	5.26548e+07	6.34484e+07	95588054
AILSTKPPGTFLLR	sp|P40763-3|STAT3_HUMAN	138	505.309	3	1.66182e+07	3.15669e+07	6.08071e+07	1.77168e+07	4.1454e+07	3.73988e+07	5.72369e+07	7.99462e+07	5.27669e+07	7.20383e+07	2.47557e+07	2.66525e+07	3.55243e+07	2.89874e+07	5.18103e+07	5.17744e+07	4.25128e+07	6.65092e+07	7.31557e+07	6.45742e+07	5.60288e+07	3.13192e+07	2.53237e+07	5.5171e+07
AILVDLEPGTM16DSVR	sp|P07437|TBB5_HUMAN	147	816.417	2	2.62199e+07	1.78514e+07	1.959e+07	1.27103e+07	--	--	--	2.63716e+07	5.60631e+06	1.17087e+07	4.86778e+07	15619123	2.41951e+08	172410756	2.63093e+08	3.97395e+07	--	7.47868e+06	8.87886e+07	1.6165e+08	1.83684e+08	6.95463e+07	9.08898e+07	1.69906e+07
AILVDLEPGTMDSVR	sp|P07437|TBB5_HUMAN	196	808.422	2	3609813624	3473227822	2893478532	2905178685	3522961965	3035585948	3972718356	4376864749	3625068065	2358073583	3343076456	3158332766	3010560193	3021677279	3205692073	4447222420	3948733683	4321408502	4427996035	4635886591	3922883342	6781749699	6717122879	5948150678
AIMGSGKEDYTGK	sp|P52788|SPSY_HUMAN	130	678.827	2	8.50829e+06	5.82324e+06	--	7.87767e+06	6.88271e+06	1.33216e+07	5.95247e+06	2.74803e+07	1.65842e+07	1.00174e+07	--	6.64275e+06	--	8.02475e+06	4.66857e+06	7.85595e+06	1.56241e+07	3.35582e+07	2.62497e+07	3858193	1.01537e+07	3.62419e+07	1.35755e+07	1.99913e+07
AIMTYVSCYYHAFAGAQK	sp|P35609-2|ACTN2_HUMAN	56	1040.99	2	4.28207e+07	36256522	1.73202e+07	7.96383e+07	6.88075e+07	--	1.22076e+08	77404707	71484520	8.09785e+07	1.13199e+08	8.96708e+07	5.60716e+07	1.29736e+07	3.54465e+07	69448681	4.64014e+07	2.07504e+07	7.27142e+07	8.62071e+07	9.83679e+07	4.10456e+07	79507207	1.02899e+08
AIMTYVSSFYHAFSGAQK	sp|O43707|ACTN4_HUMAN	232	1004.49	2	2261866522	2060803121	1946164998	2430375668	2283874248	2454350262	2268425469	2769247734	2554176123	2008468468	2402258498	1527776303	1888016838	1779033464	1974897228	2443732683	2366533698	2332372456	2654856421	2752943274	3037658992	2455504872	3183725682	2016153254
AINCATSGVVGLVNCLR	sp|P49327|FAS_HUMAN	257	902.465	2	1627551510	1687043456	1510599373	1286448806	1668912103	1700508007	1890060670	2076968796	1946943210	1869036727	1611208417	1702285118	1952571025	1749872373	2020071913	2058841737	1588402441	1707541673	2208410275	2077482975	1787865340	2797999005	3131190279	3032244786
AINCPEDIVFPALDILR	sp|Q9Y263|PLAP_HUMAN	208	978.512	2	4.56149e+07	2.88152e+07	2.5302e+07	3.03794e+07	2.74077e+07	3.8412e+07	3.51156e+07	2.54799e+07	22187767	26951258	4.4333e+07	4.94724e+07	2.13944e+07	2.4781e+07	2.30402e+07	3.24012e+07	7.16254e+06	3.06813e+07	3.88745e+07	2.95502e+07	5.44867e+07	5.08033e+07	6.18777e+07	4.1383e+07
AINFNFGYAK	sp|P47897|SYQ_HUMAN	112	572.793	2	7.76171e+07	5.96493e+07	6.9111e+07	86542835	6.27403e+07	5.01548e+07	8.22239e+07	4.62301e+07	9.66344e+07	6.95223e+07	5.81585e+07	3.11986e+07	5.84543e+07	7.25519e+07	9.09194e+07	9.92769e+07	1.0099e+08	1.17622e+08	9.96183e+07	8.39421e+07	9.58888e+07	5.87672e+07	1.15939e+08	7.14657e+07
AINPINTFTK	sp|Q07960|RHG01_HUMAN	93	559.815	2	1.76301e+08	1.4299e+08	1.34764e+08	1.33473e+08	1.47235e+08	1.46588e+08	1.56522e+08	1.70804e+08	162483685	1.71381e+08	1.37013e+08	8.75437e+07	1.51163e+08	1.24294e+08	1.30933e+08	152275600	1.46969e+08	1.50699e+08	1.57248e+08	167847468	1.52322e+08	2.04041e+08	2.46024e+08	1.66688e+08
AINQGGLTSVAVR	sp|P60900|PSA6_HUMAN	147	643.366	2	1223256880	1120798713	9.83845e+08	1165634807	1214072824	1081493120	1082675601	1147830451	1022095540	1349919244	1208995944	8.07458e+08	1077433250	1007479674	1183324187	1128587217	1158400630	1175910379	1180253901	1252713231	1141699410	1431472259	1630176801	1375072887
AINQQTGAFVEISR	sp|Q92945|FUBP2_HUMAN	184	767.406	2	1.76265e+08	1.53166e+08	1.46901e+08	1.29044e+08	1.34218e+08	1.69456e+08	9.78798e+07	1.31238e+08	8.94568e+07	1.71715e+08	1.56633e+08	1.02826e+08	1.75866e+08	1.16439e+08	1.82286e+08	1.23783e+08	115020333	1.1903e+08	1.55082e+08	1.77614e+08	1.39941e+08	1.85945e+08	2.68508e+08	1.77325e+08
AINRPDITDTEMETVMDTIVDSLFCFFVTLGAVPIIR	sp|Q8WVM8|SCFD1_HUMAN	182	1400.71	3	--	--	--	2.75434e+06	--	--	2.23871e+06	3.71372e+06	3677713	4.42695e+06	3.51469e+06	3.39307e+06	--	763314	662136	--	--	--	--	--	--	--	--	1.69166e+06
AINTLNGLR	sp|Q15717|ELAV1_HUMAN	104	486.285	2	1.18128e+08	1.31752e+08	1.50014e+08	1.46473e+08	8.82339e+07	135959738	9.5909e+07	1.30788e+08	1.00418e+08	1.09232e+08	1.81514e+08	122309634	1.36947e+08	1.0438e+08	1.02984e+08	1.75404e+08	1.49045e+08	1.37807e+08	145786159	1.66276e+08	145558856	1.4265e+08	1.46041e+08	1.49891e+08
AINVNDSVTK	sp|P23526|SAHH_HUMAN	116	530.786	2	1.0559e+08	1.11552e+08	1.49524e+08	7.06329e+08	7.13745e+08	6.5777e+08	6.28766e+06	8.98786e+06	--	1.79686e+07	2.06122e+07	1.09332e+07	1.11271e+08	9.88593e+07	9.51844e+07	--	3.88439e+06	1.2104e+07	9.07657e+06	5.14524e+06	2.19954e+07	10267267	1.5379e+07	4.39151e+06
AIPDLTAPVAAVQAAVSNLVR	sp|P18206-2|VINC_HUMAN	266	1038.59	2	2.55705e+08	2.37449e+08	1.87548e+08	2.23191e+08	273376534	2.59804e+08	2.8165e+08	2.76382e+08	3.04432e+08	3.28913e+08	3.23958e+08	2.24023e+08	1.67625e+08	1.59595e+08	1.6564e+08	2.43224e+08	2.48352e+08	2.57541e+08	3.12443e+08	3.63118e+08	2.68617e+08	4.29516e+08	5.22452e+08	4.77347e+08
AIPELTK	sp|P35222|CTNB1_HUMAN	81	771.461	1	9.58714e+07	--	--	7.47965e+07	--	--	--	--	--	--	1.10491e+08	--	--	--	--	--	--	--	--	--	--	--	1.27635e+08	--
AIPENLPPLTADFAEDKDVCK	CON_GI113574|sp|P02769|ALBU_BOVIN	113	781.724	3	9.16487e+06	10577728	--	--	--	--	--	--	--	--	2.06628e+07	3.37677e+07	103200807	7.13073e+07	88001531	7.73581e+06	--	1.00355e+07	--	--	3.63292e+07	--	9.88613e+06	--
AIPLVLVSGNHDIGNTPTAETVEEFCR	sp|Q9BRF8|CPPED_HUMAN	268	980.489	3	896325838	904263123	8.09176e+08	8.59921e+08	6.5447e+08	7.37127e+08	1222424427	5.48069e+08	2.05067e+08	7.69117e+08	839969357	8.93351e+08	7.26921e+08	6.39532e+08	7.63589e+08	8.70947e+08	7.67444e+08	6.37177e+08	7.74435e+08	125257907	8.18203e+08	4.03631e+08	1.64609e+08	1.18919e+08
AIPNNQVLGK	sp|O60869-2|EDF1_HUMAN	107	527.307	2	2.20356e+08	1.96518e+08	2.07937e+08	2.4415e+08	2.52843e+08	2.15674e+08	2.3469e+08	2.69578e+08	2.51507e+08	2.99714e+08	3.13525e+08	2.68854e+08	1.91328e+08	2.22508e+08	1.85901e+08	2.63125e+08	2.47817e+08	2.53893e+08	2.45241e+08	2.72986e+08	2.5353e+08	3.19897e+08	3.70354e+08	3.43093e+08
AIPQLQGYLR	sp|Q02878|RL6_HUMAN	121	579.836	2	1.45064e+08	1.73518e+08	1.81725e+08	1.44211e+08	2.23284e+08	1.80084e+08	1.96893e+08	214851727	1.72709e+08	2.13367e+08	1.29813e+08	1.49336e+08	2.16591e+08	1.78723e+08	2.08669e+08	2.45185e+08	2.57351e+08	2.59166e+08	2.79425e+08	2.90842e+08	2.37604e+08	2.90068e+08	3.01034e+08	2.4592e+08
AIPVAQDLNAPSDWDSR	sp|P10451-5|OSTP_HUMAN	229	927.953	2	1147995808	1072493908	1065319398	1144900430	1362946060	1212666334	1428733120	1619005974	1505759708	1175763607	981122593	7.68013e+08	1183912461	1005299961	1062188892	8.75858e+08	9.93965e+08	1029733567	9.60733e+08	1012360378	9.60133e+08	1348436621	1307293310	1073621039
AIPVSPSAVEEDEDEDGHTVVATAR	sp|Q07157-2|ZO1_HUMAN	204	865.414	3	9777754	2.06601e+07	2.84278e+07	1.93391e+07	1.84827e+07	2.68736e+07	2.27254e+07	1.9884e+07	2.10014e+07	1.82784e+07	33168928	9.82899e+06	--	7.7054e+06	7.92337e+06	1.45294e+07	1.47525e+07	29207486	3.0701e+07	2.61797e+07	1.79384e+07	--	20218634	5.99526e+06
AIQAVATNPK	sp|Q68CQ4|DIEXF_HUMAN	107	506.794	2	9.63254e+06	10629128	--	--	3.50392e+06	4.41458e+06	1.96416e+06	--	--	7.40741e+06	--	5420554	1.49609e+07	9.4957e+06	2.32431e+07	--	--	3.86367e+06	--	--	1.29582e+07	--	--	--
AIQAYGMKPHDIFEANDLFENGNMTQVQTTLVALAGLAK	sp|Q15417|CNN3_HUMAN	244	1407.38	3	313756380	2.63552e+08	2.95159e+08	3.36571e+08	4.35949e+08	278084095	3.12963e+08	340211171	2.95571e+08	630230163	3.19601e+08	4.09697e+08	1.7442e+08	210253555	3.04741e+08	3.82527e+08	2.47351e+08	3.10471e+08	420801276	3.07937e+08	3.75302e+08	3.65942e+08	4.99024e+08	4.04511e+08
AIQEWLK	sp|Q3LXA3|TKFC_HUMAN	95	887.5	1	2.53584e+08	2.18911e+08	2.1562e+08	2.18658e+08	2.35753e+08	273442335	2.55158e+08	2.46542e+08	2.6214e+08	3.07971e+08	2.12066e+08	1.85279e+08	1.76795e+08	1.69244e+08	1.73438e+08	2.53013e+08	2.45541e+08	2.04251e+08	263034613	2.62725e+08	2.15341e+08	3.4386e+08	3.81357e+08	3.04957e+08
AIQFYLEFKPLLLNDLLMVLSPR	sp|Q00610-2|CLH1_HUMAN	215	911.853	3	--	--	--	4.96108e+06	1.78138e+06	1.45e+06	2.40335e+07	6.33916e+06	2.68577e+06	4.71967e+06	--	--	--	--	--	--	--	--	--	--	--	1.36715e+07	1.03064e+07	1.06749e+07
AIQGGTSHHLGQNFSK	sp|P07814|SYEP_HUMAN	142	561.285	3	1.62014e+08	1.58283e+08	1.69435e+08	1.53784e+08	1.71206e+08	1.84358e+08	1.85493e+08	1.56242e+08	1.50345e+08	2.03069e+08	2.02536e+08	1.58152e+08	2.06238e+08	1.81428e+08	2.10831e+08	242172558	2.36065e+08	2.27179e+08	270341313	2.30735e+08	2.15703e+08	3.42433e+08	3.58507e+08	3.81515e+08
AIQLEYSEAR	sp|O43242|PSMD3_HUMAN	119	590.304	2	1.21814e+08	7.09376e+07	69539910	9.05431e+07	71545794	6.08235e+07	7.2342e+07	8.89398e+07	8.36416e+07	9.76728e+07	101988221	6.20951e+07	9.90867e+07	8.60805e+07	9.25062e+07	1.02689e+08	101940713	1.08224e+08	9.84098e+07	8.39185e+07	1.05627e+08	1.39969e+08	1.48504e+08	9.92389e+07
AIQLNPSYIR	sp|Q99614|TTC1_HUMAN	129	587.832	2	5.29107e+07	3.69039e+07	3.6299e+07	3.95142e+07	5.94583e+07	5.14289e+07	6.42046e+07	6.94187e+07	4.6787e+07	5.81535e+07	5.54337e+07	3.65535e+07	4.93462e+07	5.42451e+07	5.06677e+07	4.47052e+07	4.90861e+07	5.85312e+07	5.68963e+07	6.27077e+07	5.547e+07	6.94106e+07	8.2496e+07	5.20027e+07
AIQLSGAEQLEALK	sp|Q9BT78|CSN4_HUMAN	160	735.914	2	2.87654e+07	3.93251e+07	26271984	2.7099e+07	3.50942e+07	3.39511e+07	4.71553e+06	5.32933e+07	1.83602e+07	6.75846e+07	5.40955e+07	3.83388e+07	3.08637e+07	3.64861e+07	3.36102e+07	4.77574e+07	3.67225e+07	4.94743e+07	7.55292e+07	7.59134e+07	4.54097e+07	8.65274e+06	4.99609e+07	7.44483e+07
AIQLTYNPDESSKPN	sp|P02679-2|FIBG_HUMAN	175	838.91	2	5.38932e+07	8.55594e+07	7.25669e+07	8.34966e+07	6.77406e+07	8.35909e+07	7.84679e+07	48752130	1.00112e+08	6.97269e+07	45079048	4.26149e+07	1.04606e+07	4.35321e+07	7.86929e+06	3.32268e+07	6.21782e+07	4.3499e+07	1.91681e+07	6.07914e+07	2.39636e+07	41596875	6.61587e+07	2.46801e+07
AIQLTYNPDESSKPNM16IDAATLK	sp|P02679-2|FIBG_HUMAN	170	846.092	3	--	8.24027e+07	7.40493e+07	--	6.10952e+07	5.83951e+07	1.09175e+07	2.68974e+07	5.73502e+07	3.1572e+07	4.52466e+07	3.52329e+07	8.27361e+07	3.32858e+07	4.24956e+07	--	12752720	5.67876e+07	4.54891e+07	2.84695e+07	8.33044e+07	6.75028e+07	3.82375e+07	--
AIQLTYNPDESSKPNMIDAATLK	sp|P02679-2|FIBG_HUMAN	254	1260.64	2	4517435856	4553712927	4435540447	4400934010	4812470255	5078953398	5397386720	5677599580	5222437366	4570558173	5097583430	3848088397	3298115361	3010507237	3551735434	4468770572	4374688346	4546480249	4040810142	4125063395	3891825570	5248321215	5718412314	4300858282
AIQTLGYFPVGDGDFPHQK	sp|Q5VYK3|ECM29_HUMAN	126	697.349	3	2.54777e+07	4.15894e+07	2.24279e+07	2.21056e+07	1.84304e+07	4.1073e+07	13621444	3.81379e+07	27134295	2.00621e+07	2.86851e+07	3.03128e+07	17609810	4.14308e+07	1.20801e+07	3.42563e+07	2.5374e+07	3.52001e+07	5.03346e+07	4.54657e+07	2.91303e+07	5.73388e+07	3.95112e+07	35497289
AISCM16GQIICNLGDNLGSDLPNTLQIFLER	sp|Q86VP6|CAND1_HUMAN	134	1126.9	3	--	--	--	--	1.57565e+06	5.72848e+06	--	--	--	--	--	6.99191e+06	--	--	--	--	--	1.22162e+06	1.76312e+06	3.44311e+06	--	4.56017e+06	--	--
AISCMGQIICNLGDNLGSDLPNTLQIFLER	sp|Q86VP6|CAND1_HUMAN	232	1121.56	3	--	3.53129e+06	--	1.09104e+08	1.27594e+08	1.17876e+08	4.20403e+07	6.22531e+07	6.64871e+07	1.85344e+08	1.94785e+08	1.13018e+08	6.53558e+06	1.0669e+07	1.1244e+07	7.62106e+07	9.46936e+07	7.19047e+07	5.69946e+07	6.57567e+07	4.21265e+07	9.90928e+07	9.30379e+07	8.37225e+07
AISEAQESVTK	sp|Q6PJT7-10|ZC3HE_HUMAN	116	581.803	2	6.38303e+06	--	6.07378e+06	1.55806e+07	1.15642e+07	9.53604e+06	8.57334e+06	6.73024e+06	7.261e+06	1.0057e+07	6.62851e+06	1.07674e+07	1.14838e+07	1.20876e+07	7.23913e+06	1.82926e+07	2.00946e+07	9.52714e+06	1.17185e+07	6.01483e+06	8.47254e+06	1.53427e+07	1.84789e+07	2.76246e+07
AISESGVALTSVLVK	sp|Q9UKY3|CES1P_HUMAN	196	737.43	2	141345602	1.23641e+08	1.23166e+08	1.3269e+08	1.46562e+08	184085439	1.28258e+08	1.61385e+08	9.07762e+07	1.08288e+08	7.60119e+07	5.46975e+07	9.56758e+07	8.40588e+07	83287695	9.41521e+07	6.69217e+07	59493858	1.49413e+08	9.18801e+07	9.22598e+07	2.04611e+08	1.30495e+08	6.34783e+07
AISGLEQDQPAR	sp|O75312|ZPR1_HUMAN	139	642.831	2	4.01327e+07	1.40449e+07	2.97386e+07	5.55738e+07	4.95013e+07	3.72321e+07	2.1795e+07	1.24922e+07	3.15664e+07	3.0753e+07	2.22076e+07	4.18987e+07	24307219	4.73667e+07	3.64481e+07	5.24478e+07	47127996	7.6984e+07	4.84997e+07	9.03803e+07	6.87562e+07	8.89459e+06	2.14761e+07	7.07627e+07
AISHEHSPSDLEAHFVPLVK	sp|P30153|2AAA_HUMAN	180	554.04	4	5.57432e+08	5.05902e+08	4.41243e+08	3.90543e+08	4.47358e+08	4.78459e+08	5.3444e+08	4.38804e+08	4.98022e+08	7.0013e+08	4.21269e+08	3.89469e+08	3.52562e+08	357113649	4.18976e+08	4.91572e+08	554241541	5.18514e+08	5.2029e+08	5.72571e+08	5.82313e+08	8.36105e+08	5.24988e+08	6.11817e+08
AISLLSK	sp|Q9H993|ARMT1_HUMAN	75	731.468	1	4.73735e+07	5.57489e+07	3.8324e+07	5.51486e+07	6.83868e+07	5.38825e+07	5.86847e+07	6.26672e+07	5.49872e+07	8.15449e+07	8.6799e+07	6.64129e+07	4.2824e+07	52320828	5.11478e+07	5.51638e+07	5.15233e+07	3.37669e+07	6.01815e+07	5.48722e+07	66645368	6.84163e+07	74535146	7.8461e+07
AISTPIITAQLDKDDDADYAR	sp|O14802|RPC1_HUMAN	61	764.724	3	4.648e+07	1.98143e+07	5.26442e+07	3.38715e+07	5.41983e+07	4.27011e+07	4.84986e+07	76551215	7.09541e+06	6.64383e+07	4.34988e+07	--	4.68823e+07	4.14999e+07	2.09844e+07	4.61226e+07	21072885	3.54893e+06	4.72843e+07	4.91014e+06	43483080	5.49771e+07	1.47557e+08	7.555e+07
AISVHSTPEGCSSACK	sp|Q9NZI8|IF2B1_HUMAN	193	845.881	2	380496666	3.76362e+08	3.93142e+08	4.02791e+08	461275377	4.52638e+08	4.20657e+08	4.15557e+08	3.99161e+08	4.70759e+08	3.66297e+08	3.6068e+08	4.69968e+08	5.77478e+08	485390657	577711791	5.8935e+08	6.24304e+08	5.15185e+08	5.61002e+08	5.11992e+08	7.08975e+08	7.54573e+08	7.73558e+08
AISVLAK	sp|Q13404|UB2V1_HUMAN	74	701.456	1	--	--	--	--	--	--	--	--	--	--	--	--	100921054	9.68566e+07	1.03701e+08	--	--	--	--	--	--	--	--	--
AITGASLADIMAK	sp|P83731|RL24_HUMAN	179	631.346	2	5.41725e+08	5.30428e+08	4.92307e+08	4.98045e+08	5.24702e+08	5.47905e+08	5.42058e+08	5.78031e+08	6.03124e+08	5.06768e+08	5.54572e+08	2.9648e+08	4.26619e+08	3.59119e+08	4.21769e+08	5.57887e+08	4.87902e+08	5.23235e+08	5.5986e+08	4.72659e+08	4.85571e+08	7.52024e+08	7.11669e+08	6.26922e+08
AITHLNNNFMFGQK	sp|P14866|HNRPL_HUMAN	131	545.609	3	789679911	5.18269e+08	5.03117e+08	6.21839e+08	5.44765e+08	580587908	7.2105e+08	591419180	7.05781e+08	7.9456e+08	4.69285e+08	4.32339e+08	7.41092e+08	4.44979e+08	6.67215e+08	7.66855e+08	7.69361e+08	6.54759e+08	7.09707e+08	6.61014e+08	5.77799e+08	9.25358e+08	9.89005e+08	6.82351e+08
AITIAGIPQSIIECVK	sp|Q15366-4|PCBP2_HUMAN	184	856.983	2	9.02832e+08	8.79079e+08	8.31613e+08	7.89461e+08	7.84674e+08	8.36438e+08	9.50471e+08	9.55409e+08	1047173346	898021097	8.51848e+08	7.18135e+08	8.24568e+08	6.6582e+08	746957662	874802480	747052489	7.71876e+08	1129614624	9.6936e+08	8.74717e+08	1333649200	1459530951	1195629444
AITIAGVPQSVTECVK	sp|Q15365|PCBP1_HUMAN	196	836.951	2	1608493590	1619279368	1637916022	1521262873	1716379196	1673700296	1881560996	1889447116	1770283946	1802534117	2032025616	1605708254	1503523638	1291988276	1500076597	1673002193	1637106913	1707122143	1853979830	1945771893	1712746001	2386260035	2665469509	1984953928
AITIANQTNCPLYITK	sp|Q16555|DPYL2_HUMAN	218	910.984	2	1053311267	1049822224	1068380452	923798628	9.11785e+08	9.43483e+08	1106037174	1177096016	1133138305	1137637809	1061657622	8.70764e+08	9.10733e+08	8.08704e+08	9.61785e+08	1057657842	9.49232e+08	1022762568	1234542005	1204146296	1072305960	1366894890	1530298268	1319907302
AITISSALQAGTVWVNCYGVVSAQCPFGGFK	sp|P00352|AL1A1_HUMAN	325	1644.81	2	4.18836e+08	3.8035e+08	6.89769e+08	2563970552	2.68166e+08	4.51455e+08	3.75856e+08	3.36441e+08	6.03352e+08	5.58257e+08	3.3559e+08	3.96443e+08	452323444	5.11146e+08	5.14838e+08	6.39797e+08	1.83308e+08	3.34915e+08	1885231927	5.47196e+08	1785558865	4.60494e+08	7.03653e+08	3.20791e+08
AITQEQCEAR	sp|P10253|LYAG_HUMAN	136	603.283	2	--	--	--	--	--	2.43233e+06	--	--	--	1.07139e+08	9.61609e+07	9.5824e+07	7.57512e+07	8.59486e+07	2.26435e+08	--	1.57103e+08	--	--	--	--	--	1.42355e+08	--
AITSAYYR	sp|Q15907|RB11B_HUMAN	112	472.746	2	1.1749e+08	1.32593e+08	1.33375e+08	1.08456e+08	9.61826e+07	1.00263e+08	8.11735e+07	1.19599e+08	9.23445e+07	6.43972e+07	1.31768e+08	8.24512e+07	1.29366e+08	1.12374e+08	1.07571e+08	1.46111e+08	1.67253e+08	1.48969e+08	1.32684e+08	1.59082e+08	1.18212e+08	1.71421e+08	5.8201e+07	5.46273e+07
AITTGLQEYVEAVSFQHFIK	sp|Q99598|TSNAX_HUMAN	231	1141.09	2	2.81092e+08	3.15989e+08	2.79277e+08	2.62954e+08	3.607e+08	4.50763e+08	4.56587e+08	339510653	4.18281e+08	341609051	3.1963e+08	4.08476e+08	2.56052e+08	2.47552e+08	230782169	3.93151e+08	2.18846e+08	2.99365e+08	2.97758e+08	3.43596e+08	267232348	4.25472e+08	659397656	3.84614e+08
AITTLM16AGILR	sp|Q8TCC3-2|RM30_HUMAN	49	588.348	2	5.70919e+07	5.02459e+07	4.80176e+07	--	3.5093e+06	--	1.06813e+08	89535329	1.00178e+08	1.11726e+08	1.01809e+08	1.13273e+08	13475023	4.40203e+07	2.5089e+07	8.52603e+07	8.71566e+07	8.49315e+07	1.05742e+08	9.01409e+07	1.00741e+08	1.44105e+08	1.61134e+08	1.31237e+08
AITVESSMILNVLEYGSQQVADLTLNLDDYIDAEHLGDFHR	sp|Q92530|PSMF1_HUMAN	283	1152.07	4	5.03349e+06	6.64861e+06	--	5.86666e+06	6.53791e+06	1.05323e+07	4.38427e+06	9.23696e+06	6546959	2.57627e+07	9.80005e+06	1.02969e+07	1.93e+06	--	1.51949e+06	2.25644e+06	--	5.47276e+06	1.04141e+07	9.8614e+06	5.6261e+06	2.07763e+07	5.33173e+06	6.08792e+06
AITVFSPDGHLFQVEYAQEAVK	sp|O14818|PSA7_HUMAN	225	817.085	3	3.35678e+08	265897420	3.00231e+08	2.69218e+08	3.48687e+08	266774676	4.67227e+08	4.95508e+08	3.75392e+08	4.65903e+08	274675864	4.07573e+08	2.99931e+08	2.51147e+08	2.71274e+08	303440639	2.19537e+08	361019227	331131489	3.9557e+08	3.2903e+08	8.51182e+08	7.05002e+08	5.31002e+08
AITVFSPDGHLFQVEYAQEAVKK	sp|O14818|PSA7_HUMAN	250	859.784	3	6.04321e+08	6.7676e+08	4.99129e+08	612738666	6.03534e+08	6.41317e+08	5.86261e+08	5.85745e+08	718142639	701295216	564174438	3.90948e+08	5.69168e+08	529375165	5.8697e+08	6.63722e+08	6.85335e+08	7.16002e+08	9.14993e+08	8.13774e+08	6.93465e+08	7.73136e+08	1065257678	8.56846e+08
AIVAIENPADVSVISSR	sp|P08865|RSSA_HUMAN	235	870.979	2	1031271394	1028586951	9.54366e+08	8.33156e+08	9.44261e+08	9.74179e+08	1102401910	1056331378	1099790889	1165264056	1057218927	1003483103	8.9659e+08	9.59873e+08	9.21828e+08	1086763309	1005555046	1038666825	1067423340	1008793204	8.72737e+08	1579169540	1460672785	1363424992
AIVDALPPPCESACTVPTDVDK	sp|Q15181|IPYR_HUMAN	154	1178.07	2	58283561	6.80838e+07	2.09233e+07	73223669	4.68792e+07	5.73167e+07	1.04332e+08	1.08195e+08	9.87338e+07	1.04768e+07	3.13997e+07	4.37359e+07	5.19567e+06	5.01185e+06	9.4237e+06	3.89192e+07	2.4246e+07	3.42054e+07	--	2.78102e+07	1.71688e+07	7.55822e+07	6.20593e+07	5.43488e+07
AIVDALPPPCESACTVPTDVDKWFHHQK	sp|Q15181|IPYR_HUMAN	224	805.39	4	6.85836e+08	9.54987e+08	6.38789e+08	9.55379e+08	9.87498e+08	9.50356e+08	1204285557	1239644079	1102722483	9.47481e+08	7.1236e+08	6.97324e+08	5.11054e+08	6.6399e+08	7.23659e+08	8.59002e+08	6.5106e+08	690238543	1179370008	7.93075e+08	8.72254e+08	1607784400	1278792360	7.33867e+08
AIVDCGFEHPSEVQHECIPQAILGMDVLCQAK	sp|Q13838|DX39B_HUMAN	263	1217.91	3	2758276130	2671826079	2399858748	2766814779	2909020882	2984332632	3254375477	1158657965	3711495331	2505368722	2973608555	1315903868	2324970407	2041953310	1889200316	2598522380	2317099348	2471507789	3071597458	3311335250	2774735698	4167191848	4877348957	1926597676
AIVDCIISIIEENSESK	sp|Q9Y678|COPG1_HUMAN	219	960.486	2	1.56011e+08	1.7211e+08	1.17481e+08	8.37679e+07	5.05367e+07	5.5452e+07	2.0248e+08	2.80589e+08	1.8759e+08	2.36313e+08	2.86118e+08	2.18772e+08	9.15246e+07	8.05832e+07	1.02456e+08	7.63514e+07	1.37216e+08	5.1458e+07	1.69581e+08	1.75127e+08	1.54054e+08	1.74187e+08	3.70071e+08	2.88896e+08
AIVDCIISIVEENPESK	sp|Q9UBF2-2|COPG2_HUMAN	152	958.487	2	--	4.72577e+07	7.36895e+06	--	--	1.0792e+07	7.31565e+07	2.75824e+07	2.79312e+07	2.022e+07	1.91693e+07	2.21987e+07	3.47993e+06	--	4.72013e+06	7.34534e+06	--	3.10545e+07	1.73304e+07	2.09422e+07	1.38691e+07	2.809e+07	2.3064e+07	1.12112e+07
AIVEYR	sp|Q9BXP5-4|SRRT_HUMAN	33	750.415	1	8.41495e+07	3.99658e+07	4.1668e+07	2.98663e+06	1.94988e+07	2.51509e+07	2.18478e+07	9.093e+06	4.94799e+06	1.02415e+08	5.24078e+07	1.10114e+08	6.72246e+07	5.69988e+07	7.11529e+07	4.13933e+07	3.12124e+07	3.09988e+07	3.8188e+07	6.10645e+07	5.20328e+07	3.16005e+07	7.79631e+07	3.72337e+07
AIVNVIGMHK	sp|O75533|SF3B1_HUMAN	126	541.312	2	9.11515e+07	7.39058e+07	7.30023e+07	7.10396e+07	9.48887e+07	6.89764e+07	7.86983e+07	5.09595e+07	7.48162e+07	1.06561e+08	8.47568e+07	9.30882e+07	4.65256e+07	9.05976e+07	6.88198e+07	8.191e+07	9.47442e+07	7.08915e+07	9.12973e+07	8.08098e+07	1.05052e+08	1.01877e+08	1.19917e+08	1.00586e+08
AIVQDQGCLPGLILFMDHPNPPVVHSALLALR	sp|Q9NVT9|ARMC1_HUMAN	162	873.722	4	2.39878e+07	3.21912e+07	8.77909e+06	--	3.71349e+07	2.78446e+07	1.45876e+07	--	28929302	1.06472e+07	3.871e+07	--	2.06351e+07	8.7395e+06	1.8601e+07	--	--	1.33283e+07	3.31049e+07	3.42943e+07	9.41992e+06	19038638	5.38203e+07	--
AIVQLVNER	sp|Q15102|PA1B3_HUMAN	106	521.307	2	3.98256e+07	4.84018e+07	4.47602e+07	1.47958e+08	5.70029e+07	9.66491e+07	1.20268e+08	1.35278e+08	1.22051e+08	1.38392e+08	1.51175e+08	127938949	4.7132e+07	1.00532e+08	2.30874e+07	9.34668e+07	1.42424e+08	1.27328e+08	1.34305e+08	180733850	1.15967e+08	1.08458e+08	2.2027e+08	2.05686e+08
AIVQQWLEYR	sp|O43324|MCA3_HUMAN	140	653.352	2	101051257	1.12738e+08	1.05626e+08	8.59268e+07	1.06531e+08	117339024	1.7374e+08	1.23582e+08	1.17936e+08	112537528	1.22858e+08	1.2107e+08	1.30945e+08	9.5568e+07	1.19485e+08	1.70518e+08	1.4675e+08	1.38677e+08	1.33336e+08	1.37025e+08	1.62114e+08	2.38749e+08	2.51316e+08	2.03851e+08
AIVVDPVHGFMYWTDWGTPAK	sp|P01130-3|LDLR_HUMAN	190	797.392	3	--	--	1.30875e+07	6.56109e+07	4.57367e+07	2.27776e+07	--	1.43119e+07	17124822	3.4441e+07	1.65094e+07	2.75935e+07	--	2.27027e+07	--	8.77773e+07	2.20181e+07	3.88054e+07	2.39624e+07	1.23974e+07	4.24106e+07	8.45558e+07	3.4468e+07	2.93352e+07
AIVWGMQTR	sp|P53396|ACLY_HUMAN	127	531.283	2	3.61306e+08	3.17857e+08	2.69444e+08	3.6974e+08	3.80859e+08	4.38151e+08	4.12422e+08	4.14222e+08	4.27857e+08	4.10292e+08	2.95778e+08	2.53129e+08	3.23041e+08	3.13026e+08	297966773	4.07787e+08	3.7207e+08	4.42849e+08	4.50289e+08	4.16726e+08	3.86544e+08	6.51069e+08	6.75843e+08	5.05049e+08
AIWAALQTQTSNAAK	sp|Q9NYU2-2|UGGG1_HUMAN	175	787.42	2	8.30273e+08	8.50592e+08	7.7651e+08	1037024590	1111616401	1124133258	8.48947e+08	9.50534e+08	9.38793e+08	8.47471e+08	7.79235e+08	6.30505e+08	6.11413e+08	6.04917e+08	678820725	6.68428e+08	5.98314e+08	6.07062e+08	7.34071e+08	6.90982e+08	6.45078e+08	1.12047e+08	1051388921	8.89909e+08
AIWGYCDQLK	sp|Q96P70|IPO9_HUMAN	101	627.303	2	4.89116e+07	6.24649e+07	3.6741e+07	--	3.72279e+07	3.9674e+07	5.36935e+07	19167684	5.7974e+07	5.7121e+07	5.77117e+07	--	4.58411e+07	4.0024e+07	2.53334e+07	4.80405e+07	2.90015e+07	6.05601e+07	6.1304e+07	6.3692e+07	5.60393e+07	6.64356e+07	58800771	4.98543e+07
AIWNVINWENVTER	sp|P04179|SODM_HUMAN	194	872.443	2	5.61607e+08	5.47487e+08	5.28508e+08	7.43773e+08	7.07685e+08	6.59724e+08	1482949009	1492820904	1332259921	1659374295	1201041261	7.27673e+08	4.55144e+08	3.88448e+08	4.32433e+08	9.06407e+08	752047605	8.78438e+08	1219976750	1003326390	9.916e+08	1458626769	1553607615	1374746602
AIYDTPCIQAESEK	sp|O00232|PSD12_HUMAN	177	812.88	2	1.17724e+08	90617910	6.90113e+07	3.56995e+07	6.60758e+07	8.50879e+07	7.50875e+07	5.10225e+07	7.73295e+07	6.00351e+07	7.08614e+07	6.57561e+07	8.04234e+07	9.45994e+07	8.82585e+07	8.2305e+07	1.16866e+08	9.99194e+07	7.67165e+07	8.74563e+07	5.95456e+07	2.07642e+08	1.74923e+08	1.3114e+08
AIYDTPCIQAESEKWQQALK	sp|O00232|PSD12_HUMAN	125	793.729	3	--	18246373	--	--	--	--	9.95474e+06	--	--	33539596	--	--	1.65899e+07	--	1.47407e+07	--	1.79598e+07	--	1.12188e+07	1.77338e+07	13615125	--	--	--
AIYHDLEQSIR	sp|Q9UNF0-2|PACN2_HUMAN	129	672.85	2	1.21509e+08	1.14867e+08	121607555	1.39792e+08	1.1567e+08	1.24439e+08	1.60608e+08	1.22643e+08	1.50336e+08	1.53533e+08	1.34772e+08	118117529	1.20364e+08	9.76848e+07	1.19818e+08	128910356	1.32905e+08	1.47924e+08	1.42963e+08	1.31003e+08	1.20299e+08	148143006	1.6054e+08	1.70774e+08
AIYQATYR	sp|P28074|PSB5_HUMAN	110	493.259	2	2.25593e+08	2.48115e+08	2.67826e+08	2.6425e+08	2.654e+08	274603686	2.75229e+08	3.04407e+08	3.18294e+08	3.26277e+08	346213095	2.9844e+08	2.88067e+08	2.65024e+08	--	3.16076e+08	2.90303e+08	3.13131e+08	2.9015e+08	3.49932e+08	2.98162e+08	8.22616e+08	4.52808e+08	4.02125e+08
AIYYKTLKPIAPGEELLVWYNGEDNPEIAAAIEEERAS	sp|Q13029-4|PRDM2_HUMAN	24	853.43	5	--	4.38287e+06	7.43946e+06	2.61676e+07	1.10282e+07	6.63592e+06	1.56501e+07	1.03151e+07	1.56494e+07	9.75106e+06	6.75843e+07	1.63648e+07	6.0065e+06	4.66646e+06	1.11834e+07	2.59714e+07	2.22398e+07	1.59563e+07	6.4796e+07	2.96743e+07	5.33735e+07	4.61845e+07	3.11457e+07	2.37176e+07
AKAEASSGDHPTDTEMKEEQK	sp|Q02790|FKBP4_HUMAN	181	573.013	4	5.30147e+07	5.02116e+07	4.86518e+07	8.47282e+07	7.01614e+07	6.56552e+07	6.38804e+07	5.33564e+07	5.23555e+07	7.44007e+07	7.39564e+07	6.90248e+07	4.79097e+07	5.29504e+07	4.91616e+07	5.75435e+07	8.07503e+07	6.50819e+07	7.55591e+07	9.13273e+07	5.97093e+07	4.9397e+07	7.66881e+07	1.10876e+08
AKDANNGNLQLR	sp|P05455|LA_HUMAN	129	657.351	2	4.51651e+07	--	--	1.37424e+07	2.92686e+07	3.22737e+07	2.69509e+07	17962198	1.37123e+07	3.93988e+07	3.18542e+07	3.3243e+07	7.05807e+07	1.91112e+07	7.24617e+07	--	3.32612e+07	1.99518e+07	3.17348e+07	2.94057e+07	--	7.00359e+06	2.08715e+07	--
AKDDDDSDIPTAQR	sp|O60271-4|JIP4_HUMAN	159	773.852	2	2.0381e+07	1.76207e+07	1.86007e+07	3.18451e+07	2.92411e+07	2.5997e+07	1.98152e+07	3.37373e+07	2.63764e+07	2.22464e+07	1.82605e+07	2.66712e+07	6.26851e+06	1.13828e+07	1.78276e+07	3.57497e+07	3.71191e+07	2.86901e+07	2.91013e+07	39682540	3.48671e+07	3.27164e+07	6.13025e+07	4.18207e+07
AKDEPEFFIDMLYGQPEK	sp|Q9NTG1|PKDRE_HUMAN	54	1079.02	2	4.9612e+08	4.00898e+08	2.99806e+08	2.46658e+06	1.93849e+07	2.81017e+07	--	--	2.18468e+07	3.23963e+07	--	1.03907e+07	1.28783e+07	5.24128e+06	--	2.12377e+07	6.38106e+06	1.73363e+07	36793903	5.62915e+07	5.11173e+07	9.1523e+07	4.91574e+07	6.14458e+07
AKDEQSAVSMLK	sp|Q01082|SPTB2_HUMAN	133	653.837	2	1.49823e+08	1.72873e+08	1.8628e+08	2.05509e+08	1.80359e+08	1.68529e+08	2.23237e+08	2.15102e+08	1.89219e+08	2.18045e+08	2.07356e+08	1.91879e+08	1.63988e+08	1.69708e+08	1.59888e+08	2.01634e+08	2.00122e+08	2.08802e+08	1.82129e+08	2.17807e+08	1.87007e+08	334282074	3.52643e+08	3.4948e+08
AKDEQSAVSMLKK	sp|Q01082|SPTB2_HUMAN	145	478.926	3	6.72958e+07	7.80008e+07	8.64031e+07	9.36199e+07	9.29685e+07	9.2805e+07	6.93147e+07	7.51933e+07	8.45577e+07	3.18899e+08	9.51306e+07	2.86621e+07	6.14592e+07	8.27016e+07	5.99186e+07	151760690	1.45714e+08	143910097	1.24438e+08	1.19937e+08	1.1963e+08	1.32829e+08	3.46725e+08	3.63854e+08
AKDPFAHLPK	sp|P26641|EF1G_HUMAN	106	562.318	2	1.52248e+08	1.62484e+08	1.50164e+08	1.49575e+08	1.34991e+08	1.47139e+08	1.88267e+08	1.46474e+08	1.51085e+08	1.31408e+08	1.28631e+08	1.84928e+08	1.46914e+08	1.50367e+08	1.43007e+08	1.98225e+08	1.65738e+08	148636681	1.05468e+08	1.25768e+08	1.94792e+08	2.36824e+08	2.87947e+08	1.48458e+08
AKDQDILDLVGVLHDPETLLR	sp|P08397-2|HEM3_HUMAN	243	787.433	3	5.30497e+07	2.86389e+07	4.36582e+07	6.66241e+07	6.86322e+07	8.01873e+07	115459093	9.04233e+07	6.07257e+07	5.91222e+07	7.57938e+07	2.95056e+07	3.41896e+07	3.03484e+07	2.88064e+07	4.98315e+07	4.23128e+07	3.28674e+07	6.31259e+07	8.86851e+07	8.96661e+07	1.12587e+08	1.07232e+08	3.4158e+07
AKDQLTCNKFDLK	sp|P01024|CO3_HUMAN	172	527.609	3	7.8581e+08	8.13838e+08	8.91451e+08	8.99959e+08	9.12973e+08	8.5678e+08	4.65345e+08	5.02624e+08	468613580	9.6876e+08	1020066049	8.48719e+08	9.97042e+08	1051624276	9.13173e+08	8.61909e+08	8.3219e+08	8.31413e+08	915956407	9.92439e+08	9.68278e+08	8.7051e+08	9.12422e+08	8.18901e+08
AKECMAGTSGSEEVK	sp|Q86UP2|KTN1_HUMAN	142	792.356	2	1.44061e+07	1.18165e+07	1.45677e+07	6.22235e+06	1.56535e+07	2.00386e+07	5.92025e+06	4.80896e+06	6.66898e+06	1.14428e+07	1.12897e+07	1.08619e+07	1.96681e+07	1.89801e+07	2.32129e+07	1.23086e+07	1.21189e+07	7.18234e+06	1.76806e+07	2.87207e+07	1.95157e+07	4.97558e+06	1.20587e+07	1.27436e+07
AKEEQQDDTVYMGK	sp|Q14203-3|DCTN1_HUMAN	184	821.376	2	11827552	2.18992e+07	1.6169e+07	3.91377e+07	4.45574e+07	3.81334e+07	2.8661e+07	1.78865e+07	3.13536e+07	29440058	1.96407e+07	36745850	2.88299e+07	2.05349e+07	3.10106e+07	5.04244e+07	5.43287e+07	7.0063e+07	4.58042e+07	4.06789e+07	4.10944e+07	7.19743e+07	8.30513e+07	6.61194e+07
AKEFGATECINPQDFSKPIQEVLIEMTDGGVDYSFECIGNVK	sp|P11766|ADHX_HUMAN	301	1579.41	3	3.10948e+08	3.76581e+08	313864534	4.40924e+08	3.26054e+08	2.81521e+08	3.20518e+08	4.09278e+08	2.21966e+08	7.72959e+08	8.75688e+08	5.34588e+08	4.61043e+08	5.47721e+08	4.92237e+08	3.76249e+08	3.90261e+08	5.23112e+08	3.5892e+08	5.85585e+08	4.76408e+08	7.31119e+08	5.11595e+08	5.19618e+08
AKEFTNVYIK	sp|P11940|PABP1_HUMAN	108	606.836	2	3.0165e+08	2.44439e+08	2.9067e+08	244376560	2.20839e+08	2.42145e+08	2.45751e+08	242408996	181694163	3.14741e+08	2.83014e+08	2.50016e+08	3.05489e+08	3.45141e+08	2.70224e+08	401250042	3.13255e+08	3.44816e+08	3.38384e+08	2.78304e+08	2.8586e+08	4.91496e+08	3.91801e+08	329775073
AKEILQEEEDLAEIVQLVGK	sp|P38606|VATA_HUMAN	128	752.078	3	3.48455e+07	4.51129e+07	4.48935e+07	6.40582e+06	5.00389e+07	7.09296e+07	5.36955e+07	--	1.20305e+07	3.53012e+07	--	2.69153e+07	5.88978e+07	4.53371e+07	6.756e+07	5.27548e+07	4.31644e+07	7.00223e+07	6.12671e+07	7.72377e+07	6.27949e+07	9.22584e+07	55894442	3.69086e+07
AKELDPTNMTYITNQAAVYFEK	sp|P31948|STIP1_HUMAN	75	849.75	3	--	3.74258e+07	2.48009e+07	2.74847e+07	3.70729e+07	2.1624e+07	--	1.41098e+07	--	2.46745e+07	--	--	8446193	--	--	--	2.80109e+07	3.62197e+07	5.00251e+07	--	2.64608e+07	27464478	11166544	16466262
AKEQEAEPEEQEEDSSSDPR	sp|P55081|MFAP1_HUMAN	147	763.992	3	2.4179e+07	3.49726e+07	4.20793e+07	5.09599e+07	44093150	3.50966e+07	--	5.42259e+07	6.42196e+07	5.55267e+07	6.01601e+07	2.53622e+07	--	6.89176e+06	5.88388e+06	4.72779e+07	4.0172e+07	4.08996e+07	5.11691e+07	4.16102e+07	34591910	5.42287e+07	1.40021e+07	6.81202e+07
AKEQRRRREFM16M16QSRLDCLKEQQAADDRKEMNILELSHK	sp|Q9UPQ7|PZRN3_HUMAN	-35	1227.37	4	2.00974e+08	1.9576e+08	1.37343e+08	2.57653e+08	3.73409e+08	5.1362e+08	1.46525e+08	3.85762e+08	4.35632e+08	8.32151e+08	5.61744e+08	5.74227e+08	3.53956e+07	1.95327e+08	3.20259e+08	1.08272e+08	1.53963e+08	3.40601e+08	2.71829e+08	2.33078e+08	2.53963e+08	1043388495	6.80552e+08	1010634774
AKESWEMDTK	sp|Q13451|FKBP5_HUMAN	107	612.783	2	3.65822e+07	3.09303e+07	4.31553e+07	2.06097e+07	4.28644e+07	3.98764e+07	--	9.44424e+06	2.45591e+07	4.21266e+07	4.73223e+07	2.40468e+07	3.64096e+07	4.01446e+07	4.65146e+07	3.66116e+07	4.92699e+07	4.95559e+07	4.69225e+07	5.32937e+07	2.89819e+07	3.02594e+07	4.66042e+07	3.84008e+07
AKESWEMNSEEK	sp|Q02790|FKBP4_HUMAN	151	734.324	2	1.96353e+07	9.59098e+06	14878437	1.92557e+07	2.36597e+07	3.92065e+06	3.55765e+07	3.26053e+07	3.18599e+07	3.2004e+07	3.38194e+07	1.97359e+07	1.04883e+07	2.33913e+07	1.13309e+07	2.00604e+07	1.31142e+07	4.50313e+06	--	1.17894e+07	1.43316e+07	2.47931e+07	3.7705e+07	27866374
AKESWEMNSEEKLEQSTIVK	sp|Q02790|FKBP4_HUMAN	201	789.389	3	1.12434e+08	6.18421e+07	5.46248e+07	8.15442e+07	6.76129e+07	5.60338e+07	4.40243e+07	6.84586e+07	8.61384e+07	9.20322e+07	8.68243e+07	8.53826e+07	7.3158e+07	8.56792e+07	8.69793e+07	6.86586e+07	7.11818e+07	7.82212e+07	1.10419e+08	9.12121e+07	72546493	4.4804e+07	1.75162e+08	9.44222e+07
AKFEELNMDLFR	sp|P11021|GRP78_HUMAN	159	756.879	2	945810495	976866611	9.23772e+08	1199726914	1386106450	1401986381	1421435071	1437273001	1277799297	1224468387	9.25163e+08	6.78492e+08	7.34256e+08	6.90875e+08	7.94822e+08	9.12532e+08	7.66968e+08	7.29512e+08	1046910413	1029768049	1015723087	1215435132	1556413303	1191750905
AKFYPEDVAEELIQDITQK	sp|P15311|EZRI_HUMAN	130	746.384	3	3.75647e+07	1.08924e+08	7.657e+07	3.48142e+07	9.4246e+07	1.1457e+08	--	2.09645e+07	--	--	32421035	5.97479e+06	9.00931e+07	8.42511e+07	1.19876e+08	6.91479e+07	4.41093e+07	6.0203e+07	1.06305e+08	4.56627e+07	9.23562e+07	2.60211e+07	--	--
AKGGEEPLPEGLFWLLVTGHIPTEEQVSWLSK	sp|O75390|CISY_HUMAN	215	887.721	4	2.71517e+07	1.3812e+07	6.35468e+06	2.61589e+07	4.14022e+07	46439725	3.02071e+07	3.55988e+07	3.28584e+07	1.02212e+08	4.03872e+07	4.52441e+07	3.04151e+07	19287699	3.43782e+07	3.12518e+07	5.46807e+07	6.14677e+07	3.18256e+07	5.27838e+07	3.67483e+07	7.66256e+07	1.09784e+08	6.65744e+07
AKIDDPTDSKPEDWDKPEHIPDPDAK	sp|P27797|CALR_HUMAN	246	987.137	3	2611766833	2510535861	2272234957	3340300134	3208659107	3465252812	2265317866	2647207758	2651643728	3271403192	3407273514	2915380567	9.20832e+08	8.50829e+08	8.89928e+08	1944645398	1911933727	1907044403	2044105740	2242919931	2274935298	2634511996	2838457485	2540380736
AKIGRCETEERTRLAKELSSLRDQREQ	sp|Q9BWT6|MND1_HUMAN	19	1087.23	3	--	290470	--	--	--	2.95818e+06	--	7.06751e+07	--	--	--	1.43691e+06	--	--	--	499141	736099	2.61832e+06	--	1.71724e+06	--	--	--	--
AKITSELAKVINDGLYYYEQDLWM16EEDENK	sp|Q659C4-9|LAR1B_HUMAN	-34	1812.36	2	--	--	--	8.70815e+06	--	--	--	2.29272e+06	4.09557e+06	5.82782e+06	--	1.74666e+06	1.84564e+06	--	626422	4.11236e+06	--	--	5.1486e+06	3.8059e+06	--	--	--	--
AKLDNNKELAFFANALEEVSIETIEAGFM16TK	sp|O75874|IDHC_HUMAN	36	865.692	4	--	--	--	--	2087952	--	--	--	--	--	--	--	3.57792e+06	--	8.79926e+06	--	--	--	--	--	2.69285e+06	--	--	--
AKLDNNKELAFFANALEEVSIETIEAGFMTK	sp|O75874|IDHC_HUMAN	197	1148.59	3	3.89138e+07	3.91919e+07	4.22722e+07	6.94142e+07	1.31205e+08	1.19837e+08	1.48908e+07	3.30008e+07	3.1025e+07	1.1517e+08	1.68829e+08	112965645	1.23182e+08	1.27096e+08	1.27565e+08	2.28863e+08	2.33641e+08	2.08539e+08	1.66003e+08	2.49892e+08	1.57252e+08	8.19027e+07	1.03711e+08	8.04086e+07
AKLDSSETTMVK	sp|Q9UBE0|SAE1_HUMAN	152	655.337	2	8.77416e+07	8.32402e+07	9.76537e+07	8.82624e+07	1.07013e+08	102408374	1.06655e+08	9.63614e+07	9.56745e+07	1.33104e+08	139707186	9.06185e+07	8.44341e+07	1.03368e+08	9.55899e+07	1.1549e+08	1.2253e+08	1.21442e+08	1.03395e+08	1.15912e+08	111831362	1.27276e+08	1.63641e+08	162062042
AKLDSSETTMVKK	sp|Q9UBE0|SAE1_HUMAN	132	479.926	3	--	--	--	--	--	4.08893e+06	--	--	--	--	552101	--	1.13735e+06	6.33382e+06	6.14601e+06	1.10173e+07	4.26744e+06	5725441	--	9.08012e+06	1.45475e+06	3.17653e+06	--	3.32144e+06
AKLEEQAQQIR	sp|P02649|APOE_HUMAN	159	657.363	2	2117983846	2180806690	2433544565	2136865141	2330760552	2323380771	2473917916	2301959833	2130778874	2671939265	2393035909	2092746931	1608732957	1793499084	1754235791	2089518994	2043025848	1985830963	1853705140	1906127834	1905498321	2612239891	2754224151	2648964961
AKLSVYVQPPLELTCDQFTFEFM16TPDLTR	sp|Q3SYG4-7|PTHB1_HUMAN	67	866.427	4	--	--	--	--	1.48115e+07	25025321	--	--	--	--	2.27844e+07	2.38425e+07	--	--	--	17398972	1.68582e+07	2.52047e+07	1.29157e+07	1.93066e+07	2.37657e+07	--	--	--
AKMPIVGLGTWK	sp|O60218|AK1BA_HUMAN	79	650.876	2	--	--	--	1.67619e+07	--	--	1.33768e+07	--	--	2.89238e+07	--	1.79832e+07	3.32225e+07	--	2.94717e+07	--	--	--	3.67195e+07	47968438	3.89409e+07	5.23523e+07	4.74756e+07	4.29218e+07
AKPALEDLR	sp|P02647|APOA1_HUMAN	112	506.794	2	11166053693	11550121098	12536550817	11191852263	11124619979	13000862285	13110591080	12265866673	12079728212	14125983397	13998282962	13172748545	7604693094	8160445414	7661053857	10375438928	9117362993	8646635741	8657041042	8538528606	8656158600	11890194882	13432684335	12770483006
AKPAMPQDSVPSPR	sp|P53396|ACLY_HUMAN	104	740.884	2	1.35357e+08	1.01022e+08	107165935	9.25079e+07	1.35846e+08	1.03536e+08	1.51846e+08	1.21434e+08	1.53933e+08	1.65216e+08	1.77011e+08	9.69776e+07	1.06304e+08	1.59186e+08	1.32918e+08	2.75671e+08	2.01696e+08	2.03784e+08	2.00306e+08	1.63328e+08	1.79874e+08	2.526e+08	2.55634e+08	3.32202e+08
AKPDCIITCDGK	sp|Q01469|FABP5_HUMAN	146	689.33	2	1.33783e+08	1.21858e+08	1.51284e+08	1.45037e+08	1.48542e+08	1.4742e+08	204671668	2.31159e+08	1.96979e+08	2.19602e+08	1.97255e+08	1.61793e+08	1.18322e+08	9.59194e+07	1.02758e+08	1.54081e+08	1.15958e+08	1.32814e+08	1.10913e+08	1.18428e+08	1.15643e+08	1.4759e+08	2.21728e+08	2.15162e+08
AKPDEFSALCDLLGTR	sp|O94979-6|SC31A_HUMAN	130	896.95	2	6.70286e+07	1.5002e+08	81875277	4.80391e+07	1.12956e+08	1.02865e+08	9.77448e+07	2.05761e+08	1.72124e+08	1.21857e+08	7.41491e+07	1.00667e+08	5.68789e+07	40651761	6.72041e+07	1.41041e+08	5.91441e+07	9.61083e+07	1.15557e+08	1.00739e+08	4.78077e+07	2.79198e+08	1.94153e+08	1.36121e+08
AKPEASFQVWNK	sp|P15907|SIAT1_HUMAN	130	702.867	2	137579665	1.62526e+08	1.69406e+08	1.87644e+08	1.81595e+08	1.35894e+08	1.91183e+08	1.44978e+08	1.92111e+08	1.69086e+08	1.8562e+08	1.66204e+08	1.12061e+08	1.35902e+08	1.55859e+08	1.3817e+08	1.80661e+08	1.98202e+08	1.33466e+08	1.61606e+08	1.53648e+08	2.11495e+08	2.19426e+08	1.58791e+08
AKPPLGPLR	sp|Q9UKY3|CES1P_HUMAN	58	474.803	2	1.02278e+08	9.89595e+07	1.36182e+08	1.18715e+08	1.31952e+08	1.55215e+08	1.37581e+08	1.47831e+08	1.40473e+08	1.35346e+08	1.09684e+08	9.4043e+07	4.49517e+07	6.13068e+07	4.62668e+07	108871052	9.82772e+07	37749775	8.20661e+07	9.23689e+07	6.33656e+07	1.28296e+08	1.54436e+08	124343743
AKPPPGGGEQEPPPPPAPQDVEMKEEAATGGGSTGEADGK	sp|O43242|PSMD3_HUMAN	218	967.704	4	7.90622e+07	4.8901e+07	4.76093e+07	4.17694e+07	5.74808e+07	1.27647e+08	--	8.00758e+07	7.19457e+07	1.06864e+08	101836136	1.10908e+08	7.4393e+07	1.07183e+08	1.05703e+08	142352024	8.30863e+07	7.52475e+07	8.05719e+07	1.09863e+08	9.95807e+07	1.30108e+08	1.46789e+08	7.68658e+07
AKPPSSSSTCTDSATR	sp|Q96EV8-3|DTBP1_HUMAN	26	551.591	3	--	--	--	--	--	--	--	--	--	--	--	--	1.80471e+07	1.397e+07	1.85014e+07	--	--	--	407592	--	--	--	--	--
AKPVATAPIPGTPWCVVWTGDER	sp|O14776-2|TCRG1_HUMAN	119	836.757	3	4.2047e+07	3.93274e+07	--	8.07205e+07	4.75244e+07	93300988	72609847	1.8526e+07	--	7.51885e+07	7.59606e+07	37229955	5.93717e+07	3.81965e+07	4.07351e+07	8.39117e+07	3.88029e+07	7.56264e+07	2.56415e+07	4.10487e+07	--	7.34545e+07	1.6858e+07	27490494
AKPYEGSILEADCDILIPAASEK	sp|P00367|DHE3_HUMAN	252	1245.63	2	1326483612	1353281395	1414233171	1226963582	1340701193	1495092930	1486640998	1846334768	1683319797	1599593950	1778320577	1207502642	1172336398	1000968476	1128867157	1146832269	1019512474	1055436855	1339088720	1404064187	1131254123	2129618249	1967489968	1704175679
AKQEKPAEKPAETPVATSPTATDSTSGDSSR	sp|P54727|RD23B_HUMAN	75	786.886	4	4.26216e+06	1.50828e+07	1.80649e+07	1.53856e+07	3.22498e+07	1.07513e+07	2.00897e+07	2.09192e+07	3.98275e+06	1.23322e+07	5.11941e+06	2.18761e+07	--	--	3.45364e+06	9.81616e+06	1.851e+07	19782214	1.01688e+07	2.39046e+07	2.43178e+07	--	1.66072e+07	9.59773e+06
AKQEPEVNGGSGDAVPSGNEVSENMEEEAENQAESR	sp|P49321|NASP_HUMAN	264	1258.88	3	39798661	2.17531e+07	4.76974e+07	5.80205e+07	8.03753e+07	6.41733e+07	82112456	1.62713e+07	5.8479e+06	4.57885e+07	2.90337e+07	4.02871e+07	9.88455e+06	2.33717e+07	4.80857e+07	--	4.18674e+07	3.28728e+07	--	--	--	1.96765e+07	5.43201e+07	3.97357e+07
AKQRKDPRFCAFVQEAESRPRCRRLQLKDMIPTEM16	sp|Q92888-2|ARHG1_HUMAN	-51	1455.41	3	4.14684e+06	2.30135e+06	2.16839e+06	5.71335e+06	8.93332e+06	5.19666e+06	--	--	5.23337e+06	--	1.15923e+07	--	2.12626e+06	--	--	--	--	4.31373e+06	7.07086e+06	4.50248e+06	3.37694e+06	1.21105e+07	5.96961e+06	--
AKQRNVETQQKVLELTSDNDR	sp|P49715-3|CEBPA_HUMAN	16	824.764	3	3.59427e+06	5.04693e+06	5.03132e+06	5.35547e+06	4.31433e+06	2.9223e+06	1.76551e+06	--	--	--	--	998538	--	4.05058e+06	1.78092e+06	2244629	3.17252e+06	3.69092e+06	2.36195e+06	7.36197e+06	--	1.07861e+07	6.44197e+06	--
AKQSLKRLRGYDDVTKDINEM16RKEREEASSEQK	sp|P11168-2|GTR2_HUMAN	-45	1318.68	3	3.67873e+07	4.96231e+07	3.58178e+07	8.69906e+06	8.53421e+06	5.12723e+07	8.53206e+06	1.01649e+07	3.17923e+06	--	4.86678e+06	1.4712e+07	--	703466	2.26126e+06	4.30036e+06	8.97869e+06	1.00551e+07	2.23989e+07	2.08351e+07	2.03271e+07	8.5026e+06	2.02526e+07	1.10517e+07
AKSPQPPVEEEDEHFDDTVVCLDTYNCDLHFK	sp|Q00839|HNRPU_HUMAN	165	959.427	4	6.89886e+06	1.95168e+07	--	--	6.42129e+07	3.54424e+07	1.57227e+07	2.28756e+07	1.40552e+07	3.17663e+07	5.12197e+07	9.2964e+07	9.75964e+07	3.24729e+07	9.42246e+07	34950398	3.00394e+07	8.07799e+07	62697987	1.10317e+08	4.23727e+07	1.98653e+07	4.57917e+07	1.49012e+07
AKVDEFPLCGHMVSDEYEQLSSEALEAAR	sp|P27635|RL10_HUMAN	76	821.128	4	--	--	--	2.38336e+07	1.30418e+07	7.00779e+06	1.12631e+07	2.84222e+07	--	2.44377e+07	--	--	--	--	2.74788e+07	3.06161e+07	1.09747e+07	7.23849e+07	--	2.72739e+07	3.11142e+07	24366776	4.61926e+07	22703749
AKVEFNIR	sp|Q8NC51-3|PAIRB_HUMAN	96	488.782	2	3.09604e+08	3.1955e+08	3.25865e+08	3.60069e+08	3.32358e+08	3.40795e+08	2.73474e+08	3.3039e+08	3.00773e+08	3.88322e+08	4.04231e+08	3.39676e+08	2.88769e+08	3.54465e+08	3.24879e+08	352656165	330968558	3.16811e+08	3.22583e+08	3.4824e+08	3.35143e+08	3.86656e+08	4.11812e+08	4.61047e+08
AKVGAAEEELQK	sp|Q9P2E9|RRBP1_HUMAN	117	636.845	2	--	--	--	3.55026e+06	1.4059e+07	9.3672e+06	--	--	--	5.46735e+06	--	3.02493e+06	8.26231e+06	--	13136791	1.38584e+07	1.26197e+07	1.33721e+07	1.57655e+07	15154766	9.97728e+06	--	3.05949e+06	7.22712e+06
AKWDAWNELK	sp|P07108|ACBP_HUMAN	114	630.822	2	1035752220	9.14153e+08	7.91569e+08	9.67582e+08	1019706045	1190079687	1103175950	1041034651	1023672972	1118141451	7.83806e+08	7.25864e+08	651358394	5.77012e+08	6.40902e+08	9.13432e+08	7.98007e+08	7.26493e+08	9.41308e+08	9.97329e+08	1035051504	1308280229	1519326956	1076719568
AKWDAWNELKGTSK	sp|P07108|ACBP_HUMAN	116	545.284	3	9.40572e+07	1.26607e+08	1.17706e+08	1.67129e+08	1.43114e+08	1.81834e+08	2.54645e+07	1.80344e+08	3.10622e+07	158970292	9.98249e+07	7.73046e+07	9.82462e+07	1.38527e+08	8.94472e+07	1.66379e+08	1.56997e+08	1.81841e+08	1.60742e+08	1.93429e+08	1.65071e+08	1.85256e+08	2.22742e+08	1.68675e+08
AKWDAWNELKGTSKEDAMK	sp|P07108|ACBP_HUMAN	182	736.698	3	165842862	153147046	118510446	1.58509e+08	1.17347e+08	2.37877e+08	6.41798e+07	3.23918e+07	37956851	1.2018e+08	4.37584e+07	9.68022e+07	2.94519e+08	2.12057e+08	2.93519e+08	2.80779e+08	3.16719e+08	1.33278e+08	2.2821e+08	355966552	2.79002e+08	1.01833e+08	9.0015e+07	2.33628e+07
AKWEMPFDPQDTHQSR	sp|P01011|AACT_HUMAN	196	986.952	2	1859927850	1776370745	1525552496	2012055205	2083895881	2317980738	1588358943	1632529201	1639596768	2282049773	1479382983	1365897965	8.70646e+08	7.36015e+08	8.29956e+08	1164755823	1173999913	1438965239	1431907560	1545773170	1377805755	1637021491	1761798577	1434015431
AKWETSFNHK	sp|P05154|IPSP_HUMAN	115	624.313	2	4.7477e+07	4.21763e+07	4.85219e+07	2.32114e+07	3.43535e+07	4.37344e+07	3.90243e+07	7.53795e+06	1.49169e+07	5.06166e+07	4.80615e+07	5.543e+07	7.17983e+07	7.10774e+07	7.61176e+07	1.81626e+07	18048527	1.21397e+07	6.18979e+07	4.29333e+07	4.90184e+07	1.14325e+07	2.17649e+07	3.40561e+07
AKYPDYEVTWANDGY	sp|Q9NRX4|PHP14_HUMAN	94	896.397	2	238052379	2.54295e+08	2.48403e+08	2.25695e+08	2.84216e+08	2.60071e+08	2.05719e+08	3.66892e+08	3.45062e+08	2.47494e+08	2.73739e+08	2.52589e+08	1.36637e+08	175412943	1.63842e+08	292177852	2.46633e+08	2.80966e+08	2.5247e+08	2.91633e+08	2.97466e+08	2.64843e+08	3.92861e+08	3.40615e+08
ALAAAGYDVEK	sp|P16403|H12_HUMAN	142	554.288	2	8.11365e+08	7.83966e+08	7.87019e+08	9.38728e+08	9.1201e+08	8.29788e+08	706271440	6.32094e+08	6.73271e+08	7.23124e+08	7.752e+08	6.2659e+08	3.79153e+08	4.32681e+08	3.53224e+08	4.76804e+08	4.26696e+08	4.38153e+08	4.29749e+08	4.18392e+08	4.42966e+08	5.93631e+08	6.42767e+08	4.7734e+08
ALAAFLK	sp|P39019|RS19_HUMAN	74	733.46	1	1.80707e+08	1.71679e+08	168475995	1.42288e+08	1.37243e+08	1.54209e+08	2.1592e+08	2.03569e+08	2.14847e+08	1.77601e+08	1.33029e+08	1.25086e+08	1.04108e+08	9.79865e+07	1.13301e+08	1.84847e+08	1.31999e+08	1.23499e+08	137108897	160617694	1.66107e+08	252665547	2.88035e+08	2.20095e+08
ALAAQLPVLPR	sp|Q96GK7|FAH2A_HUMAN	91	574.862	2	8.90431e+07	1.05113e+08	1.07785e+08	1.0476e+08	1.09548e+08	1.17675e+08	1.18168e+08	142973606	1.41384e+08	1.09731e+08	7.13466e+07	52038898	7.71037e+07	8.0628e+07	8.26584e+07	129494413	1.03696e+08	1.01434e+08	1.14399e+08	1.27994e+08	1.23375e+08	144847011	1.8213e+08	1.22568e+08
ALAAQNIVEDMEQR	sp|Q16222-2|UAP1_HUMAN	182	794.394	2	6.59174e+07	63658169	6.2126e+07	5.59057e+07	7.24473e+07	7.4729e+07	2.7675e+07	7.70394e+07	8.60424e+07	1.20955e+08	4.34603e+07	5.4098e+07	4.92894e+07	4.30615e+07	6.05506e+07	51640546	56573626	5.17837e+07	8.52126e+07	4.42273e+07	8.28188e+07	1.32248e+08	2.5136e+08	1.88866e+08
ALADDDFLTVTGK	sp|P33991|MCM4_HUMAN	96	683.349	2	1.61732e+07	2.43599e+07	--	--	1.36502e+07	6.97694e+06	9.06174e+06	2.13665e+07	8.73466e+07	1.45569e+07	4.58389e+07	1.2072e+07	3.70851e+07	8.43839e+07	2.84833e+07	5.73877e+07	3.7732e+07	3.09485e+07	1384193612	--	5.00931e+07	5.02753e+07	9.26338e+07	4.37304e+07
ALADQWQFLVQK	sp|Q13813-3|SPTN1_HUMAN	142	723.891	2	--	--	--	6.15761e+07	6.31909e+07	6.65893e+07	--	2.2631e+08	1.60182e+08	1.84235e+08	--	--	--	--	--	--	--	--	--	1.42848e+08	--	1.6541e+07	3.20623e+08	3.99152e+06
ALADTENLR	sp|Q9HAV7|GRPE1_HUMAN	111	501.765	2	1.3952e+08	1.32775e+08	1.82657e+08	1.54764e+08	1.80579e+08	160387181	6.16684e+07	1.93146e+08	1.42924e+08	2.22657e+08	149699448	2.26652e+08	1.48463e+08	121374194	148600514	1.50536e+08	1.55202e+08	1.48844e+08	1.43344e+08	1.88006e+08	1.60224e+08	5.85116e+07	2.18367e+08	2.2932e+08
ALAELFGLLVK	sp|Q7Z6Z7-2|HUWE1_HUMAN	157	587.366	2	1.89395e+07	3.09169e+07	1.78222e+07	2.62234e+07	2.21713e+07	3.81237e+07	1.73876e+07	44914668	3.23762e+07	3.09822e+07	3.43655e+07	2.45921e+07	2.14515e+07	1.82931e+07	2.43715e+07	1.79104e+07	2.71529e+07	3.39239e+07	3.79548e+07	4.71121e+07	3.55866e+07	4.23916e+07	7.96894e+07	5.38254e+07
ALAGCDFLTISPK	sp|P37837|TALDO_HUMAN	180	696.863	2	1519657861	1669410817	1412853112	1602626896	1764967167	1668129652	1880194751	1792300910	1819607553	1731762065	1301350138	9.91877e+08	1524648797	1495433995	1588961337	1738503763	1530383483	1521046613	1934845173	1623113626	1682530272	2487334753	2423874543	1989717982
ALAHLLEAER	sp|Q9UHG2|PCSK1_HUMAN	108	561.818	2	--	1.99447e+07	1.21931e+07	6.10507e+07	6.43586e+07	4.54436e+07	7.65877e+07	66757143	7.18243e+07	53965612	8.42979e+07	4.72208e+07	1.06399e+07	1.57518e+07	4.11083e+06	29278118	3.37022e+07	2.1368e+07	6.03486e+07	4.79866e+07	2.28352e+07	55678631	4.81393e+07	4.80829e+07
ALAIYEGQLGPDNPNVAR	sp|Q9NSK0|KLC4_HUMAN	202	949.492	2	3.86626e+07	4.8794e+07	4.47452e+07	3.48027e+07	29590535	4.31939e+07	2.74623e+07	2.93357e+07	4.16368e+07	4.36311e+07	2.6128e+07	2.27964e+07	4.29345e+07	4.06682e+07	3.01703e+07	5.27789e+07	6.36648e+07	5.73341e+07	6.09792e+07	4.01499e+07	5.20009e+07	3.61007e+07	66541761	7.45636e+07
ALAKHLYDSYIKSFPLTKAKAR	sp|P37231-2|PPARG_HUMAN	31	841.153	3	2.36279e+07	30767163	3.29391e+07	3.73164e+07	5.47167e+07	3.68953e+07	8.09562e+06	4.32295e+07	3.92981e+07	1.94298e+07	4.38913e+07	2.55153e+07	3.29814e+07	1.4298e+07	3.99842e+07	1.51739e+07	5.14715e+06	5.38193e+06	3.89215e+07	5.03406e+07	4.06927e+07	5.46506e+07	4.3161e+07	7.01479e+07
ALALGASTVMMGSLLAATTEAPGEYFFSDGIR	sp|P12268|IMDH2_HUMAN	80	1083.21	3	--	2.16848e+06	1.12119e+06	--	1.13554e+06	--	--	--	--	--	1.02869e+07	--	--	--	--	3.2822e+06	875351	8.49715e+06	2.17528e+06	5.97429e+06	--	6.54904e+06	3.0738e+06	4.81516e+06
ALALPPLGLAPLLNLWAK	sp|P04278|SHBG_HUMAN	165	936.08	2	2.57003e+07	2.96331e+07	2.33834e+07	3.51475e+07	4.06773e+07	3.07797e+07	5.17692e+07	5.80124e+07	5.1535e+07	6.06841e+07	5.02921e+07	4.0525e+07	5.62651e+06	8.30886e+06	7.94785e+06	2.84502e+07	2.46985e+07	1.93569e+07	1.82087e+07	2.22e+07	2.16042e+07	6.18692e+07	6.51391e+07	6.12891e+07
ALALPPLGLAPLLNLWAKPQGR	sp|P04278|SHBG_HUMAN	193	770.466	3	5.8371e+07	6.40689e+07	5.74604e+07	4.20926e+07	6.66627e+07	7.46211e+07	5.21561e+07	6.77654e+07	6.01116e+07	6.1716e+07	8.96679e+07	6.87088e+07	3.56744e+07	3.22926e+07	3.92383e+07	5.20092e+07	5.05537e+07	6.35967e+07	6.20228e+07	6.1415e+07	5.04602e+07	82010741	9.85953e+07	7.76269e+07
ALALTGNQGIEAAMDWLMEHEDDPDVDEPLETPLGHILGR	sp|Q04323|UBXN1_HUMAN	312	1093.02	4	3.77279e+07	4.2943e+07	1.58595e+07	63008959	7.93126e+07	1.12478e+08	9.32921e+07	9.96847e+07	1.20959e+08	1.48669e+08	2.25038e+08	1.4272e+08	9.94269e+06	2.48348e+07	1.43983e+07	8.71181e+07	7.0683e+07	1.12578e+08	81137879	6.77971e+07	7.03019e+07	1.51173e+08	2.20898e+08	214586389
ALAMTALDVIFKPELLEGIR	sp|Q8IYS1|P20D2_HUMAN	184	734.086	3	1.84813e+07	2.60569e+07	1.19936e+07	1.84628e+07	2.3748e+07	2.65085e+07	3.56807e+07	4.79341e+07	2.69123e+07	2.71712e+07	4.88606e+06	1.20648e+07	6.57115e+06	3.6855e+06	3.80412e+06	--	6.82208e+06	2.42119e+07	7.22025e+06	1.49265e+07	1.21713e+07	2.40088e+07	28403358	2.21531e+07
ALAMTALDVIFKPELLEGIREDFK	sp|Q8IYS1|P20D2_HUMAN	228	680.623	4	4.15826e+07	5.3798e+07	3.24041e+07	3.70705e+07	8.59218e+07	6.75409e+07	5.86857e+07	9.36338e+07	4.55525e+07	6.10564e+07	1.21436e+08	6.06314e+07	1.67004e+07	1.72963e+07	1.43402e+07	5.08121e+07	4.33437e+07	7.8867e+07	7.89493e+07	8.5886e+07	9.52935e+07	8.04716e+07	1.16151e+08	8.1659e+07
ALANSLACQGK	sp|P04075|ALDOA_HUMAN	161	566.793	2	8654302394	9031223590	9725862996	8692747357	9423812710	9405532527	10044346798	10193171197	9442464492	11865125964	11456106974	10666784708	8139541870	8337411529	8107521573	8770747846	8544986291	8492475271	9111662982	9560062519	8750200184	10759035450	12491487843	11153355076
ALANVNIGSLICNVGAGGPAPAAGAAPAGGPAP	sp|P05386|RLA1_HUMAN	142	1427.24	2	3.59499e+08	3.02333e+08	4.01156e+08	249476885	4.07955e+08	4.15478e+08	1.88256e+08	1.62226e+08	1.9672e+08	6.6299e+07	3.42135e+08	1.09764e+08	3.49529e+08	2.75582e+08	2.85233e+08	3.16119e+08	2.73079e+08	2.41845e+08	2.91902e+08	2.81162e+08	3.37574e+08	6.58599e+08	151583071	522899501
ALANVNIGSLICNVGAGGPAPAAGAAPAGGPAPSTAAAPAEEK	sp|P05386|RLA1_HUMAN	312	1904.97	2	1217851964	9.71151e+08	7.81264e+08	1018593964	1162808781	1125726610	1306179464	6.42341e+08	1313313554	1167433862	1381463572	6.80909e+08	1213822337	9.90303e+08	1016177301	1366588315	1284194064	1535701775	1349663987	1195317299	1081755762	2367093201	2086429042	2176142767
ALAPEYAK	sp|P07237|PDIA1_HUMAN	96	862.467	1	351458640	3.70667e+08	3.96504e+08	1.84596e+08	3.078e+08	3.5179e+08	2.63459e+08	1.78832e+08	1.80872e+08	4.1495e+08	3.69209e+08	3.84446e+08	2.91222e+08	3.15968e+08	3.02732e+08	1.74572e+08	1.6861e+08	1.41844e+08	2.98066e+08	3.06804e+08	3.06443e+08	1.07501e+08	2.39863e+08	2.08763e+08
ALAPLLLAFVTKPNSALESCSFAR	sp|P46060|RAGP1_HUMAN	256	859.47	3	2.77153e+08	3.42577e+08	2.09179e+08	2.78133e+08	3.39979e+08	3.96584e+08	3.33407e+08	3.85894e+08	3.53663e+08	3.58181e+08	2.47226e+08	323203464	2.94139e+08	2.08526e+08	2.6202e+08	3.03776e+08	2.62581e+08	3.2409e+08	4.23758e+08	4.28506e+08	3.42128e+08	3.74484e+08	5.11467e+08	3.67808e+08
ALAPTWEQLALGLEHSETVK	sp|Q8NBS9|TXND5_HUMAN	234	1097.08	2	1387225844	1524230265	1283331178	1558419947	1676437878	1933051266	1829284132	1577139367	1892033602	1346614010	1414692332	1197616076	8.00712e+08	7.24755e+08	7.15448e+08	9.85082e+08	9.43756e+08	9.34696e+08	1300673650	1156964994	9.90882e+08	1511855147	1700744242	1819560463
ALASAAPSQSIFFSPVSISMSLAM16LSLGAGSSTK	sp|P05154|IPSP_HUMAN	114	1110.9	3	1.02051e+07	5.10521e+06	7.19065e+06	--	--	--	--	--	--	--	--	--	--	--	1.17847e+06	--	--	--	--	--	--	--	--	--
ALASAAPSQSIFFSPVSISMSLAMLSLGAGSSTK	sp|P05154|IPSP_HUMAN	331	1657.86	2	2.5395e+08	2.21512e+08	2.20219e+08	7.30628e+08	8.80668e+08	6.81596e+08	5.46379e+08	5.67567e+08	556285595	956479379	8.17509e+08	4.67806e+08	1.69883e+08	1.76955e+08	1.76692e+08	5.87584e+08	5.7651e+08	5.6558e+08	4.72245e+08	5.1703e+08	368526824	6.64645e+08	8.16069e+08	7.72466e+08
ALASLMTYK	sp|P00367|DHE3_HUMAN	140	499.274	2	1041202414	9.18901e+08	9.10215e+08	8.58388e+08	9.34398e+08	9.47569e+08	1228277907	1287095152	1176456196	1197763433	8.5492e+08	5.95846e+08	6.84417e+08	5.8375e+08	6.36603e+08	8.22483e+08	7.33052e+08	7.62575e+08	9.76479e+08	9.25478e+08	9.3535e+08	1394287485	1494329481	1119849761
ALASQLQDSLK	sp|P18206-2|VINC_HUMAN	134	587.327	2	1.83893e+08	1.49437e+08	1.20653e+08	1.73216e+08	2.06754e+08	1.47455e+08	223668119	1.89776e+08	1.50052e+08	5.56785e+08	1.84916e+08	1.73013e+08	1.0006e+08	9.868e+07	1.75922e+08	137914068	1.2614e+08	1.57838e+08	2.06961e+08	1.99377e+08	2.05874e+08	5.42074e+08	2.45194e+08	257492147
ALATLQEETTVSLNTVDSIESFVADINSGHWDTVLQAIQSLK	sp|Q2TAY7|SMU1_HUMAN	41	1515.44	3	--	--	--	1.73554e+06	--	--	3.11187e+06	1.43539e+06	--	--	--	1.51882e+06	--	--	931313	3.05197e+06	1.55359e+06	1.65438e+06	1.15656e+06	--	--	--	3.50493e+06	6.85418e+06
ALAVGGLGSIIR	sp|Q9BPX5|ARP5L_HUMAN	113	563.85	2	1.06479e+08	9.71934e+07	8.83806e+07	7.94841e+07	6.90784e+07	9.71558e+07	1.2341e+08	1.1989e+08	1.23714e+08	1.06079e+08	7.81646e+07	7.56646e+07	1.0008e+08	7.88291e+07	1.22703e+08	1.20471e+08	1.08671e+08	9.6813e+07	1.45198e+08	1.31908e+08	1.15039e+08	221400463	2.15809e+08	166043028
ALAYFEQLK	sp|O43592|XPOT_HUMAN	110	541.798	2	48376950	5.94894e+07	5.10658e+07	4.44556e+07	7.14282e+07	5.32813e+07	8.09125e+07	8.05246e+07	9.09365e+07	5.90018e+07	6.23433e+07	4.57833e+07	6.53539e+07	5.45636e+07	5.2639e+07	8.66108e+07	7.31464e+07	6.68191e+07	8.99639e+07	6.82043e+07	7.33203e+07	8.72256e+07	1.08425e+08	9.73574e+07
ALCAEADRLQQSHPLSATQIQVK	sp|Q13813-3|SPTN1_HUMAN	91	641.837	4	--	7.75897e+06	8.98182e+06	6.43479e+06	3.28571e+07	7.94119e+06	--	--	--	--	--	--	5.20645e+07	2.22771e+07	1.89269e+07	2.19606e+07	2.61024e+07	5.44651e+07	49358955	3.29748e+07	3.99323e+07	--	--	--
ALCDNVDTR	sp|P49589-2|SYCC_HUMAN	104	532.246	2	5.87084e+07	5.70831e+07	7.56606e+07	8.01869e+07	6.96899e+07	8.34399e+07	96725977	9.09294e+07	8.01123e+07	114029421	121741984	8.18458e+07	7.56374e+07	8.52846e+07	7.52827e+07	7.19339e+07	9.72946e+07	8.49815e+07	8.78963e+07	1.00177e+08	6.5296e+07	1.04777e+08	126088021	1.12352e+08
ALCELESGIPAAESQIVYAERPLTDNHR	sp|Q5TDH0|DDI2_HUMAN	231	1047.19	3	2.62403e+08	3.20885e+08	2.61603e+08	3.34845e+08	3.87019e+08	3.21236e+08	3.2311e+08	3.9631e+08	416659398	3.36834e+08	1.86453e+08	2.21499e+08	1.58249e+08	2.1262e+08	2.21377e+08	3.05965e+08	2.73433e+08	2.84171e+08	4.53614e+08	3.30559e+08	3.60605e+08	3.6928e+08	4.50731e+08	3.33487e+08
ALCGFTEAAAQAAYLVGVSDPNSQAGQQGLVEPTQFAR	sp|Q9Y490|TLN1_HUMAN	183	1308.31	3	--	8.93732e+06	9.96315e+06	--	1.43608e+07	1.15516e+07	3.0801e+07	1.81581e+07	3.03197e+07	1.06592e+07	--	2.12898e+07	--	--	--	1.71094e+07	--	--	1.85257e+07	3.70014e+07	19988058	--	6.20238e+06	2.60299e+07
ALCHLNVPVTVVLDAAVGYIMEK	sp|Q14232|EI2BA_HUMAN	145	838.116	3	7.9565e+07	5.21892e+07	4.59256e+07	6.2885e+07	6.07426e+07	1.03688e+08	6.83429e+07	73866043	86696329	1.38418e+08	9.4767e+07	8.30433e+07	3.89373e+07	5.5429e+07	6.03931e+07	6.06357e+07	5.62238e+07	5.843e+07	9.99342e+07	1.21003e+08	9.67631e+07	1.88935e+08	1.53592e+08	7.74732e+07
ALCQITDSTMLQAIER	sp|Q9Y678|COPG1_HUMAN	214	925.462	2	1.48071e+08	1.5605e+08	128883098	1.17469e+08	1.70718e+08	1.25101e+08	2.34768e+08	1.88035e+08	167354473	1.8166e+08	190193725	1.28459e+08	1.82864e+08	1.2669e+08	1.88753e+08	180437143	1.3207e+08	1.48175e+08	2.2894e+08	1.55481e+08	1.64667e+08	2.36558e+08	2.66599e+08	2.24361e+08
ALCSLHSIGK	sp|P14174|MIF_HUMAN	63	543.293	2	1.392e+07	2.33063e+07	1.99279e+07	2.67644e+07	6.5353e+06	1.54087e+07	1.80458e+07	1.36964e+07	2.0709e+07	2.13086e+07	1.50804e+07	4.79927e+06	--	--	--	2.05748e+07	4.16519e+06	--	--	9.33671e+06	--	4.55045e+06	6.4446e+06	5.888e+06
ALDDKNCWEK	sp|P53621|COPA_HUMAN	113	639.793	2	1.92948e+07	14697016	7.67241e+06	2.30431e+07	2.41887e+06	2.69834e+07	--	1.95831e+07	--	25185327	1.6774e+07	3.24526e+07	2.1486e+07	1.65441e+07	2.8812e+07	1.59292e+07	1.84377e+07	3.87078e+07	3.83118e+07	4.67933e+07	3.27629e+07	1.31835e+07	5.93082e+07	7.71059e+07
ALDDMISTLK	sp|P49368|TCPG_HUMAN	133	553.792	2	1.65997e+08	1.8307e+08	1.94025e+08	1.27754e+08	1.58727e+08	1.73847e+08	1.55862e+08	1.83546e+08	2.09021e+08	1.42997e+08	128110665	1.35178e+08	1.4163e+08	1.16426e+08	1.33047e+08	1.75655e+08	1.57034e+08	1.9672e+08	2.0537e+08	1.74346e+08	1.01889e+08	1.93326e+08	3.13465e+08	2.34578e+08
ALDDMISTLKK	sp|P49368|TCPG_HUMAN	121	617.838	2	1.37064e+08	1.409e+08	1.30938e+08	126920265	1.37897e+08	1.51956e+08	1.17964e+08	1.33841e+08	1.14856e+08	1.07325e+08	99047052	9.72945e+07	1.58756e+08	1.49699e+08	1.72563e+08	2.29083e+08	1.98014e+08	2.29817e+08	1.89368e+08	2.09652e+08	187658801	1.57784e+08	2.41483e+08	1.76556e+08
ALDEGDIALLK	sp|P35998|PRS7_HUMAN	131	579.324	2	--	5.59625e+06	--	--	2.63336e+07	--	1.02602e+08	3.05691e+07	2.88353e+07	7.57522e+07	6.41289e+07	6.12415e+06	--	--	--	--	--	--	1.73821e+07	1.06433e+07	--	2.10331e+08	230575201	--
ALDELMDGDIIVFQKDDPENDNSELPTAK	sp|Q93009-3|UBP7_HUMAN	194	1078.18	3	1.90989e+07	--	1.42736e+07	--	2.42124e+07	5.7476e+07	3.93124e+07	4.44791e+07	--	54297225	5.33785e+07	40935234	--	1.45675e+07	1.49773e+07	--	--	18527443	4.82075e+07	3.56043e+07	2.32079e+07	6.46654e+07	3.2432e+07	91408070
ALDEYYDKHFTEFVPLR	sp|P38606|VATA_HUMAN	172	715.024	3	3.74242e+07	2.12075e+07	2.36599e+07	4.75275e+07	35279840	6.20513e+07	7.21254e+07	1.02909e+08	79323844	1.14122e+08	4.75319e+07	5.52958e+07	4.61015e+07	34679544	6.25353e+07	6.2603e+07	7.88508e+07	8.84931e+07	8.93806e+07	9.10733e+07	7.50157e+07	1.37396e+08	1.21524e+08	1.10657e+08
ALDFAVGEYNK	sp|P01034|CYTC_HUMAN	163	613.807	2	5053732073	4853606205	4778800833	5027567944	5085047963	5179055171	5979474044	6074848433	6066715081	4914512409	4327319990	3198790020	3706413549	3605054358	3842677384	4462341560	4087737204	4007161660	4641410704	4464383913	4283517672	6003427832	7034431790	5468499556
ALDFIASK	sp|O43707|ACTN4_HUMAN	79	864.484	1	5.18065e+08	5.27198e+08	4.94538e+08	4.49348e+08	4.62457e+08	514070702	5.91673e+08	641827722	624504933	6.38586e+08	4.38166e+08	4.31195e+08	4.10746e+08	3.86142e+08	4.43825e+08	5.32415e+08	5.73451e+08	4.44219e+08	6.17412e+08	6.27744e+08	5.70616e+08	7.85926e+08	8.19237e+08	6.48475e+08
ALDGAFTEENR	sp|Q9Y490|TLN1_HUMAN	144	611.789	2	1.36109e+08	1.36771e+08	1.37275e+08	158236951	144803747	1.74597e+08	1.57335e+08	1.68442e+08	1.61806e+08	2.07424e+08	2.20465e+08	1.85748e+08	9.61323e+07	1.21298e+08	1.15324e+08	1.55232e+08	1.55766e+08	1.742e+08	1.69124e+08	1.73072e+08	1.69557e+08	232881284	2.57484e+08	2.07459e+08
ALDIAENEMPGLMR	sp|P23526|SAHH_HUMAN	188	780.382	2	1483620993	1466527878	1321098799	1269760384	1425298113	1393753267	1606957539	1731798639	1731841197	1664002507	1383591532	1347250177	1079049131	1033409328	1143464686	1413320763	1233145629	1256170639	1478589115	1298409648	1250458655	1702484509	2087334730	1739901464
ALDIDLDKPLADSEKLPIQK	sp|O14617-2|AP3D1_HUMAN	139	741.414	3	2.9901e+07	4.91866e+07	4.36576e+07	9.50847e+06	4.6623e+07	4.23627e+07	6.12607e+07	3.28706e+07	6.92457e+07	4.60678e+07	4.55782e+07	2.78395e+07	2.23794e+07	2.29168e+07	4.47033e+07	8.1305e+07	--	2.93787e+07	6.71782e+07	5.39766e+07	6.08138e+07	57760736	9.51217e+07	33161252
ALDLDSSCK	sp|P31948|STIP1_HUMAN	141	504.738	2	5.81801e+08	6.38738e+08	6.8977e+08	8.05756e+08	7.37191e+08	7.40093e+08	7.45775e+08	8.13813e+08	7.39933e+08	8.92464e+08	8.98345e+08	7.08675e+08	707455714	6.62019e+08	5.92319e+08	7.63278e+08	756418149	7.46514e+08	7.12654e+08	7.90402e+08	6.8882e+08	9.6466e+08	1162159411	1114383309
ALDLFSDNAPPPELLEIINEDIAK	sp|Q15084-3|PDIA6_HUMAN	246	1319.19	2	9.33099e+08	8.6591e+08	6.73519e+08	1282790874	1549066107	1429885168	1323495255	1447452700	1378079804	1371038798	1556457512	954477304	2.89217e+08	290016272	3.0374e+08	6.27615e+08	6.22294e+08	7.00439e+08	7.87846e+08	8.99528e+08	6.55409e+08	1350351747	1506491404	1303980498
ALDLFSDNAPPPELLEIINEDIAKR	sp|Q15084-3|PDIA6_HUMAN	242	931.828	3	8.38748e+08	7.69619e+08	5.70044e+08	9.49485e+08	1126593461	1080799402	5.7229e+08	7.23845e+08	6.69903e+08	1019803043	7.64178e+08	7.12297e+08	4.45715e+08	4.38161e+08	5.59091e+08	5.0531e+08	4.69315e+08	5.65169e+08	8.80184e+08	9.97113e+08	8.75246e+08	838343868	9.21507e+08	6.73459e+08
ALDLLDK	sp|P28482|MK01_HUMAN	77	787.456	1	1.91018e+08	1.72066e+08	1.55668e+08	1.24163e+08	1.43758e+08	1.80313e+08	1.77351e+08	1.97795e+08	1.76594e+08	2.11843e+08	162602676	1.32168e+08	1.28667e+08	1.24806e+08	1.48429e+08	1.73274e+08	1.67247e+08	1.51708e+08	1.86763e+08	362195294	1.64963e+08	2.37302e+08	2.50931e+08	1.93933e+08
ALDLSLK	sp|Q06033-2|ITIH3_HUMAN	79	759.461	1	3.58082e+08	3.18817e+08	2.91642e+08	2.2107e+08	2.78073e+08	3.43455e+08	3.52943e+08	369307976	3.67968e+08	374551070	2.859e+08	2.30702e+08	2.16088e+08	1.97688e+08	2.48837e+08	2.56559e+08	2.60668e+08	2.33035e+08	2.65946e+08	2.58388e+08	2.60855e+08	3.30386e+08	4.23598e+08	3.29298e+08
ALDLVAAK	sp|O43242|PSMD3_HUMAN	78	800.489	1	4.03336e+07	3.56745e+07	31303681	3.3357e+07	3.65544e+07	3.66658e+07	1.54442e+07	4.34361e+07	3.94939e+07	4.53237e+07	3.55988e+07	5.1083e+07	4.31931e+07	3.91605e+07	38419944	5.0947e+07	5.33773e+07	4.71634e+07	4.98324e+07	4.44681e+07	4.58886e+07	6.08035e+07	5.83011e+07	5.75777e+07
ALDMSYDHKPEDEVELAR	sp|O15355|PPM1G_HUMAN	223	530.25	4	2.78414e+08	310612645	2.19714e+08	3.3456e+08	2.88046e+08	2.86893e+08	3.12269e+08	3.79325e+08	3.12761e+08	4.53052e+08	2.7711e+08	2.03048e+08	2.13294e+08	2.16073e+08	242077946	3.21867e+08	313136780	3.26967e+08	3.6515e+08	3.74159e+08	3.38209e+08	4.12785e+08	4.78818e+08	4.10018e+08
ALDQASEEIWNDFR	sp|P50579|MAP2_HUMAN	205	847.394	2	--	1.29936e+07	1.65654e+07	4.45442e+07	5.77266e+07	4.10881e+07	2.49483e+07	7.01221e+07	19077884	4.30915e+07	--	1.8072e+07	7.87903e+06	2.26495e+07	1.75679e+07	2.68953e+07	1.21472e+07	2.26337e+07	2.7955e+07	--	2.53408e+07	5.409e+07	5.14954e+07	7.25445e+07
ALDTMNFDVIK	sp|P11940|PABP1_HUMAN	145	633.824	2	6.15639e+08	5.37963e+08	5.22195e+08	6.42168e+08	7.04424e+08	643468349	6.94418e+08	7.56401e+08	733881296	6.31882e+08	6.21667e+08	5.54622e+08	4.98746e+08	4.45912e+08	5.12937e+08	6.79972e+08	6.23938e+08	6.14075e+08	7.85882e+08	6.30773e+08	5.94799e+08	1083283766	9.07425e+08	8.01388e+08
ALDTTDMER	sp|Q7KZ85|SPT6H_HUMAN	41	526.243	2	4.37217e+06	--	5.43842e+06	1.40423e+07	4.25773e+06	5.82999e+06	1.03003e+07	7.40233e+06	8834563	6032942	1.46511e+07	1.22627e+07	--	--	--	8.58754e+06	--	5.69475e+06	1.38303e+07	1.89903e+07	9.72297e+06	8.83909e+06	1.93461e+07	3.28055e+07
ALDVGSGSGILTACFAR	sp|P22061|PIMT_HUMAN	259	847.93	2	1.83475e+08	2.16578e+08	1.96937e+08	1.7565e+08	193953553	2.513e+08	2.21633e+08	2.8504e+08	2.36242e+08	1.57663e+08	1.71313e+08	2.33346e+08	2.0355e+08	1.62109e+08	2.20217e+08	1.87072e+08	1.85797e+08	2.10281e+08	2.66266e+08	2.58103e+08	2.46006e+08	3.40793e+08	2.83332e+08	2.99107e+08
ALDVIQAGK	sp|O75937|DNJC8_HUMAN	112	457.77	2	1.38075e+08	1.24476e+08	1.07094e+08	1.42084e+08	1.03094e+08	1.27448e+08	9.226e+07	1.50604e+08	1.41153e+08	1.29181e+08	1.614e+08	1.39627e+08	8.19294e+07	9.88827e+07	9.4914e+07	1.27546e+08	1.3916e+08	9.09148e+07	9.01841e+07	1.26553e+08	1.21798e+08	1.33664e+08	1.65038e+08	1.32641e+08
ALDVNIFQTNLVASGANESEIYIWDLNNFATPMTPGAK	sp|O94979-6|SC31A_HUMAN	167	1375.68	3	5.01564e+06	3.52421e+06	--	--	--	--	--	--	--	10327229	7.52322e+06	--	--	6.94935e+06	--	--	--	--	--	8.15146e+06	--	6.58504e+06	--	--
ALDVSASDDEIAR	sp|P13798|ACPH_HUMAN	184	681.331	2	2.44031e+08	2.07159e+08	1.90217e+08	2.44727e+08	2.7894e+08	2.79866e+08	2.56967e+08	2.90359e+08	2.67543e+08	2.88277e+08	2.25723e+08	1.81353e+08	2.02399e+08	2.48311e+08	2.47548e+08	2.42226e+08	2.74557e+08	244874798	2.63313e+08	2.61684e+08	2.40956e+08	3.22665e+08	3.97225e+08	3.2697e+08
ALDYLSTCIDQVQTFGDILQLVIVELIYK	sp|P53618|COPB_HUMAN	278	1124.27	3	8.3428e+06	1.28368e+07	7.11031e+06	3.17919e+07	2.65498e+07	2.49294e+07	2.836e+07	2.35004e+07	1.99673e+07	3.18434e+07	2.49381e+07	2.19625e+07	1.36034e+07	1.24093e+07	1.30984e+07	1.66106e+07	1.6784e+07	1.65854e+07	1.69572e+07	2.22694e+07	1.56651e+07	2.75997e+07	2.59872e+07	2.37107e+07
ALDYYMLR	sp|Q9Y490|TLN1_HUMAN	110	522.763	2	4.37785e+07	4.46888e+07	4.1142e+07	2.06544e+07	3.63638e+07	4.07155e+07	6.62735e+07	6.7126e+07	5.69995e+07	76847937	4.95582e+07	2.50863e+07	4.25159e+07	4.06691e+07	1.68043e+07	6.8841e+07	4.49153e+07	5.1536e+07	5.49095e+07	8.1411e+07	36521697	99195221	7.02501e+07	6.36649e+07
ALEAANGELEVK	CON_GI1070608|pir||KRHU9	130	622.334	2	7.94542e+07	6.65184e+06	5.2217e+07	--	7.45697e+07	4.75315e+06	1.52874e+08	2.10528e+07	--	1.40121e+08	7.51321e+07	71833720	954127052	5.68875e+06	1068234367	4.49826e+06	4.79922e+07	--	4.44555e+07	69783472	5.28357e+07	1218996924	1.73144e+08	--
ALEAAQIIIDVLQLPMSK	sp|Q08623|HDHD1_HUMAN	232	977.058	2	5.03361e+07	5.53202e+07	3.67114e+07	7.86739e+07	100138622	7.95202e+07	9.00656e+07	9.32223e+07	8.41968e+07	1.21336e+08	1.1733e+08	7.4865e+07	2.56637e+07	2.52885e+07	3.03559e+07	7.30347e+07	7.78694e+07	5.77664e+07	6.79883e+07	6.77259e+07	5.50425e+07	1.23802e+08	1.17313e+08	1.26462e+08
ALEAAQIIIDVLQLPMSKEELVEESQTK	sp|Q08623|HDHD1_HUMAN	198	1042.56	3	7.46563e+06	4.52604e+06	2.54355e+06	5.05072e+06	3.99907e+06	1.07793e+07	1.45149e+06	--	--	6.47938e+06	--	9.901e+06	8.43947e+06	1.04613e+07	7.93362e+06	1.03096e+07	1.11671e+07	1.51364e+07	1.73122e+07	1.67677e+07	9.4965e+06	6.02093e+06	3.54935e+06	--
ALEAFDLDPAQWGVNVQPYSGSPANLAVYTALLQPHDR	sp|P34897-3|GLYM_HUMAN	367	1375.36	3	1.12076e+08	9.85339e+07	8.42252e+07	1.65683e+08	1.9648e+08	1.58783e+08	1.44518e+08	1.34372e+08	1.87111e+08	93208244	1.66103e+08	2.04759e+08	3.49143e+07	4.37767e+07	3.38653e+07	1.28653e+08	1.44423e+08	1.67436e+08	2.13428e+08	2.0502e+08	1.16275e+08	1.32436e+08	1.82696e+08	1.74871e+08
ALEAFETFK	sp|Q00796|DHSO_HUMAN	114	528.275	2	3.87024e+07	17470274	2.94544e+07	5.41537e+07	6.26659e+07	4.46991e+07	5.9681e+07	54028166	4.20612e+07	3.67868e+07	6.42572e+07	2.93879e+07	3.00973e+07	1.09767e+07	--	5.54369e+07	1.74595e+07	4.47046e+07	4.10589e+07	3.05102e+07	4.99359e+07	9.00174e+07	72721787	4.44363e+07
ALEAFETFKK	sp|Q00796|DHSO_HUMAN	98	592.319	2	3.53746e+08	8.51273e+07	7.51525e+07	1.19892e+08	4.30607e+08	8.63024e+07	8.5881e+08	1131849414	7.91461e+08	9.75128e+08	4.16595e+08	6.61063e+07	7.6357e+07	6.55014e+07	1.1606e+08	9.57394e+08	2.78449e+08	9.02864e+07	7.49094e+07	8.70065e+08	6.36299e+07	4.65287e+08	1048683720	6.91912e+08
ALEALVAK	sp|P14550|AK1A1_HUMAN	90	814.504	1	2.30067e+08	2.62397e+08	2.44248e+08	2.13263e+08	221278344	2.39422e+08	2.12561e+08	2.17797e+08	2.47334e+08	3.04176e+08	2.94296e+08	2.73111e+08	1.79844e+08	2.15233e+08	1.95018e+08	2.23488e+08	2.14199e+08	2.35256e+08	215832951	2.11706e+08	2.10333e+08	3.05228e+08	3.5957e+08	3.03607e+08
ALEAPSIQIQELCLNIIPTFANLIDYPSMK	sp|Q6P3W7|SCYL2_HUMAN	10	1134.93	3	--	--	--	--	3753405	--	--	--	--	--	--	1.83453e+06	--	--	--	3.1251e+06	--	--	--	--	--	--	--	--
ALEATTEHIR	sp|Q9Y490|TLN1_HUMAN	125	570.806	2	9.37437e+07	9.60613e+07	9.99535e+07	1.41461e+07	1.31357e+07	1.95877e+07	4.49139e+07	2.41501e+06	7.33345e+07	2.18289e+07	1.1251e+07	1.12327e+07	331941840	3.9174e+08	3.51529e+08	1.12715e+08	4.69711e+07	8.35329e+06	5.55977e+07	4.21269e+07	4.54515e+07	8.27777e+07	5.41454e+06	2.30772e+06
ALEAVATEVNSFLTNGPCPASPLSLEEVAMGFVR	sp|O14841|OPLA_HUMAN	218	1192.93	3	2.56919e+06	--	--	2.74617e+06	3.51075e+06	4.38629e+06	4.53457e+06	4.89712e+06	--	3.60607e+06	--	--	3.01713e+06	1.28121e+06	--	--	3.76365e+06	5.50786e+06	2.53788e+06	--	--	1.16127e+07	1.22142e+07	13361656
ALEAVFGK	sp|P38159|RBMX_HUMAN	101	834.471	1	1.17258e+08	1.0327e+08	9.79521e+07	1.19695e+08	1.56361e+08	1.70166e+08	125527298	1.5219e+08	1.52279e+08	1.80048e+08	1.20754e+08	1.34583e+08	5.05265e+07	3.66596e+07	6.89239e+07	8.63431e+07	6.54274e+07	6.74113e+07	1.21232e+08	9.29481e+07	1.07876e+08	1.3141e+08	1.63023e+08	1.33687e+08
ALEDAFLAIDAK	sp|O15355|PPM1G_HUMAN	140	638.843	2	1.03172e+08	1.31184e+08	1.84745e+08	9.21671e+07	1.37295e+08	1.91995e+08	8.42198e+07	1.19564e+08	1.3714e+08	3.46643e+07	3.97742e+07	57659630	6.74527e+07	7.02138e+07	8.31163e+07	1.49987e+08	4.23828e+07	1.02671e+08	169276347	8.46606e+07	1.45418e+08	3.85931e+07	6.19238e+07	1.32213e+08
ALEENNNFSK	sp|Q93045|STMN2_HUMAN	139	583.279	2	781942104	1609162893	928347049	1.3998e+06	2.47209e+06	--	--	2253787861	2043181964	--	2276948121	1852279059	3.13789e+06	--	8.26413e+08	1024978611	1046209277	2171864582	9.84927e+08	--	9.75327e+08	1126871422	2778199314	--
ALEESNYELEGK	sp|P13645|K1C10_HUMAN	158	691.327	2	8.21076e+07	4.23305e+08	4.04519e+08	3.65204e+08	4.77024e+08	4.06591e+08	293977548	5.56102e+07	5.54525e+07	1.10474e+08	1.20988e+08	8.64936e+07	1.29775e+07	2.54578e+07	31998150	5.40978e+07	4.84439e+08	5.45317e+07	48583958	4.3895e+08	3.78858e+06	1.5877e+07	4.63297e+08	1.80884e+07
ALEEVPIHIEDPPFPSLRQEKR	sp|Q5VZK9-2|LR16A_HUMAN	18	650.845	4	6.20106e+07	--	3.74621e+07	6.22644e+07	3.18242e+07	4.38696e+07	1.06735e+07	4.79007e+07	5.38811e+07	8.98354e+06	--	1.88249e+07	4.21585e+07	1.88751e+07	3.77355e+07	--	2.32833e+07	56561848	3.51663e+07	4.91186e+07	1.88207e+07	2.95161e+07	5.53633e+07	--
ALEFAPACHR	sp|Q99615-2|DNJC7_HUMAN	115	586.288	2	5.70536e+07	6.77966e+07	2.44889e+07	2.97617e+07	3.08148e+07	44777150	1.5747e+07	3.93251e+07	4.74906e+07	4.54097e+07	3.76902e+07	3.95871e+07	5.82143e+07	6.61009e+07	5.2854e+07	4.5182e+07	5.76126e+07	5.68344e+07	4.4046e+07	3.53621e+07	3.29865e+07	5.6873e+07	6.59372e+07	6.61174e+07
ALEGLQYPFAVTSYGK	sp|P14543|NID1_HUMAN	189	872.452	2	105249932	9.9834e+07	79292684	8.02004e+07	9.95094e+07	7.8798e+07	7.4104e+07	9.59202e+07	8.8258e+07	1.19969e+08	1.39423e+08	6.38349e+07	4.55492e+07	3.95517e+07	1.95393e+07	57679604	5.92948e+07	6.2556e+07	6.32641e+07	5.20466e+07	6.36132e+07	1.04469e+08	9.76767e+07	4.65959e+07
ALEHAFQLEHIMDLTR	sp|Q14204|DYHC1_HUMAN	198	481.748	4	9.37564e+07	7.4538e+07	7.63275e+07	4.60648e+07	9.2832e+07	9.57563e+07	3.55654e+07	3.67421e+07	3.02402e+07	7.19482e+07	2.05786e+07	4.67968e+07	1.44904e+08	1.22816e+08	1.31435e+08	1.61192e+08	1.0812e+08	9.384e+07	1.62194e+08	1.62605e+08	1.56099e+08	1.37478e+08	1.06865e+08	6.37535e+07
ALEHCGGVDFLVCSAGVNPLVGSTLGTSEQIWDK	sp|Q13268|DHRS2_HUMAN	242	1206.25	3	1036767040	8.61811e+08	9.17889e+08	9.83875e+08	1011436876	1017446797	1287082318	1196676966	1077972231	1279216361	1592360151	8.42761e+08	7.83034e+08	7.679e+08	897714886	7.20351e+08	942087002	7.63009e+08	1071131258	9.96456e+08	1235632753	1966556162	1937947210	2308485974
ALEHFTDLYDIK	sp|Q00610-2|CLH1_HUMAN	179	488.917	3	2.15252e+08	2.29463e+08	2.54882e+08	2.41769e+08	2.17664e+08	206443432	4.0306e+08	3.96722e+08	2.8277e+08	2.96243e+08	1.65495e+08	1.66401e+08	2.27245e+08	1.7705e+08	1.53163e+08	2.36085e+08	2.45517e+08	2.42147e+08	2.61314e+08	2.55689e+08	2.78242e+08	4.59307e+08	4.03849e+08	3.0449e+08
ALEIAQEMNIPEKGFKASLGWCRRM16M16R	sp|Q9P215|POGK_HUMAN	-36	1085.54	3	39374.9	434455	171585	3.48401e+06	5.0247e+06	6.69456e+06	7.50891e+06	4.93186e+06	5.11637e+06	2.68598e+06	3.33001e+06	918503	167927	139868	212250	711619	1.09656e+06	1.91543e+06	4.0695e+06	5.98245e+06	4.55801e+06	2.78547e+06	1.74619e+06	5.27572e+06
ALEIIPR	sp|Q99832|TCPH_HUMAN	45	811.504	1	1.20909e+08	8.88123e+07	8.74568e+07	6.51556e+07	7.46088e+07	1.09106e+08	1.07162e+08	9.34157e+07	9.48261e+07	9.56239e+07	8.59613e+07	7.70245e+07	9.19371e+07	8.65538e+07	1.04527e+08	111006341	1.17009e+08	9.28685e+07	1.18674e+08	1.17192e+08	1.327e+08	156571656	1.63348e+08	1.12611e+08
ALEILQEEDLIDEDDIPVR	sp|P0C0L5|CO4B_HUMAN	257	1113.06	2	1213066915	1187997513	1133131564	2686217667	1463050245	2994777581	1254670778	1139491433	1079777343	8.15771e+08	1729232534	2685839031	7.97591e+08	7.33414e+08	7.63845e+08	1002521065	8.79434e+08	1029262897	1164933109	1032777001	8.73648e+08	1205649379	1248802202	1059899197
ALELCEILAK	sp|P49354-2|FNTA_HUMAN	126	580.325	2	9.72847e+07	1.25958e+08	1.04471e+08	9.29885e+07	1.06641e+08	1.01763e+08	1.22014e+08	1.55045e+08	1.44215e+08	1.22799e+08	9.97042e+07	4.66101e+07	9.23911e+07	7.39202e+07	7.59169e+07	1.08581e+08	8.6875e+07	8.98249e+07	1.57365e+08	1.51975e+08	112253128	1.36209e+08	1.62605e+08	1.2495e+08
ALELDPDNETYK	sp|O43765|SGTA_HUMAN	141	704.335	2	2.56354e+08	1.32126e+08	1.23727e+08	185747211	1.72999e+08	1.84079e+08	1.13168e+08	9.33191e+07	1.47279e+08	1.67649e+08	168072522	8.04057e+07	1.64232e+08	9.31235e+07	1.08881e+08	1.63371e+08	1.5443e+08	1.26246e+08	1.46886e+08	1.55704e+08	1.32378e+08	202062121	1.86203e+08	136744985
ALELDQER	sp|P35241|RADI_HUMAN	118	487.251	2	1.43719e+08	1.53029e+08	1.53942e+08	2.08835e+08	1.7799e+08	9.97531e+07	2.23119e+08	1.78472e+08	2.05168e+08	2.41652e+08	2.31651e+08	2.1202e+08	1.52387e+08	1.87762e+08	1.69303e+08	1.48458e+08	1.464e+08	1.76378e+08	164678507	1.27848e+08	1.16484e+08	3.71533e+08	1.71071e+08	2.17954e+08
ALELDSNNEK	sp|Q02790|FKBP4_HUMAN	129	566.777	2	2.10091e+08	1.60698e+08	1.88891e+08	1.97669e+08	2.29499e+08	2.50233e+08	8.36299e+07	2.53493e+08	2.38759e+08	2.08889e+08	2.08516e+08	2.07166e+08	1.81104e+08	2.2336e+08	1.43336e+08	2.67285e+08	2.67066e+08	3.1043e+08	1.77341e+08	2.6819e+08	1.25016e+08	1.12695e+08	3.52455e+08	186620216
ALELFLESLLK	sp|Q14919|NC2A_HUMAN	153	638.382	2	4.85321e+06	3.31173e+06	--	1.59441e+07	2.85954e+07	3.20991e+07	9.8403e+06	4.13188e+06	3.15541e+06	2.83605e+07	3.01676e+07	9.81011e+06	--	1.8745e+06	5.28537e+06	2.25837e+07	20766647	2.52789e+07	2.15458e+06	9.04727e+06	--	4.00031e+07	5.25166e+07	4.06977e+07
ALELLFDQLHEGAK	sp|P22061|PIMT_HUMAN	159	792.424	2	6.04125e+07	5.28848e+07	38981188	1.42285e+07	1.55705e+07	4.83981e+07	1.26393e+08	167972750	1.21981e+08	5.16589e+07	6.14143e+07	3.29983e+07	2.3616e+07	--	1.7745e+07	2.65404e+07	1.57798e+07	3.40145e+07	1.14895e+07	1.78326e+07	3.00587e+07	8.66144e+07	1.09822e+08	7.69409e+07
ALELLNYLAALNDDGDLTELGSM16MAEFPLDPQLAK	sp|O43143|DHX15_HUMAN	69	1269.97	3	--	--	--	--	--	1.43205e+06	--	--	--	--	--	--	--	1.51324e+06	--	--	--	2.16007e+06	--	--	--	--	--	--
ALELLNYLAALNDDGDLTELGSMMAEFPLDPQLAK	sp|O43143|DHX15_HUMAN	164	1264.63	3	4.7033e+06	8.90654e+06	6.83303e+06	4.12242e+07	3.17385e+07	1.81849e+07	3.13363e+07	2.30004e+07	1.71559e+07	2.76117e+07	1.17474e+07	1.59544e+07	1.46878e+07	2.17192e+07	1.58925e+07	3.39012e+07	2.56306e+07	3.75318e+07	1.60389e+07	2.47438e+07	1.40554e+07	3.34283e+07	2.92884e+07	1.56729e+07
ALELNMLSLK	sp|Q9Y617|SERC_HUMAN	145	566.326	2	1342695087	1388432014	1329331449	1304806524	1519360261	1578535618	1941452432	2036458003	2005818487	2397755787	1954133752	1184619626	1496599245	1326849146	1541041622	1697701241	1452617251	1578465236	1988786758	1726256431	1619522188	2432027553	2585893416	2041821812
ALELTGLK	sp|P19338|NUCL_HUMAN	89	844.514	1	1676555369	1575445676	1370809439	1302297454	1298402597	1534065962	1609448724	1612015980	1706043859	1904557762	1336632121	1245480714	1172309660	1167799937	1060723577	1710019979	1478016255	1219982324	1639979373	1620559227	1603164907	1946546852	2547042524	1840079632
ALEMCPSCFQKERSILFSNR	sp|Q99614|TTC1_HUMAN	27	619.055	4	9.16127e+07	1.04164e+08	1.3891e+08	2.37018e+07	58508409	4.95279e+07	--	5.96087e+06	3.43896e+07	4.89684e+07	--	5.39579e+06	8.08352e+08	4.39962e+08	6.21215e+08	29731318	5.86425e+07	31190607	2.35565e+07	4.46035e+07	3.51301e+07	--	2.51954e+07	1.78633e+07
ALENDPDCR	sp|P13797|PLST_HUMAN	133	545.236	2	1.44658e+08	1.16183e+08	1.20831e+08	4.07633e+07	1.10159e+08	130909547	8.90889e+07	3.94329e+07	5.20548e+07	1.48299e+08	1.15105e+08	1.27403e+08	1.54832e+08	1.6096e+08	1.55075e+08	6.83354e+07	7.02324e+07	4.75185e+07	1.70942e+08	1.29372e+08	1.34681e+08	4.13068e+07	1.14228e+08	1.11003e+08
ALEPTGQSGEAVK	sp|Q8WX92|NELFB_HUMAN	159	643.834	2	4.78924e+07	4.08979e+07	4.4771e+07	3.91929e+07	4.59322e+07	5.12151e+07	52342215	4.5849e+07	5.3577e+07	5.80213e+07	4.40584e+07	4.88804e+07	1.66679e+07	4.19976e+07	3.40879e+07	5.36835e+07	4.02638e+07	5.27381e+07	5.15108e+07	4.37899e+07	3.90166e+07	7.5153e+07	5.61263e+07	7.42527e+07
ALEQKPDDAQYYCQR	sp|Q9Y2Z0-2|SGT1_HUMAN	168	942.932	2	1.10925e+08	1.00364e+08	8.51725e+07	1.14586e+08	9.60019e+07	78923706	1.02811e+08	1.5698e+08	1.39919e+08	1.601e+08	2.02477e+08	1.60371e+08	7.59816e+07	8.64489e+07	9.7631e+07	1.6257e+08	1.35281e+08	1.44731e+08	1.84512e+08	146950307	1.47383e+08	1.42655e+08	2.12619e+08	192468376
ALESAVQHETLNYIGLLDCVAEYQGK	sp|Q9BQP7|MGME1_HUMAN	163	974.484	3	16044010	1.7619e+07	--	1.41359e+07	--	1.47457e+07	2.7244e+07	--	2.21871e+07	--	3.88893e+07	3.6418e+07	--	1.43437e+07	2.18271e+07	--	--	--	1.23195e+07	--	10120910	--	--	--
ALESDMAPVLIMATNR	sp|Q9Y230|RUVB2_HUMAN	186	866.443	2	2.93896e+07	1.06961e+07	6.37915e+07	5.99401e+07	8.48697e+07	9.00672e+07	1.29703e+08	1.61468e+07	9.25144e+07	1.06831e+08	6.22668e+07	2.65013e+07	130737264	2.70704e+07	1.31029e+08	59390226	1.93567e+07	5.19809e+07	3.91237e+07	6.21426e+07	4.77926e+07	1.16478e+08	6.90951e+07	8.28094e+07
ALESGDVNTVWK	sp|P46940|IQGA1_HUMAN	143	659.836	2	5.43818e+07	6.17927e+07	5.66191e+07	7.46629e+07	34130370	6.11816e+07	1.03238e+08	105276551	1.15306e+08	9.39098e+07	8.12464e+07	7.7148e+07	6.36406e+07	3.11947e+07	6.21625e+07	7.71611e+07	7.31251e+07	8.35505e+07	9.71323e+07	6.56661e+07	102648063	1.42352e+08	162859389	1.08466e+08
ALESPERPFLAILGGAK	sp|P00558|PGK1_HUMAN	203	590.337	3	5064627218	4801777175	4337186701	4465376308	4199156049	4785605148	5217828807	5695883036	5420163629	5823546104	5107872834	3494194692	3936675105	3608553723	4261876730	4650032740	4266658059	4618870057	5242457752	4778521331	4783664782	6559480919	6615494070	5484268047
ALESSIAPIVIFASNR	sp|Q9Y265|RUVB1_HUMAN	211	844.473	2	6.19295e+07	7.52869e+07	5.49592e+07	4.64859e+07	5.72036e+07	5.59494e+07	6.87921e+07	6.52272e+07	6.97482e+07	4.64417e+07	84240101	79635425	8.49781e+07	8.67891e+07	85874446	1.15842e+08	7.26764e+07	9.81136e+07	1.24303e+08	9.24983e+07	9.70616e+07	1.70812e+08	1.28282e+08	8.35983e+07
ALETLTGALFQRPPLIAAVK	sp|O60832|DKC1_HUMAN	178	703.754	3	7.71864e+07	1.02309e+08	90405398	8.22172e+07	100129184	1.38721e+08	130601657	2.15914e+08	1.67817e+08	1.34447e+08	1.43473e+08	1.07176e+08	7.50381e+07	6.14818e+07	6.89392e+07	8.20703e+07	5.34557e+07	1.13964e+08	7.40481e+07	1.24384e+08	5.12993e+07	9.21291e+07	1.64366e+08	1.76249e+08
ALEVAIDCYEK	sp|P42704|LPPRC_HUMAN	51	655.823	2	--	--	--	--	--	--	--	--	--	--	--	--	5.46312e+07	5.7864e+07	7.12796e+07	--	--	--	--	--	--	--	--	--
ALEVIKPAHILQEKEEQHQLAVTAYLK	sp|Q14152|EIF3A_HUMAN	202	775.686	4	1.26961e+08	1.71274e+08	1.23797e+08	1.05419e+08	1.80244e+08	1.32361e+08	9.00441e+07	2.16133e+08	3.18599e+07	1.18718e+08	1.13139e+08	8.98109e+07	1.25381e+08	1.73783e+08	1.91354e+08	1.38997e+08	1.73223e+08	1.0364e+08	2.62133e+08	200263469	1.99826e+08	8.81207e+07	9.78713e+07	1.20348e+08
ALFAISCLVR	sp|Q9NZL4|HPBP1_HUMAN	122	575.326	2	5.05315e+07	5.52305e+07	5.31889e+07	4.27552e+07	4.28919e+07	6.00982e+07	3.89216e+07	3.52462e+07	5.52605e+07	2.95327e+07	3.0338e+07	4.65961e+07	4.1244e+07	4.44069e+07	3.3861e+07	4.99462e+07	2.72793e+07	3.75808e+07	82603376	66673123	6.66827e+07	2.75624e+07	7.48507e+07	5.74822e+07
ALFDFNGNDEEDLPFK	sp|P46108|CRK_HUMAN	181	935.93	2	5.93457e+07	3.20769e+07	--	1.10782e+07	--	1.92377e+07	1.4839e+07	--	--	--	1.80929e+07	1.31427e+07	--	2.35472e+07	2.16162e+07	2.33776e+07	--	--	14585851	9544753	--	--	13227306	1.28213e+07
ALFDFNGNDEEDLPFKK	sp|P46108|CRK_HUMAN	167	666.987	3	4.29361e+07	38492862	28073738	3.6755e+07	2.74248e+07	4.52255e+07	5.24637e+07	3.85134e+07	3.17066e+07	3.44573e+07	8.92837e+06	1.9813e+07	3.25519e+07	2.62384e+07	3.70776e+07	4.34011e+07	2.82308e+07	1.8651e+07	3.63247e+07	3.26125e+07	3.95857e+07	6.03737e+07	1.32223e+07	--
ALFEEVPELLTEAEK	sp|P31939|PUR9_HUMAN	158	859.449	2	1.28189e+08	1.26295e+08	1.36878e+08	8.75478e+07	1.04733e+08	1.04862e+08	6.58428e+07	1.82302e+08	1.29396e+08	1.2518e+08	7.84952e+07	5.4537e+07	9.34536e+07	8.25504e+07	1.1629e+08	1.81402e+08	1.19717e+08	1.17776e+08	9.2943e+07	97659526	1.04299e+08	257731359	1.34527e+08	48806085
ALFEEVPELLTEAEKK	sp|P31939|PUR9_HUMAN	195	923.497	2	1019710278	1004579142	8.42186e+08	7.76701e+08	7.43475e+08	8.89742e+08	754311867	9.03866e+08	8.699e+08	1330830648	783818537	1059677631	9.29051e+08	8.20549e+08	9.89413e+08	9.55567e+08	1109940646	9.74504e+08	9.93282e+08	1135535677	1138056370	1269601650	1489628796	1417875367
ALFMEPTLLMLDEPTNHLDLNAVIWLNNYLQGWR	sp|Q8NE71|ABCF1_HUMAN	249	1347.69	3	--	--	--	2.57946e+06	--	1.91569e+06	4.85164e+06	2.49919e+06	--	--	--	--	--	--	--	--	--	--	--	--	--	--	5.57036e+06	7.1758e+06
ALFTDLVVDLQDTFVSAMK	sp|P05154|IPSP_HUMAN	209	1057.05	2	--	589700	--	1.38777e+07	2.55858e+07	1.22801e+07	2.35864e+07	2.18745e+07	2.1554e+07	3.01706e+07	2.51956e+07	2.12871e+07	1.11645e+06	--	1.6969e+06	1.46762e+07	8.31037e+06	6.78876e+06	2.06218e+06	1.67626e+06	547258	1.44352e+07	1.18255e+07	1.19289e+07
ALFVSEEEKK	sp|P00751|CFAB_HUMAN	139	590.317	2	6.92039e+08	7.66149e+08	8.29188e+08	636616449	6.51406e+08	6.99857e+08	612472507	7.06815e+08	6.65308e+08	8.45134e+08	6.86649e+08	6.80963e+08	5.59993e+08	5.76499e+08	538434154	6.91243e+08	7.13144e+08	6.65009e+08	5.92428e+08	5.39019e+08	5.90018e+08	7.01066e+08	7.5499e+08	667836049
[truncated: 29,660 more rows]
