# Supplementary material for: A secretome profile indicative of oleate-induced proliferation of HepG2 hepatocellular carcinoma cells
Source: Exp Mol Med. 2018 Aug 3;50(8):93. doi: 10.1038/s12276-018-0120-3 (PMC6076227; doi:10.1038/s12276-018-0120-3)
Supplement: Supplementary file 3 — Supplementary Table S3 [file 12276_2018_120_MOESM3_ESM.xlsx]

## Sheet: Sheet1
Supplementary Table S3. List of proteins identified from 24 LC-MS/MS datasets.
UniprotKB	UniProtKB accession	Entrez ID	Symbol	Description	Sequence coverage (%)	Number of unique peptides detected
sp	Q9NR50	8891	EIF2B3	eukaryotic translation initiation factor 2B subunit gamma	23.01	7
sp	P51654	2719	GPC3	glypican 3	50.86	43
sp	P46379	7917	BAG6	BCL2 associated athanogene 6	16.7	9
sp	O43852	813	CALU	calumenin	67.62	19
sp	P35030	5646	PRSS3	protease, serine 3	24.01	2
sp	Q86V81	10189	ALYREF	Aly/REF export factor	45.53	8
sp	O14974	4659	PPP1R12A	protein phosphatase 1 regulatory subunit 12A	4.66	3
sp	P49711	10664	CTCF	CCCTC-binding factor (zinc finger protein)	5.36	2
sp	Q04760	2739	GLO1	glyoxalase I	75.54	16
sp	P12757	6498	SKIL	SKI-like proto-oncogene	12.72	3
sp	P62979	6233	RPS27A	ribosomal protein S27a	67.95	3
sp	Q13409	1781	DYNC1I2	dynein, cytoplasmic 1, intermediate chain 2	44.94	16
sp	P61978	3190	HNRNPK	heterogeneous nuclear ribonucleoprotein K	62.63	30
sp	O95747	9943	OXSR1	oxidative stress responsive 1	22.2	7
sp	P04264	3848	KRT1	keratin 1, type II	25.62	8
sp	P05787	3856	KRT8	keratin 8, type II	76.19	44
sp	P17661	1674	DES	desmin	12.77	2
sp	Q06124	5781	PTPN11	protein tyrosine phosphatase, non-receptor type 11	29.98	12
sp	Q9Y2H0	22839	DLGAP4	discs large homolog associated protein 4	9.98	6
sp	Q8WW12	57092	PCNP	PEST proteolytic signal containing nuclear protein	37.08	7
sp	P07910	3183	HNRNPC	heterogeneous nuclear ribonucleoprotein C (C1/C2)	56.86	10
sp	P12268	3615	IMPDH2	IMP (inosine 5'-monophosphate) dehydrogenase 2	59.92	18
sp	P29622	5267	SERPINA4	serpin peptidase inhibitor, clade A (alpha-1 antiproteinase, antitrypsin), member 4	31.62	10
sp	O14579	11316	COPE	coatomer protein complex subunit epsilon	78.57	14
sp	P20338	5867	RAB4A	RAB4A, member RAS oncogene family	15.6	2
sp	P61026	10890	RAB10	RAB10, member RAS oncogene family	25.5	3
sp	P42766	11224	RPL35	ribosomal protein L35	18.7	2
sp	Q53SF7	22837	COBLL1	cordon-bleu WH2 repeat protein like 1	6.23	4
sp	A6NHL2	79861	TUBAL3	tubulin alpha like 3	18.83	2
sp	Q9BQE3	84790	TUBA1C	tubulin alpha 1c	77.51	3
sp	Q15717	1994	ELAVL1	ELAV like RNA binding protein 1	39.26	9
sp	Q3ZCQ8	92609	TIMM50	translocase of inner mitochondrial membrane 50 homolog (S. cerevisiae)	12.46	3
sp	Q8IWT3	23113	CUL9	cullin 9	1.67	2
sp	A0MZ66	57698	SHTN1	shootin 1	30.27	13
sp	P07237	5034	P4HB	prolyl 4-hydroxylase subunit beta	76.97	40
sp	P13667	9601	PDIA4	protein disulfide isomerase family A member 4	58.45	36
sp	P30101	2923	PDIA3	protein disulfide isomerase family A member 3	73.86	44
sp	Q15084	10130	PDIA6	protein disulfide isomerase family A member 6	76.36	32
sp	Q8NBS9	81567	TXNDC5	thioredoxin domain containing 5 (endoplasmic reticulum)	63.89	22
sp	Q92614	399687	MYO18A	myosin XVIIIA	4.67	5
sp	P54725	5886	RAD23A	RAD23 homolog A, nucleotide excision repair protein	17.91	3
sp	P54727	5887	RAD23B	RAD23 homolog B, nucleotide excision repair protein	50.61	17
sp	O95447	150082	LCA5L	Leber congenital amaurosis 5-like	7.46	2
sp	Q9BX66	10580	SORBS1	sorbin and SH3 domain containing 1	9.07	6
sp	Q96AX9	142678	MIB2	mindbomb E3 ubiquitin protein ligase 2	2.96	2
sp	P35244	6119	RPA3	replication protein A3	70.25	5
sp	A8K8P3	9814	SFI1	SFI1 centrin binding protein	3.62	2
sp	Q9HB58	3431	SP110	SP110 nuclear body protein	10.01	2
sp	Q27J81	64423	INF2	inverted formin, FH2 and WH2 domain containing	2.88	2
sp	Q9BTZ2	10901	DHRS4	dehydrogenase/reductase (SDR family) member 4	20.14	2
sp	P35659	7913	DEK	DEK proto-oncogene	45.33	18
sp	O00764	8566	PDXK	pyridoxal (pyridoxine, vitamin B6) kinase	65.06	14
sp	O94916	10725	NFAT5	nuclear factor of activated T-cells 5, tonicity-responsive	2.74	2
sp	O95544	65220	NADK	NAD kinase	4.71	2
sp	Q13492	8301	PICALM	phosphatidylinositol binding clathrin assembly protein	14.26	5
sp	O75153	23277	CLUH	clustered mitochondria (cluA/CLU1) homolog	22.46	18
sp	P60891	5631	PRPS1	phosphoribosyl pyrophosphate synthetase 1	44.34	3
sp	P40925	4190	MDH1	malate dehydrogenase 1	67.66	18
sp	Q07866	3831	KLC1	kinesin light chain 1	17.63	3
sp	Q9NSK0	89953	KLC4	kinesin light chain 4	42.33	14
sp	Q5T4S7	23352	UBR4	ubiquitin protein ligase E3 component n-recognin 4	7.62	20
sp	P46783	6204	RPS10	ribosomal protein S10	41.82	3
sp	Q9NYL9	29766	TMOD3	tropomodulin 3	27.84	5
sp	P15692	7422	VEGFA	vascular endothelial growth factor A	21.12	2
sp	Q13126	4507	MTAP	methylthioadenosine phosphorylase	67.14	13
sp	P30740	1992	SERPINB1	serpin peptidase inhibitor, clade B (ovalbumin), member 1	49.87	14
sp	P35237	5269	SERPINB6	serpin peptidase inhibitor, clade B (ovalbumin), member 6	47.61	12
sp	P50453	5272	SERPINB9	serpin peptidase inhibitor, clade B (ovalbumin), member 9	27.13	4
sp	O15232	4148	MATN3	matrilin 3	72.02	21
sp	Q96DT5	8701	DNAH11	dynein, axonemal, heavy chain 11	2.57	5
sp	Q9UFH2	#N/A	-	-	1.58	2
sp	P21266	2947	GSTM3	glutathione S-transferase mu 3 (brain)	72.44	15
sp	O75534	7812	CSDE1	cold shock domain containing E1, RNA binding	7.64	5
sp	P23246	6421	SFPQ	splicing factor proline/glutamine-rich	58.42	38
sp	Q15233	4841	NONO	non-POU domain containing, octamer-binding	57.32	24
sp	Q8WXF1	55269	PSPC1	paraspeckle component 1	24.09	9
sp	Q9BRA2	84817	TXNDC17	thioredoxin domain containing 17	49.59	5
sp	P78556	6364	CCL20	chemokine (C-C motif) ligand 20	46.88	4
sp	Q8N2C7	285175	UNC80	unc-80 homolog, NALCN activator	0.89	2
sp	O43707	81	ACTN4	actinin alpha 4	79.25	52
sp	P12814	87	ACTN1	actinin alpha 1	78.25	46
sp	P35609	88	ACTN2	actinin alpha 2	24.83	5
sp	Q01082	6711	SPTBN1	spectrin beta, non-erythrocytic 1	67.3	125
sp	Q9H254	57731	SPTBN4	spectrin beta, non-erythrocytic 4	2.46	3
sp	Q5T0J7	84066	TEX35	testis expressed 35	12.45	2
sp	P18206	7414	VCL	vinculin	51.23	41
sp	P01023	2	A2M	alpha-2-macroglobulin	79.72	154
sp	Q9H4M9	10938	EHD1	EH domain containing 1	49.06	9
sp	O95644	4772	NFATC1	nuclear factor of activated T-cells, cytoplasmic, calcineurin-dependent 1	4.14	2
sp	Q00765	7905	REEP5	receptor accessory protein 5	10.58	2
sp	P61604	3336	HSPE1	heat shock protein family E (Hsp10) member 1	69.61	9
sp	Q9UKX3	8735	MYH13	myosin, heavy chain 13, skeletal muscle	1.6	2
sp	P55209	4673	NAP1L1	nucleosome assembly protein 1-like 1	48.59	10
sp	Q99733	4676	NAP1L4	nucleosome assembly protein 1-like 4	44.8	11
sp	P14543	4811	NID1	nidogen 1	42.34	28
sp	Q9H446	51389	RWDD1	RWD domain containing 1	30.45	3
sp	P23193	6917	TCEA1	transcription elongation factor A (SII), 1	61.46	14
sp	P14314	5589	PRKCSH	protein kinase C substrate 80K-H	36.93	18
sp	P18065	3485	IGFBP2	insulin like growth factor binding protein 2	60.31	12
sp	P60660	4637	MYL6	myosin light chain 6	58.28	5
sp	O75608	10434	LYPLA1	lysophospholipase I	78.26	11
sp	Q9UBV8	553115	PEF1	penta-EF-hand domain containing 1	18.31	3
sp	Q6PGP7	9652	TTC37	tetratricopeptide repeat domain 37	3.07	3
sp	O95816	9532	BAG2	BCL2 associated athanogene 2	42.18	6
sp	A5YKK6	23019	CNOT1	CCR4-NOT transcription complex subunit 1	1.64	2
sp	P21817	6261	RYR1	ryanodine receptor 1	0.71	2
sp	Q13428	6949	TCOF1	Treacher Collins-Franceschetti syndrome 1	5.44	6
sp	P05783	3875	KRT18	keratin 18, type I	78.84	42
sp	P08727	3880	KRT19	keratin 19, type I	64.5	20
sp	P13645	3858	KRT10	keratin 10, type I	21.92	7
sp	P35527	3857	KRT9	keratin 9, type I	19.13	7
sp	Q06265	5393	EXOSC9	exosome component 9	14.12	4
sp	Q14444	4076	CAPRIN1	cell cycle associated protein 1	24.68	12
sp	O00754	4125	MAN2B1	mannosidase alpha class 2B member 1	4.65	2
sp	Q9NR28	56616	DIABLO	diablo, IAP-binding mitochondrial protein	38.91	6
sp	P36776	9361	LONP1	lon peptidase 1, mitochondrial	20.65	8
sp	P06753	7170	TPM3	tropomyosin 3	66.13	21
sp	P07951	7169	TPM2	tropomyosin 2 (beta)	35.56	3
sp	P09493	7168	TPM1	tropomyosin 1 (alpha)	62.68	13
sp	P67936	7171	TPM4	tropomyosin 4	64.11	15
sp	Q5TZA2	9696	CROCC	ciliary rootlet coiled-coil, rootletin	2.68	2
sp	Q9P0W8	55812	SPATA7	spermatogenesis associated 7	7.68	2
sp	Q9C0B1	79068	FTO	fat mass and obesity associated	43.96	14
sp	P19883	10468	FST	follistatin	63.08	18
sp	Q9Y617	29968	PSAT1	phosphoserine aminotransferase 1	79.73	26
sp	Q14643	3708	ITPR1	inositol 1,4,5-trisphosphate receptor, type 1	1.85	2
sp	Q99447	5833	PCYT2	phosphate cytidylyltransferase 2, ethanolamine	64.78	22
sp	Q92879	10658	CELF1	CUGBP, Elav-like family member 1	17.7	6
sp	P63173	6169	RPL38	ribosomal protein L38	50	3
sp	P11940	26986	PABPC1	poly(A) binding protein, cytoplasmic 1	48.9	5
sp	Q13310	8761	PABPC4	poly(A) binding protein, cytoplasmic 4 (inducible form)	32.14	8
sp	Q8TCD5	30833	NT5C	5', 3'-nucleotidase, cytosolic	16.92	2
sp	O00425	10643	IGF2BP3	insulin like growth factor 2 mRNA binding protein 3	29.53	11
sp	Q9NZI8	10642	IGF2BP1	insulin like growth factor 2 mRNA binding protein 1	39.86	17
sp	Q9Y6M1	10644	IGF2BP2	insulin like growth factor 2 mRNA binding protein 2	18.03	6
sp	Q9NRF8	56474	CTPS2	CTP synthase 2	6.83	2
sp	O60716	1500	CTNND1	catenin delta 1	12.81	8
sp	Q96PK6	10432	RBM14	RNA binding motif protein 14	6.73	2
sp	Q9NQH7	63929	XPNPEP3	X-prolyl aminopeptidase 3, mitochondrial	5.72	2
sp	Q01081	7307	U2AF1	U2 small nuclear RNA auxiliary factor 1	16.67	2
sp	O43464	27429	HTRA2	HtrA serine peptidase 2	20.31	4
sp	Q7Z4G1	170622	COMMD6	COMM domain containing 6	31.76	2
sp	P32322	5831	PYCR1	pyrroline-5-carboxylate reductase 1	66.77	13
sp	Q96C36	29920	PYCR2	pyrroline-5-carboxylate reductase family member 2	16.25	2
sp	Q9BQ52	60528	ELAC2	elaC ribonuclease Z 2	13.08	6
sp	Q9BWS9	66005	CHID1	chitinase domain containing 1	40.46	9
sp	Q92499	1653	DDX1	DEAD/H-box helicase 1	50.14	27
sp	P10644	5573	PRKAR1A	protein kinase cAMP-dependent type I regulatory subunit alpha	39.11	9
sp	Q4G0P3	54768	HYDIN	HYDIN, axonemal central pair apparatus protein	1.43	3
sp	P41227	8260	NAA10	N(alpha)-acetyltransferase 10, NatA catalytic subunit	29.79	4
sp	P23610	8263	F8A1	coagulation factor VIII-associated 1	16.44	2
sp	P08621	6625	SNRNP70	small nuclear ribonucleoprotein, U1 70kDa subunit	32.04	12
sp	P35613	682	BSG	basigin (Ok blood group)	29.09	7
sp	Q9BUQ8	9416	DDX23	DEAD-box helicase 23	12.56	7
sp	Q5T2E6	79591	C10orf76	chromosome 10 open reading frame 76	3.92	2
sp	P15531	4830	NME1	NME/NM23 nucleoside diphosphate kinase 1	86.18	3
sp	P22392	4831	NME2	NME/NM23 nucleoside diphosphate kinase 2	67.11	2
sp	P07996	7057	THBS1	thrombospondin 1	24.53	19
sp	P50552	7408	VASP	vasodilator-stimulated phosphoprotein	61.05	15
sp	P37268	2222	FDFT1	farnesyl-diphosphate farnesyltransferase 1	47.48	10
sp	P63165	7341	SUMO1	small ubiquitin-like modifier 1	20.79	2
sp	Q9NVU0	55718	POLR3E	polymerase (RNA) III (DNA directed) polypeptide E (80kD)	5.08	2
sp	P07148	2168	FABP1	fatty acid binding protein 1	83.46	6
sp	O14744	10419	PRMT5	protein arginine methyltransferase 5	64.36	28
sp	Q6PJT7	79882	ZC3H14	zinc finger CCCH-type containing 14	2.85	2
sp	P02751	2335	FN1	fibronectin 1	64.21	118
sp	P43487	5902	RANBP1	RAN binding protein 1	65.17	14
sp	P00734	2147	F2	coagulation factor II, thrombin	56.59	30
sp	O60749	6643	SNX2	sorting nexin 2	28.9	11
sp	Q13596	6642	SNX1	sorting nexin 1	26.44	10
sp	Q9UNS2	8533	COPS3	COP9 signalosome subunit 3	39.48	9
sp	P63151	5520	PPP2R2A	protein phosphatase 2 regulatory subunit B, alpha	35.35	6
sp	P62195	5705	PSMC5	proteasome 26S subunit, ATPase 5	58.87	15
sp	P20827	1942	EFNA1	ephrin-A1	17.07	4
sp	P40227	908	CCT6A	chaperonin containing TCP1 subunit 6A	61.02	21
sp	Q14C86	26130	GAPVD1	GTPase activating protein and VPS9 domains 1	6.56	5
sp	O76094	6731	SRP72	signal recognition particle 72kDa	19.52	8
sp	Q9GZN8	54976	C20orf27	chromosome 20 open reading frame 27	13.79	2
sp	P09651	3178	HNRNPA1	heterogeneous nuclear ribonucleoprotein A1	50.81	13
sp	P22626	3181	HNRNPA2B1	heterogeneous nuclear ribonucleoprotein A2/B1	66.57	31
sp	P51991	220988	HNRNPA3	heterogeneous nuclear ribonucleoprotein A3	45.5	20
sp	Q92765	2487	FRZB	frizzled-related protein	17.85	2
sp	P06733	2023	ENO1	enolase 1, (alpha)	82.95	54
sp	P09104	2026	ENO2	enolase 2 (gamma, neuronal)	65.9	14
sp	P13929	2027	ENO3	enolase 3 (beta, muscle)	33.41	4
sp	Q5VT25	8476	CDC42BPA	CDC42 binding protein kinase alpha	4.79	3
sp	Q9NXA8	23408	SIRT5	sirtuin 5	25.81	5
sp	Q96SB8	79677	SMC6	structural maintenance of chromosomes 6	4.77	2
sp	P00558	5230	PGK1	phosphoglycerate kinase 1	81.77	36
sp	Q9BWU0	22950	SLC4A1AP	solute carrier family 4 (anion exchanger), member 1, adaptor protein	7.29	4
sp	P36507	5605	MAP2K2	mitogen-activated protein kinase kinase 2	54	9
sp	Q02750	5604	MAP2K1	mitogen-activated protein kinase kinase 1	41.98	5
sp	O75506	3281	HSBP1	heat shock factor binding protein 1	72.37	4
sp	O94973	161	AP2A2	adaptor related protein complex 2 alpha 2 subunit	27.58	9
sp	O95782	160	AP2A1	adaptor related protein complex 2 alpha 1 subunit	29.48	14
sp	Q7L5Y1	55556	ENOSF1	enolase superfamily member 1	9.93	2
sp	Q14978	9221	NOLC1	nucleolar and coiled-body phosphoprotein 1	11.59	4
sp	P54819	204	AK2	adenylate kinase 2	69.87	15
sp	O43818	9136	RRP9	ribosomal RNA processing 9, small subunit (SSU) processome component, homolog (yeast)	32.21	8
sp	P52888	7064	THOP1	thimet oligopeptidase 1	35.41	14
sp	Q9BYT8	57486	NLN	neurolysin	22.59	8
sp	Q86U42	8106	PABPN1	poly(A) binding protein, nuclear 1	43.14	2
sp	Q9NX58	55646	LYAR	Ly1 antibody reactive	26.65	7
sp	P15311	7430	EZR	ezrin	61.77	26
sp	P35241	5962	RDX	radixin	53.69	16
sp	Q9H6R3	79611	ACSS3	acyl-CoA synthetase short-chain family member 3	37.61	15
sp	P62847	6229	RPS24	ribosomal protein S24	29.32	3
sp	P11717	3482	IGF2R	insulin like growth factor 2 receptor	8.63	14
sp	Q8IY67	125950	RAVER1	ribonucleoprotein, PTB-binding 1	18.4	5
sp	Q9UI26	51194	IPO11	importin 11	8.31	4
sp	Q8IZ83	126133	ALDH16A1	aldehyde dehydrogenase 16 family member A1	24.31	12
sp	Q8WXG6	8567	MADD	MAP kinase activating death domain	1.82	2
sp	Q9Y520	23215	PRRC2C	proline rich coiled-coil 2C	2.62	3
sp	Q8NF91	23345	SYNE1	spectrin repeat containing, nuclear envelope 1	1.88	6
sp	Q6P1N9	83940	TATDN1	TatD DNase domain containing 1	15.82	3
sp	A6NNW6	#N/A	-	-	6.37	2
sp	Q8IY57	10138	YAF2	YY1 associated factor 2	15	2
sp	O95817	9531	BAG3	BCL2 associated athanogene 3	5.57	2
sp	O00442	8634	RTCA	RNA 3'-terminal phosphate cyclase	19.95	4
sp	Q9NRX4	29085	PHPT1	phosphohistidine phosphatase 1	47.2	5
sp	Q9NZL4	23640	HSPBP1	HSPA (heat shock 70kDa) binding protein, cytoplasmic cochaperone 1	49.17	10
sp	O43847	4898	NRDC	nardilysin convertase	23.04	13
sp	P13797	5358	PLS3	plastin 3	78.1	33
sp	Q14651	5357	PLS1	plastin 1	32.75	9
sp	Q8NEZ5	26263	FBXO22	F-box protein 22	31.27	7
sp	Q92882	26578	OSTF1	osteoclast stimulating factor 1	42.99	6
sp	P55145	7873	MANF	mesencephalic astrocyte derived neurotrophic factor	58.79	10
sp	P22792	1370	CPN2	carboxypeptidase N subunit 2	40.37	10
sp	O14818	5688	PSMA7	proteasome subunit alpha 7	68.55	14
sp	Q96Q89	9585	KIF20B	kinesin family member 20B	2.86	3
sp	P11586	4522	MTHFD1	methylenetetrahydrofolate dehydrogenase (NADP+ dependent) 1, methenyltetrahydrofolate cyclohydrolase, formyltetrahydrofolate synthetase	61.93	38
sp	Q92888	9138	ARHGEF1	Rho guanine nucleotide exchange factor 1	7.46	4
sp	Q9P000	29099	COMMD9	COMM domain containing 9	23.23	2
sp	O95486	10802	SEC24A	SEC24 homolog A, COPII coat complex component	21.41	11
sp	O14617	8943	AP3D1	adaptor related protein complex 3 delta 1 subunit	15.83	10
sp	Q9HCN4	11321	GPN1	GPN-loop GTPase 1	8.02	2
sp	Q9Y3I0	51493	RTCB	RNA 2',3'-cyclic phosphate and 5'-OH ligase	48.32	19
sp	Q6IN85	55671	PPP4R3A	protein phosphatase 4 regulatory subunit 3A	15.37	5
sp	Q9Y3F4	11171	STRAP	serine/threonine kinase receptor associated protein	51.14	12
sp	Q14789	2804	GOLGB1	golgin B1	1.96	4
sp	P55327	7163	TPD52	tumor protein D52	43.75	8
sp	Q9NVD7	55742	PARVA	parvin alpha	32.53	6
sp	Q9Y295	4733	DRG1	developmentally regulated GTP binding protein 1	49.05	12
sp	P10155	6738	TROVE2	TROVE domain family member 2	37.73	14
sp	P48739	23760	PITPNB	phosphatidylinositol transfer protein beta	52.4	7
sp	Q00169	5306	PITPNA	phosphatidylinositol transfer protein alpha	35.19	5
sp	Q13813	6709	SPTAN1	spectrin alpha, non-erythrocytic 1	69.98	146
sp	Q9BSG1	7549	ZNF2	zinc finger protein 2	9.62	2
sp	Q86U86	55193	PBRM1	polybromo 1	4.03	2
sp	Q8NFC6	259282	BOD1L1	biorientation of chromosomes in cell division 1 like 1	0.92	2
sp	Q9Y3P9	23637	RABGAP1	RAB GTPase activating protein 1	4.68	3
sp	Q08623	8226	PUDP	pseudouridine 5'-phosphatase	43.42	9
sp	Q8WUA2	85313	PPIL4	peptidylprolyl isomerase like 4	8.13	2
sp	P62318	6634	SNRPD3	small nuclear ribonucleoprotein D3 polypeptide	47.62	5
sp	P49915	8833	GMPS	guanine monophosphate synthase	60.46	26
sp	Q9NVS9	55163	PNPO	pyridoxamine 5'-phosphate oxidase	57.09	15
sp	O94986	22995	CEP152	centrosomal protein 152kDa	1.75	2
sp	Q8NCN5	55066	PDPR	pyruvate dehydrogenase phosphatase regulatory subunit	5.12	2
sp	P49903	22929	SEPHS1	selenophosphate synthetase 1	56.38	11
sp	P78347	2969	GTF2I	general transcription factor IIi	13.33	5
sp	Q86UY8	51559	NT5DC3	5'-nucleotidase domain containing 3	9.31	2
sp	Q01844	2130	EWSR1	EWS RNA binding protein 1	12.35	6
sp	Q9H2W6	26589	MRPL46	mitochondrial ribosomal protein L46	20.79	3
sp	Q92922	6599	SMARCC1	SWI/SNF related, matrix associated, actin dependent regulator of chromatin, subfamily c, member 1	13.94	7
sp	P07437	203068	TUBB	tubulin beta class I	82.21	6
sp	Q13509	10381	TUBB3	tubulin beta 3 class III	68.44	8
sp	Q3ZCM7	347688	TUBB8	tubulin beta 8 class VIII	28.15	4
sp	Q9BUF5	84617	TUBB6	tubulin beta 6 class V	47.76	2
sp	Q86W42	79228	THOC6	THO complex 6	25.34	2
sp	P31146	11151	CORO1A	coronin 1A	14.97	3
sp	Q9BR76	57175	CORO1B	coronin 1B	44.99	10
sp	Q9ULV4	23603	CORO1C	coronin 1C	49.37	17
sp	Q05397	5747	PTK2	protein tyrosine kinase 2	5.8	3
sp	O15372	8667	EIF3H	eukaryotic translation initiation factor 3 subunit H	51.14	12
sp	Q14980	4926	NUMA1	nuclear mitotic apparatus protein 1	8.23	11
sp	P63279	7329	UBE2I	ubiquitin conjugating enzyme E2I	77.22	12
sp	Q8NBJ9	51092	SIDT2	SID1 transmembrane family member 2	2.64	2
sp	P46108	1398	CRK	v-crk avian sarcoma virus CT10 oncogene homolog	50.99	10
sp	P46109	1399	CRKL	v-crk avian sarcoma virus CT10 oncogene homolog-like	39.93	9
sp	P01344	3481	IGF2	insulin like growth factor 2	38.33	6
sp	P31040	6389	SDHA	succinate dehydrogenase complex flavoprotein subunit A	23.34	7
sp	P09874	142	PARP1	poly(ADP-ribose) polymerase 1	38.36	24
sp	O00571	1654	DDX3X	DEAD-box helicase 3, X-linked	15.11	2
sp	P17844	1655	DDX5	DEAD-box helicase 5	45.6	16
sp	Q92841	10521	DDX17	DEAD-box helicase 17	51.03	18
sp	Q9Y6V7	54555	DDX49	DEAD-box helicase 49	10.77	2
sp	Q86SQ4	57211	ADGRG6	adhesion G protein-coupled receptor G6	6.14	2
sp	P00738	3240	HP	haptoglobin	56.4	10
sp	Q9NQW7	7511	XPNPEP1	X-prolyl aminopeptidase (aminopeptidase P) 1, soluble	25.2	9
sp	Q9UK45	51690	LSM7	LSM7 homolog, U6 small nuclear RNA and mRNA degradation associated	70.87	5
sp	Q8TEX9	79711	IPO4	importin 4	45.51	30
sp	Q9HD26	57120	GOPC	golgi-associated PDZ and coiled-coil motif containing	6.28	2
sp	Q00266	4143	MAT1A	methionine adenosyltransferase 1A	33.16	8
sp	Q99523	6272	SORT1	sortilin 1	2.77	2
sp	Q96C92	10807	SDCCAG3	serologically defined colon cancer antigen 3	8.97	2
sp	O75369	2317	FLNB	filamin B	74.44	124
sp	P21333	2316	FLNA	filamin A	55.01	82
sp	Q9GZL7	55759	WDR12	WD repeat domain 12	57.45	16
sp	P46937	10413	YAP1	Yes associated protein 1	11.11	3
sp	P12931	6714	SRC	SRC proto-oncogene, non-receptor tyrosine kinase	31.34	7
sp	Q53LP3	65124	SOWAHC	sosondowah ankyrin repeat domain family member C	5.52	2
sp	A0AVT1	55236	UBA6	ubiquitin like modifier activating enzyme 6	16.16	10
sp	P35813	5494	PPM1A	protein phosphatase, Mg2+/Mn2+ dependent 1A	9.16	2
sp	A6NE01	121006	FAM186A	family with sequence similarity 186 member A	2.17	2
sp	P36551	1371	CPOX	coproporphyrinogen oxidase	32.6	11
sp	Q07666	10657	KHDRBS1	KH domain containing, RNA binding, signal transduction associated 1	14.22	4
sp	Q15021	9918	NCAPD2	non-SMC condensin I complex subunit D2	2	2
sp	Q15008	9861	PSMD6	proteasome 26S subunit, non-ATPase 6	30.85	12
sp	Q12996	1479	CSTF3	cleavage stimulation factor, 3' pre-RNA, subunit 3	16.6	6
sp	O95171	8796	SCEL	sciellin	5.54	2
sp	O60449	4065	LY75	lymphocyte antigen 75	1.57	2
sp	Q13017	394	ARHGAP5	Rho GTPase activating protein 5	4.79	3
sp	Q9UKK9	11164	NUDT5	nudix hydrolase 5	53.88	11
sp	P07900	3320	HSP90AA1	heat shock protein 90kDa alpha family class A member 1	82.79	51
sp	P08238	3326	HSP90AB1	heat shock protein 90kDa alpha family class B member 1	81.22	32
sp	P14625	7184	HSP90B1	heat shock protein 90kDa beta family member 1	54.79	40
sp	Q53FA7	9540	TP53I3	tumor protein p53 inducible protein 3	35.24	6
sp	Q14657	8270	LAGE3	L antigen family member 3	37.76	3
sp	P58107	83481	EPPK1	epiplakin 1	29.23	16
sp	Q15149	5339	PLEC	plectin	11.96	36
sp	Q9ULK4	9439	MED23	mediator complex subunit 23	5.41	3
sp	P46779	6158	RPL28	ribosomal protein L28	27.01	4
sp	P78509	5649	RELN	reelin	46.47	101
sp	Q00610	1213	CLTC	clathrin heavy chain	76.42	78
sp	P51812	6197	RPS6KA3	ribosomal protein S6 kinase, 90kDa, polypeptide 3	61.49	21
sp	Q15349	6196	RPS6KA2	ribosomal protein S6 kinase, 90kDa, polypeptide 2	18.14	2
sp	Q8TAF3	57599	WDR48	WD repeat domain 48	3.4	2
sp	Q9BXP5	51593	SRRT	serrate, RNA effector molecule	29	22
sp	Q6W2J9	54880	BCOR	BCL6 corepressor	1.94	2
sp	O43414	79033	ERI3	ERI1 exoribonuclease family member 3	17.21	3
sp	Q07283	7062	TCHH	trichohyalin	3.4	3
sp	P00751	629	CFB	complement factor B	59.82	40
sp	O95461	9215	LARGE	like-glycosyltransferase	4.89	2
sp	Q14157	9898	UBAP2L	ubiquitin associated protein 2 like	4.88	4
sp	P63010	163	AP2B1	adaptor related protein complex 2 beta 1 subunit	54.64	18
sp	Q10567	162	AP1B1	adaptor related protein complex 1 beta 1 subunit	57.85	22
sp	Q96NZ9	118471	PRAP1	proline-rich acidic protein 1	59.6	5
sp	P52306	5910	RAP1GDS1	RAP1, GTP-GDP dissociation stimulator 1	31.14	10
sp	Q13283	10146	G3BP1	GTPase activating protein (SH3 domain) binding protein 1	56.22	20
sp	Q9UN86	9908	G3BP2	GTPase activating protein (SH3 domain) binding protein 2	37.76	9
sp	P17612	5566	PRKACA	protein kinase cAMP-activated catalytic subunit alpha	32.76	3
sp	Q7Z4H3	51020	HDDC2	HD domain containing 2	21.57	3
sp	P50747	3141	HLCS	holocarboxylase synthetase	6.89	2
sp	Q7L2H7	10480	EIF3M	eukaryotic translation initiation factor 3 subunit M	56.42	13
sp	P24666	52	ACP1	acid phosphatase 1, soluble	72.78	9
sp	O60443	1687	DFNA5	deafness, autosomal dominant 5	12.7	4
sp	P00338	3939	LDHA	lactate dehydrogenase A	90.66	49
sp	Q9BYZ2	92483	LDHAL6B	lactate dehydrogenase A-like 6B	8.4	2
sp	Q92896	2734	GLG1	golgi glycoprotein 1	8.82	6
sp	P78504	182	JAG1	jagged 1	7.39	5
sp	O15305	5373	PMM2	phosphomannomutase 2	54.47	12
sp	Q9BW85	55702	CCDC94	coiled-coil domain containing 94	14.55	2
sp	Q8N6C5	3547	IGSF1	immunoglobulin superfamily member 1	15.19	12
sp	Q9UKG1	26060	APPL1	adaptor protein, phosphotyrosine interaction, PH domain and leucine zipper containing 1	12.69	4
sp	Q15637	7536	SF1	splicing factor 1	20.19	9
sp	O75165	23317	DNAJC13	DnaJ heat shock protein family (Hsp40) member C13	2.05	2
sp	P07306	432	ASGR1	asialoglycoprotein receptor 1	37.46	7
sp	Q9Y623	4622	MYH4	myosin, heavy chain 4, skeletal muscle	2.32	2
sp	P13716	210	ALAD	aminolevulinate dehydratase	53.33	11
sp	P52926	8091	HMGA2	high mobility group AT-hook 2	19.27	2
sp	P18615	7936	NELFE	negative elongation factor complex member E	12.11	3
sp	Q04637	1981	EIF4G1	eukaryotic translation initiation factor 4 gamma 1	22.33	25
sp	P00352	216	ALDH1A1	aldehyde dehydrogenase 1 family member A1	83.43	43
sp	P05091	217	ALDH2	aldehyde dehydrogenase 2 family (mitochondrial)	54.35	19
sp	P30837	219	ALDH1B1	aldehyde dehydrogenase 1 family member B1	24.56	6
sp	P49189	223	ALDH9A1	aldehyde dehydrogenase 9 family member A1	31.58	10
sp	P01009	5265	SERPINA1	serpin peptidase inhibitor, clade A (alpha-1 antiproteinase, antitrypsin), member 1	86.12	70
sp	Q9Y2H8	22869	ZNF510	zinc finger protein 510	7.61	2
sp	Q93009	7874	USP7	ubiquitin specific peptidase 7 (herpes virus-associated)	53.99	43
sp	Q92541	23168	RTF1	RTF1 homolog, Paf1/RNA polymerase II complex component	6.34	3
sp	Q9BSJ8	23344	ESYT1	extended synaptotagmin like protein 1	3.62	2
sp	P53396	47	ACLY	ATP citrate lyase	69.12	53
sp	Q6FI81	57019	CIAPIN1	cytokine induced apoptosis inhibitor 1	66.67	14
sp	A6NC57	342850	ANKRD62	ankyrin repeat domain 62	3.05	2
sp	P63208	6500	SKP1	S-phase kinase-associated protein 1	85.28	19
sp	P78318	3476	IGBP1	immunoglobulin (CD79A) binding protein 1	17.99	4
sp	Q8N2Q7	22871	NLGN1	neuroligin 1	3.1	2
sp	O75385	8408	ULK1	unc-51 like autophagy activating kinase 1	3.05	2
sp	Q9Y5P6	29925	GMPPB	GDP-mannose pyrophosphorylase B	20.28	4
sp	P46459	4905	NSF	N-ethylmaleimide sensitive factor	21.37	9
sp	Q9Y5L0	23534	TNPO3	transportin 3	25.24	12
sp	P00439	5053	PAH	phenylalanine hydroxylase	65.27	18
sp	O95630	10617	STAMBP	STAM binding protein	7.55	3
sp	Q8N543	55239	OGFOD1	2-oxoglutarate and iron-dependent oxygenase domain containing 1	22.32	7
sp	Q96KG9	57410	SCYL1	SCY1-like, kinase-like 1	12.25	4
sp	Q86XX4	80144	FRAS1	Fraser extracellular matrix complex subunit 1	4.62	11
sp	Q01581	3157	HMGCS1	3-hydroxy-3-methylglutaryl-CoA synthase 1	77.5	25
sp	Q69YN2	55280	CWF19L1	CWF19-like 1, cell cycle control (S. pombe)	13.75	4
sp	P35580	4628	MYH10	myosin, heavy chain 10, non-muscle	1.87	2
sp	O60256	5636	PRPSAP2	phosphoribosyl pyrophosphate synthetase-associated protein 2	26.56	6
sp	Q14558	5635	PRPSAP1	phosphoribosyl pyrophosphate synthetase-associated protein 1	46.91	10
sp	Q9Y2Y0	23568	ARL2BP	ADP ribosylation factor like GTPase 2 binding protein	20.86	3
sp	Q9UNH7	58533	SNX6	sorting nexin 6	33.99	9
sp	O00468	375790	AGRN	agrin	3.63	3
sp	Q12791	3778	KCNMA1	potassium channel, calcium activated large conductance subfamily M alpha, member 1	4.05	2
sp	A6NDG6	283871	PGP	phosphoglycolate phosphatase	45.17	8
sp	Q00341	3069	HDLBP	high density lipoprotein binding protein	44.01	43
sp	P30711	2952	GSTT1	glutathione S-transferase theta 1	75	16
sp	O43813	10314	LANCL1	LanC like 1	63.66	13
sp	Q86VD1	27136	MORC1	MORC family CW-type zinc finger 1	6.91	2
sp	Q9Y5L4	26517	TIMM13	translocase of inner mitochondrial membrane 13 homolog (yeast)	62.11	6
sp	Q6L8Q7	201626	PDE12	phosphodiesterase 12	10.67	4
sp	Q5VST9	84033	OBSCN	obscurin, cytoskeletal calmodulin and titin-interacting RhoGEF	0.61	3
sp	P31431	6385	SDC4	syndecan 4	25.25	4
sp	Q14697	23193	GANAB	glucosidase, alpha; neutral AB	55.51	30
sp	Q6P587	81889	FAHD1	fumarylacetoacetate hydrolase domain containing 1	42.86	5
sp	Q8WWM7	11273	ATXN2L	ataxin 2 like	12.09	10
sp	P07954	2271	FH	fumarate hydratase	53.33	16
sp	P29692	1936	EEF1D	eukaryotic translation elongation factor 1 delta	65.84	19
sp	P13693	7178	TPT1	tumor protein, translationally-controlled 1	66.28	6
sp	P15924	1832	DSP	desmoplakin	16.27	33
sp	Q15369	6921	TCEB1	transcription elongation factor B (SIII), polypeptide 1 (15kDa, elongin C)	83.04	6
sp	P02545	4000	LMNA	lamin A/C	66.27	40
sp	P20700	4001	LMNB1	lamin B1	37.2	16
sp	Q03252	84823	LMNB2	lamin B2	24.52	9
sp	O94979	22872	SEC31A	SEC31 homolog A, COPII coat complex component	42.38	41
sp	Q86TC9	84665	MYPN	myopalladin	5.68	3
sp	P05388	6175	RPLP0	ribosomal protein, large, P0	80.44	9
sp	Q02880	7155	TOP2B	topoisomerase (DNA) II beta	3.38	3
sp	O75822	8669	EIF3J	eukaryotic translation initiation factor 3 subunit J	49.22	13
sp	O95954	10841	FTCD	formimidoyltransferase cyclodeaminase	57.67	18
sp	Q12794	3373	HYAL1	hyaluronoglucosaminidase 1	11.95	2
sp	P54105	1207	CLNS1A	chloride channel, nucleotide-sensitive, 1A	29.11	3
sp	P09382	3956	LGALS1	lectin, galactoside-binding, soluble, 1	51.11	6
sp	Q9NPJ3	55856	ACOT13	acyl-CoA thioesterase 13	40	3
sp	P25686	3300	DNAJB2	DnaJ heat shock protein family (Hsp40) member B2	5.56	2
sp	O43776	4677	NARS	asparaginyl-tRNA synthetase	54.74	28
sp	P09603	1435	CSF1	colony stimulating factor 1	6.5	2
sp	P02795	4502	MT2A	metallothionein 2A	67.21	3
sp	O60341	23028	KDM1A	lysine (K)-specific demethylase 1A	5.99	2
sp	P38571	3988	LIPA	lipase A, lysosomal acid	18.05	4
sp	O75575	27297	CRCP	CGRP receptor component	35.14	3
sp	O60229	8997	KALRN	kalirin, RhoGEF kinase	1.31	2
sp	Q13308	5754	PTK7	protein tyrosine kinase 7 (inactive)	28.6	19
sp	P43490	10135	NAMPT	nicotinamide phosphoribosyltransferase	67.41	21
sp	Q8NC51	26135	SERBP1	SERPINE1 mRNA binding protein 1	41.67	17
sp	Q9UDY2	9414	TJP2	tight junction protein 2	18.91	17
sp	P27816	4134	MAP4	microtubule associated protein 4	45.31	35
sp	Q15181	5464	PPA1	pyrophosphatase (inorganic) 1	78.2	20
sp	Q9H2U2	27068	PPA2	pyrophosphatase (inorganic) 2	23.95	5
sp	Q96B26	11340	EXOSC8	exosome component 8	13.77	2
sp	Q99714	3028	HSD17B10	hydroxysteroid (17-beta) dehydrogenase 10	28.74	4
sp	Q13619	8451	CUL4A	cullin 4A	25.3	7
sp	Q13620	8450	CUL4B	cullin 4B	25.52	11
sp	O75475	11168	PSIP1	PC4 and SFRS1 interacting protein 1	13.4	3
sp	P51858	3068	HDGF	hepatoma-derived growth factor	67.08	16
sp	Q7Z4V5	84717	HDGFRP2	hepatoma-derived growth factor-related protein 2	14.61	7
sp	Q13268	10202	DHRS2	dehydrogenase/reductase (SDR family) member 2	71.07	15
sp	Q56UN5	80122	MAP3K19	mitogen-activated protein kinase kinase kinase 19	3.77	2
sp	P20340	5870	RAB6A	RAB6A, member RAS oncogene family	21.63	2
sp	Q9BSW2	84766	CRACR2A	calcium release activated channel regulator 2A	6.43	2
sp	P49770	8892	EIF2B2	eukaryotic translation initiation factor 2B subunit beta	17.66	3
sp	Q13177	5062	PAK2	p21 protein (Cdc42/Rac)-activated kinase 2	53.63	10
sp	P28072	5694	PSMB6	proteasome subunit beta 6	56.9	8
sp	Q9UIA9	23039	XPO7	exportin 7	18.49	10
sp	Q9Y2K7	22992	KDM2A	lysine (K)-specific demethylase 2A	3.36	2
sp	P84103	6428	SRSF3	serine/arginine-rich splicing factor 3	30.49	4
sp	Q16629	6432	SRSF7	serine/arginine-rich splicing factor 7	23.95	2
sp	Q9H4A5	55204	GOLPH3L	golgi phosphoprotein 3 like	24.21	2
sp	Q9H4A6	64083	GOLPH3	golgi phosphoprotein 3	59.73	10
sp	P15169	1369	CPN1	carboxypeptidase N subunit 1	31.22	8
sp	Q15643	9321	TRIP11	thyroid hormone receptor interactor 11	3.49	3
sp	Q6GMV3	391356	PTRHD1	peptidyl-tRNA hydrolase domain containing 1	60.71	6
sp	Q9Y4Z0	25804	LSM4	LSM4 homolog, U6 small nuclear RNA and mRNA degradation associated	45.32	6
sp	P43243	9782	MATR3	matrin 3	32	17
sp	Q9H4F8	64093	SMOC1	SPARC related modular calcium binding 1	40.09	11
sp	Q9BT78	51138	COPS4	COP9 signalosome subunit 4	62.32	19
sp	O95336	25796	PGLS	6-phosphogluconolactonase	70.54	11
sp	Q99856	1820	ARID3A	AT-rich interaction domain 3A	39.46	9
sp	O94903	11212	PROSC	proline synthetase co-transcribed homolog (bacterial)	44.73	10
sp	Q9UHB6	51474	LIMA1	LIM domain and actin binding 1	9.62	7
sp	Q9NUL5	55337	C19orf66	chromosome 19 open reading frame 66	10.65	2
sp	Q5T0N5	54874	FNBP1L	formin binding protein 1 like	2.81	2
sp	Q9HCE6	55160	ARHGEF10L	Rho guanine nucleotide exchange factor 10 like	5.86	3
sp	Q9NQT8	23303	KIF13B	kinesin family member 13B	2.08	2
sp	P25815	6286	S100P	S100 calcium binding protein P	86.32	7
sp	Q9BTW9	6904	TBCD	tubulin folding cofactor D	14.35	7
sp	P20810	831	CAST	calpastatin	31.21	13
sp	Q9Y223	10020	GNE	glucosamine (UDP-N-acetyl)-2-epimerase/N-acetylmannosamine kinase	8.59	3
sp	O00429	10059	DNM1L	dynamin 1-like	35.73	14
sp	Q96SB4	6732	SRPK1	SRSF protein kinase 1	8.85	3
sp	Q5VW32	148362	BROX	BRO1 domain and CAAX motif containing	20.44	4
sp	P45974	8078	USP5	ubiquitin specific peptidase 5 (isopeptidase T)	57.49	29
sp	Q92995	8975	USP13	ubiquitin specific peptidase 13 (isopeptidase T-3)	9.15	3
sp	P55084	3032	HADHB	hydroxyacyl-CoA dehydrogenase/3-ketoacyl-CoA thiolase/enoyl-CoA hydratase (trifunctional protein), beta subunit	6.96	2
sp	Q562R1	345651	ACTBL2	actin, beta-like 2	28.72	5
sp	P61923	22818	COPZ1	coatomer protein complex subunit zeta 1	45.76	6
sp	Q13586	6786	STIM1	stromal interaction molecule 1	6.86	3
sp	O43768	2029	ENSA	endosulfine alpha	57.85	6
sp	P56211	10776	ARPP19	cAMP regulated phosphoprotein 19kDa	44.64	2
sp	Q14738	5528	PPP2R5D	protein phosphatase 2 regulatory subunit B', delta	32.72	10
sp	Q13439	2803	GOLGA4	golgin A4	2.47	3
sp	Q8IYM2	55106	SLFN12	schlafen family member 12	6.4	2
sp	P45954	36	ACADSB	acyl-CoA dehydrogenase, short/branched chain	57.87	18
sp	Q15257	5524	PPP2R4	protein phosphatase 2A regulatory subunit 4	37.15	7
sp	P49585	5130	PCYT1A	phosphate cytidylyltransferase 1, choline, alpha	17.98	2
sp	Q9BY43	29082	CHMP4A	charged multivesicular body protein 4A	34.68	5
sp	P06737	5836	PYGL	phosphorylase, glycogen, liver	62.34	32
sp	P11216	5834	PYGB	phosphorylase, glycogen; brain	57.65	31
sp	P11217	5837	PYGM	phosphorylase, glycogen, muscle	18.05	2
sp	Q9UHG2	27344	PCSK1N	proprotein convertase subtilisin/kexin type 1 inhibitor	31.15	6
sp	Q502W6	200403	VWA3B	von Willebrand factor A domain containing 3B	7.29	3
sp	Q13685	14	AAMP	angio associated migratory cell protein	12.44	4
sp	Q9H3H3	83638	C11orf68	chromosome 11 open reading frame 68	20.32	3
sp	Q68EM7	55114	ARHGAP17	Rho GTPase activating protein 17	38.93	14
sp	Q9Y237	5303	PIN4	peptidylprolyl cis/trans isomerase, NIMA-interacting 4	54.96	7
sp	Q13200	5708	PSMD2	proteasome 26S subunit, non-ATPase 2	56.94	33
sp	Q9BYD6	65008	MRPL1	mitochondrial ribosomal protein L1	11.08	2
sp	O95819	9448	MAP4K4	mitogen-activated protein kinase kinase kinase kinase 4	5.89	5
sp	Q9UMS4	27339	PRPF19	pre-mRNA processing factor 19	51.79	14
sp	Q9Y5Q9	9330	GTF3C3	general transcription factor IIIC subunit 3	6.21	4
sp	Q9UBE0	10055	SAE1	SUMO1 activating enzyme subunit 1	67.92	20
sp	Q9BQG0	10514	MYBBP1A	MYB binding protein (P160) 1a	7.83	5
sp	P52701	2956	MSH6	mutS homolog 6	2.57	2
sp	Q09028	5928	RBBP4	retinoblastoma binding protein 4	69.65	10
sp	Q16576	5931	RBBP7	retinoblastoma binding protein 7	66.59	10
sp	Q13402	4647	MYO7A	myosin VIIA	1.94	2
sp	Q9UHD8	10801	SEPT9	septin 9	36.35	14
sp	Q6P996	23042	PDXDC1	pyridoxal-dependent decarboxylase domain containing 1	55.33	17
sp	Q9NZ08	51752	ERAP1	endoplasmic reticulum aminopeptidase 1	11.9	6
sp	Q7Z745	133558	MROH2B	maestro heat like repeat family member 2B	2.59	2
sp	P05067	351	APP	amyloid beta precursor protein	34.55	16
sp	Q06481	334	APLP2	amyloid beta precursor like protein 2	21.89	12
sp	P11021	3309	HSPA5	heat shock protein family A (Hsp70) member 5	65.6	40
sp	P11142	3312	HSPA8	heat shock protein family A (Hsp70) member 8	78.48	40
sp	P38646	3313	HSPA9	heat shock protein family A (Hsp70) member 9	52.28	26
sp	Q8TD30	84706	GPT2	glutamic pyruvate transaminase (alanine aminotransferase) 2	21.8	6
sp	P49792	5903	RANBP2	RAN binding protein 2	3.47	3
sp	P55058	5360	PLTP	phospholipid transfer protein	18.05	4
sp	P43246	4436	MSH2	mutS homolog 2	4.07	3
sp	P10451	6696	SPP1	secreted phosphoprotein 1	49	10
sp	Q9NQC3	57142	RTN4	reticulon 4	6.29	4
sp	Q9NVA2	55752	SEPT11	septin 11	31.47	5
sp	Q08209	5530	PPP3CA	protein phosphatase 3, catalytic subunit, alpha isozyme	33.97	4
sp	P17858	5211	PFKL	phosphofructokinase, liver	27.31	10
sp	Q9P289	51765	STK26	serine/threonine protein kinase 26	29.09	4
sp	Q9Y6E0	8428	STK24	serine/threonine kinase 24	19.41	4
sp	P49327	2194	FASN	fatty acid synthase	79.37	156
sp	O43665	6001	RGS10	regulator of G-protein signaling 10	18.78	2
sp	P15170	2935	GSPT1	G1 to S phase transition 1	53.93	18
sp	Q8IYD1	23708	GSPT2	G1 to S phase transition 2	22.29	2
sp	Q13045	2314	FLII	flightless I actin binding protein	4.96	3
sp	Q9HC10	9381	OTOF	otoferlin	2.95	2
sp	P05156	3426	CFI	complement factor I	39.28	21
sp	Q9Y2I1	11188	NISCH	nischarin	3.39	3
sp	A6NG13	152586	MGAT4D	MGAT4 family member D	9.36	2
sp	Q13144	8893	EIF2B5	eukaryotic translation initiation factor 2B subunit epsilon	12.9	4
sp	Q13507	7222	TRPC3	transient receptor potential cation channel subfamily C member 3	7.6	4
sp	P50570	1785	DNM2	dynamin 2	22.76	9
sp	P42025	10120	ACTR1B	ARP1 actin-related protein 1 homolog B, centractin beta (yeast)	41.49	5
sp	P61163	10121	ACTR1A	ARP1 actin-related protein 1 homolog A, centractin alpha (yeast)	43.35	5
sp	Q96AY3	60681	FKBP10	FK506 binding protein 10	23.2	8
sp	P23284	5479	PPIB	peptidylprolyl isomerase B	55.56	16
sp	Q96B54	126299	ZNF428	zinc finger protein 428	16.49	2
sp	Q8N2M8	11129	CLASRP	CLK4-associating serine/arginine rich protein	5.04	2
sp	O60220	1678	TIMM8A	translocase of inner mitochondrial membrane 8 homolog A (yeast)	38.14	3
sp	P52209	5226	PGD	phosphogluconate dehydrogenase	76.4	35
sp	Q9UK55	51156	SERPINA10	serpin peptidase inhibitor, clade A (alpha-1 antiproteinase, antitrypsin), member 10	16.22	3
sp	Q15843	4738	NEDD8	neural precursor cell expressed, developmentally down-regulated 8	60.49	6
sp	P21281	526	ATP6V1B2	ATPase, H+ transporting, lysosomal 56/58kDa, V1 subunit B2	40.12	9
sp	Q9Y3C4	51002	TPRKB	TP53RK binding protein	37.71	4
sp	Q86X29	51599	LSR	lipolysis stimulated lipoprotein receptor	1.69	2
sp	Q9Y4E5	26036	ZNF451	zinc finger protein 451	4.52	2
sp	P10253	2548	GAA	glucosidase, alpha; acid	15.23	8
sp	Q06033	3699	ITIH3	inter-alpha-trypsin inhibitor heavy chain 3	51.57	34
sp	P13688	634	CEACAM1	carcinoembryonic antigen related cell adhesion molecule 1	7.79	3
sp	Q14353	2593	GAMT	guanidinoacetate N-methyltransferase	81.78	13
sp	P49407	408	ARRB1	arrestin, beta 1	45.37	11
sp	P16455	4255	MGMT	O-6-methylguanine-DNA methyltransferase	24.15	3
sp	Q96PN6	55811	ADCY10	adenylate cyclase 10 (soluble)	1.93	2
sp	P34913	2053	EPHX2	epoxide hydrolase 2	15.32	4
sp	P22234	10606	PAICS	phosphoribosylaminoimidazole carboxylase; phosphoribosylaminoimidazolesuccinocarboxamide synthase	76	28
sp	P21399	48	ACO1	aconitase 1	38.81	22
sp	Q14839	1108	CHD4	chromodomain helicase DNA binding protein 4	8.94	7
sp	P42330	8644	AKR1C3	aldo-keto reductase family 1, member C3	85.14	13
sp	P52895	1646	AKR1C2	aldo-keto reductase family 1, member C2	76.78	5
sp	Q04828	1645	AKR1C1	aldo-keto reductase family 1, member C1	85.14	4
sp	Q9NRR4	29102	DROSHA	drosha ribonuclease III	5.39	3
sp	Q96AT1	57456	KIAA1143	KIAA1143	16.23	2
sp	Q9P2T1	51292	GMPR2	guanosine monophosphate reductase 2	50.29	13
sp	P51857	6718	AKR1D1	aldo-keto reductase family 1, member D1	8.59	3
sp	Q8WW59	283377	SPRYD4	SPRY domain containing 4	31.88	4
sp	O60547	2762	GMDS	GDP-mannose 4,6-dehydratase	68.28	18
sp	Q9Y3Z3	25939	SAMHD1	SAM domain and HD domain 1	4.31	2
sp	Q9UKD2	51154	MRTO4	MRT4 homolog, ribosome maturation factor	57.74	13
sp	Q96PM5	25898	RCHY1	ring finger and CHY zinc finger domain containing 1	9.2	2
sp	Q12959	1739	DLG1	discs large homolog 1	14.15	7
sp	Q9HC38	51031	GLOD4	glyoxalase domain containing 4	65.77	15
sp	Q96AT9	6120	RPE	ribulose-5-phosphate-3-epimerase	39.04	2
sp	Q96C86	28960	DCPS	decapping enzyme, scavenger	35.01	8
sp	P23528	1072	CFL1	cofilin 1	63.25	16
sp	Q9Y281	1073	CFL2	cofilin 2	64.46	7
sp	Q9P2R7	8803	SUCLA2	succinate-CoA ligase, ADP-forming, beta subunit	8.21	2
sp	Q14997	23198	PSME4	proteasome activator subunit 4	2.28	2
sp	P22307	6342	SCP2	sterol carrier protein 2	14.81	7
sp	Q08380	3959	LGALS3BP	lectin, galactoside-binding, soluble, 3 binding protein	59.83	24
sp	Q03001	667	DST	dystonin	0.74	3
sp	Q8N4C6	51199	NIN	ninein	2.49	2
sp	Q9P2E9	6238	RRBP1	ribosome binding protein 1	42.62	54
sp	Q9Y6Y8	11196	SEC23IP	SEC23 interacting protein	19.1	12
sp	Q8IVM0	152137	CCDC50	coiled-coil domain containing 50	10.13	2
sp	Q96HC4	10611	PDLIM5	PDZ and LIM domain 5	39.26	19
sp	O43491	2037	EPB41L2	erythrocyte membrane protein band 4.1-like 2	50.35	35
sp	P11171	2035	EPB41	erythrocyte membrane protein band 4.1	13.42	6
sp	Q9Y5K5	51377	UCHL5	ubiquitin C-terminal hydrolase L5	42.25	9
sp	O00233	5715	PSMD9	proteasome 26S subunit, non-ATPase 9	31.39	6
sp	Q9NXR7	9577	BRE	brain and reproductive organ-expressed (TNFRSF1A modulator)	10.97	3
sp	P24534	1933	EEF1B2	eukaryotic translation elongation factor 1 beta 2	82.22	15
sp	Q96AC1	10979	FERMT2	fermitin family member 2	42.5	14
sp	Q9BQL6	55612	FERMT1	fermitin family member 1	6.5	2
sp	Q86UX2	80760	ITIH5	inter-alpha-trypsin inhibitor heavy chain family member 5	2.55	2
sp	O00748	8824	CES2	carboxylesterase 2	43.11	15
sp	P23141	1066	CES1	carboxylesterase 1	65.78	23
sp	Q9UKY3	#N/A	-	-	19.16	2
sp	Q9UIL1	60592	SCOC	short coiled-coil protein	25.16	2
sp	P61626	4069	LYZ	lysozyme	66.22	22
sp	Q92783	8027	STAM	signal transducing adaptor molecule	26.48	6
sp	P62937	5478	PPIA	peptidylprolyl isomerase A	83.03	18
sp	Q9Y606	80324	PUS1	pseudouridylate synthase 1	18.97	5
sp	Q9H6F5	79080	CCDC86	coiled-coil domain containing 86	9.44	2
sp	Q8NB66	440279	UNC13C	unc-13 homolog C (C. elegans)	2.03	2
sp	Q9UBB4	25814	ATXN10	ataxin 10	48	13
sp	Q93008	8239	USP9X	ubiquitin specific peptidase 9, X-linked	8.99	7
sp	O75874	3417	IDH1	isocitrate dehydrogenase 1 (NADP+)	75.6	35
sp	P48735	3418	IDH2	isocitrate dehydrogenase 2 (NADP+), mitochondrial	35.4	12
sp	P20794	4117	MAK	male germ cell associated kinase	6.9	2
sp	P04114	338	APOB	apolipoprotein B	59.87	216
sp	P14618	5315	PKM	pyruvate kinase, muscle	73.63	45
sp	P30613	5313	PKLR	pyruvate kinase, liver and RBC	32.06	9
sp	Q96RU2	57646	USP28	ubiquitin specific peptidase 28	5.66	2
sp	Q96K19	81790	RNF170	ring finger protein 170	17.83	2
sp	O95758	9991	PTBP3	polypyrimidine tract binding protein 3	16.12	2
sp	P26599	5725	PTBP1	polypyrimidine tract binding protein 1	73.63	25
sp	Q14790	841	CASP8	caspase 8	11.9	3
sp	P27348	10971	YWHAQ	tyrosine 3-monooxygenase/tryptophan 5-monooxygenase activation protein, theta	67.35	17
sp	P31946	7529	YWHAB	tyrosine 3-monooxygenase/tryptophan 5-monooxygenase activation protein, beta	82.11	15
sp	P31947	2810	SFN	stratifin	52.82	14
sp	P61981	7532	YWHAG	tyrosine 3-monooxygenase/tryptophan 5-monooxygenase activation protein, gamma	70.45	11
sp	P62258	7531	YWHAE	tyrosine 3-monooxygenase/tryptophan 5-monooxygenase activation protein, epsilon	81.57	27
sp	P63104	7534	YWHAZ	tyrosine 3-monooxygenase/tryptophan 5-monooxygenase activation protein, zeta	63.27	17
sp	Q04917	7533	YWHAH	tyrosine 3-monooxygenase/tryptophan 5-monooxygenase activation protein, eta	56.91	12
sp	O00410	3843	IPO5	importin 5	67	43
sp	O60610	1729	DIAPH1	diaphanous related formin 1	26.73	21
sp	P23470	5793	PTPRG	protein tyrosine phosphatase, receptor type G	2.01	2
sp	O14979	9987	HNRNPDL	heterogeneous nuclear ribonucleoprotein D like	21.43	7
sp	Q14103	3184	HNRNPD	heterogeneous nuclear ribonucleoprotein D	50.14	20
sp	Q99729	3182	HNRNPAB	heterogeneous nuclear ribonucleoprotein A/B	31.02	11
sp	P00367	2746	GLUD1	glutamate dehydrogenase 1	71.51	14
sp	Q96EP5	26528	DAZAP1	DAZ associated protein 1	25.8	6
sp	P09496	1211	CLTA	clathrin light chain A	22.58	6
sp	O75170	9701	PPP6R2	protein phosphatase 6 regulatory subunit 2	13.87	5
sp	Q9Y6N7	6091	ROBO1	roundabout guidance receptor 1	10.36	8
sp	P16949	3925	STMN1	stathmin 1	31.54	4
sp	Q15020	9733	SART3	squamous cell carcinoma antigen recognized by T-cells 3	25.75	14
sp	Q96N67	85440	DOCK7	dedicator of cytokinesis 7	2.1	2
sp	P04179	6648	SOD2	superoxide dismutase 2, mitochondrial	79.73	13
sp	P31483	7072	TIA1	TIA1 cytotoxic granule-associated RNA binding protein	43.01	8
sp	Q01085	7073	TIAL1	TIA1 cytotoxic granule-associated RNA binding protein-like 1	32	5
sp	P50213	3419	IDH3A	isocitrate dehydrogenase 3 (NAD+) alpha	6.28	2
sp	Q96PQ7	51088	KLHL5	kelch like family member 5	5.96	2
sp	O14936	8573	CASK	calcium/calmodulin-dependent serine protein kinase (MAGUK family)	4.32	2
sp	Q13630	7264	TSTA3	tissue specific transplantation antigen P35B	43.3	8
sp	Q14677	9685	CLINT1	clathrin interactor 1	23.33	9
sp	P22455	2264	FGFR4	fibroblast growth factor receptor 4	4.61	2
sp	P53384	4682	NUBP1	nucleotide binding protein 1	21.25	5
sp	O43242	5709	PSMD3	proteasome 26S subunit, non-ATPase 3	63.3	27
sp	P14868	1615	DARS	aspartyl-tRNA synthetase	63.27	26
sp	Q9NXH9	55621	TRMT1	tRNA methyltransferase 1	14.72	5
sp	Q9BQI0	83543	AIF1L	allograft inflammatory factor 1-like	16.67	2
sp	Q8WUQ7	58509	CACTIN	cactin, spliceosome C complex subunit	2.99	2
sp	Q16836	3033	HADH	hydroxyacyl-CoA dehydrogenase	57.18	13
sp	Q14151	9667	SAFB2	scaffold attachment factor B2	14.59	4
sp	Q15424	6294	SAFB	scaffold attachment factor B	22.62	8
sp	P56270	4150	MAZ	MYC-associated zinc finger protein (purine-binding transcription factor)	6.71	2
sp	Q14746	22796	COG2	component of oligomeric golgi complex 2	12.47	3
sp	P49458	6726	SRP9	signal recognition particle 9kDa	43.02	4
sp	P32119	7001	PRDX2	peroxiredoxin 2	90.91	20
sp	P45984	5601	MAPK9	mitogen-activated protein kinase 9	29.84	3
sp	Q06830	5052	PRDX1	peroxiredoxin 1	91.96	28
sp	Q13162	10549	PRDX4	peroxiredoxin 4	62.73	10
sp	Q16539	1432	MAPK14	mitogen-activated protein kinase 14	25.83	5
sp	P05204	3151	HMGN2	high mobility group nucleosomal binding domain 2	44.44	4
sp	Q15651	9324	HMGN3	high mobility group nucleosomal binding domain 3	41.41	3
sp	A9UHW6	57409	MIF4GD	MIF4G domain containing	18.02	2
sp	P46939	7402	UTRN	utrophin	9.67	20
sp	Q14847	3927	LASP1	LIM and SH3 protein 1	43.3	13
sp	Q13451	2289	FKBP5	FK506 binding protein 5	46.17	14
sp	Q5FWF5	114799	ESCO1	establishment of sister chromatid cohesion N-acetyltransferase 1	7.02	2
sp	Q9HAS0	64149	C17orf75	chromosome 17 open reading frame 75	7.83	2
sp	P03951	2160	F11	coagulation factor XI	10.08	2
sp	O43670	7756	ZNF207	zinc finger protein 207	16.53	5
sp	Q6ZS30	65065	NBEAL1	neurobeachin like 1	1.82	2
sp	Q7Z434	57506	MAVS	mitochondrial antiviral signaling protein	29.26	9
sp	Q8N573	55074	OXR1	oxidation resistance 1	3.55	2
sp	Q99873	3276	PRMT1	protein arginine methyltransferase 1	59.21	15
sp	Q8NEH6	55329	MNS1	meiosis specific nuclear structural 1	13.74	2
sp	Q9Y2B4	27296	TP53TG5	TP53 target 5	18.97	3
sp	Q86W56	670	BPHL	biphenyl hydrolase-like (serine hydrolase)	2.56	2
sp	Q9NY12	54433	GAR1	GAR1 homolog, ribonucleoprotein	17.51	2
sp	Q13363	1487	CTBP1	C-terminal binding protein 1	43.18	9
sp	P30153	5518	PPP2R1A	protein phosphatase 2 regulatory subunit A, alpha	62.82	20
sp	P30154	5519	PPP2R1B	protein phosphatase 2 regulatory subunit A, beta	28.12	5
sp	Q9BZC7	20	ABCA2	ATP binding cassette subfamily A member 2	1.85	2
sp	P40926	4191	MDH2	malate dehydrogenase 2	59.17	15
sp	P27361	5595	MAPK3	mitogen-activated protein kinase 3	60.95	7
sp	P28482	5594	MAPK1	mitogen-activated protein kinase 1	80.28	14
sp	P53365	23647	ARFIP2	ADP ribosylation factor interacting protein 2	18.18	3
sp	P02749	350	APOH	apolipoprotein H	70.43	31
sp	O95292	9217	VAPB	VAMP (vesicle-associated membrane protein)-associated protein B and C	37.45	6
sp	Q9P0L0	9218	VAPA	VAMP associated protein A	37.75	6
sp	Q92520	10447	FAM3C	family with sequence similarity 3 member C	13.22	2
sp	O95218	9406	ZRANB2	zinc finger, RAN-binding domain containing 2	8.48	3
sp	Q10570	29894	CPSF1	cleavage and polyadenylation specific factor 1	6.58	3
sp	P33176	3799	KIF5B	kinesin family member 5B	48.91	34
sp	Q9UNM6	5719	PSMD13	proteasome 26S subunit, non-ATPase 13	71.54	22
sp	O75935	11258	DCTN3	dynactin subunit 3	36.56	3
sp	P36871	5236	PGM1	phosphoglucomutase 1	79.18	35
sp	P06703	6277	S100A6	S100 calcium binding protein A6	47.78	4
sp	P25311	563	AZGP1	alpha-2-glycoprotein 1, zinc-binding	61.07	21
sp	Q92597	10397	NDRG1	N-myc downstream regulated 1	42.89	8
sp	Q96I99	8801	SUCLG2	succinate-CoA ligase, GDP-forming, beta subunit	20.83	8
sp	P12081	3035	HARS	histidyl-tRNA synthetase	50.1	13
sp	Q13085	31	ACACA	acetyl-CoA carboxylase alpha	3.71	4
sp	Q96FC7	84457	PHYHIPL	phytanoyl-CoA 2-hydroxylase interacting protein like	30.05	7
sp	Q15075	8411	EEA1	early endosome antigen 1	28.99	31
sp	P54687	586	BCAT1	branched chain amino-acid transaminase 1, cytosolic	37.31	9
sp	P60866	6224	RPS20	ribosomal protein S20	28.57	4
sp	Q8NI22	90411	MCFD2	multiple coagulation factor deficiency 2	80.14	5
sp	P52565	396	ARHGDIA	Rho GDP dissociation inhibitor (GDI) alpha	66.18	11
sp	Q16595	2395	FXN	frataxin	41.9	4
sp	Q86YV6	340156	MYLK4	myosin light chain kinase family member 4	15.98	2
sp	P35611	118	ADD1	adducin 1	20.9	8
sp	P53634	1075	CTSC	cathepsin C	25.7	7
sp	P40123	10486	CAP2	CAP, adenylate cyclase-associated protein, 2 (yeast)	13.84	3
sp	Q01518	10487	CAP1	CAP, adenylate cyclase-associated protein 1 (yeast)	56	24
sp	Q9UHX1	22827	PUF60	poly(U) binding splicing factor 60KDa	49.82	17
sp	Q5TC79	84614	ZBTB37	zinc finger and BTB domain containing 37	12.33	2
sp	O60218	57016	AKR1B10	aldo-keto reductase family 1, member B10 (aldose reductase)	69.94	14
sp	P15121	231	AKR1B1	aldo-keto reductase family 1, member B1 (aldose reductase)	78.8	22
sp	Q6UXV4	139322	APOOL	apolipoprotein O-like	12.31	2
sp	P62266	6228	RPS23	ribosomal protein S23	16.08	2
sp	Q14126	1829	DSG2	desmoglein 2	17.89	12
sp	P43686	5704	PSMC4	proteasome 26S subunit, ATPase 4	61.72	17
sp	P82094	7110	TMF1	TATA element modulatory factor 1	1.83	2
sp	P62191	5700	PSMC1	proteasome 26S subunit, ATPase 1	47.05	15
sp	P61586	387	RHOA	ras homolog family member A	56.48	2
sp	Q96A33	57003	CCDC47	coiled-coil domain containing 47	2.28	2
sp	Q9UKE5	23043	TNIK	TRAF2 and NCK interacting kinase	2.78	2
sp	O75146	9026	HIP1R	huntingtin interacting protein 1 related	5.34	3
sp	P21741	4192	MDK	midkine (neurite growth-promoting factor 2)	43.36	7
sp	Q9BQ61	79002	C19orf43	chromosome 19 open reading frame 43	53.98	7
sp	Q08495	2039	DMTN	dematin actin binding protein	13.09	3
sp	P52735	7410	VAV2	vav guanine nucleotide exchange factor 2	29.72	15
sp	P62633	7555	CNBP	CCHC-type zinc finger, nucleic acid binding protein	38.98	5
sp	Q9BVC5	79074	C2orf49	chromosome 2 open reading frame 49	15.95	2
sp	P52434	5437	POLR2H	polymerase (RNA) II (DNA directed) polypeptide H	26.67	3
sp	Q9Y4P1	23192	ATG4B	autophagy related 4B, cysteine peptidase	8.65	2
sp	P49959	4361	MRE11A	MRE11 homolog A, double strand break repair nuclease	8.05	4
sp	Q15833	6813	STXBP2	syntaxin binding protein 2	31.03	11
sp	Q14011	1153	CIRBP	cold inducible RNA binding protein	38.37	4
sp	P38919	9775	EIF4A3	eukaryotic translation initiation factor 4A3	63.5	18
sp	P60842	1973	EIF4A1	eukaryotic translation initiation factor 4A1	83.25	24
sp	Q14240	1974	EIF4A2	eukaryotic translation initiation factor 4A2	73.46	13
sp	P13473	3920	LAMP2	lysosomal associated membrane protein 2	7.07	3
sp	O00743	5537	PPP6C	protein phosphatase 6, catalytic subunit	20	4
sp	P47989	7498	XDH	xanthine dehydrogenase	2.25	2
sp	P78527	5591	PRKDC	protein kinase, DNA-activated, catalytic polypeptide	41.33	116
sp	Q04759	5588	PRKCQ	protein kinase C theta	6.09	2
sp	Q12765	9805	SCRN1	secernin 1	41.55	14
sp	P34896	6470	SHMT1	serine hydroxymethyltransferase 1 (soluble)	45.13	12
sp	P34897	6472	SHMT2	serine hydroxymethyltransferase 2 (mitochondrial)	54.76	20
sp	Q06210	2673	GFPT1	glutamine--fructose-6-phosphate transaminase 1	67.24	31
sp	P08195	6520	SLC3A2	solute carrier family 3 (amino acid transporter heavy chain), member 2	3.97	2
sp	Q9NPA8	56943	ENY2	enhancer of yellow 2 homolog (Drosophila)	34.65	3
sp	P25786	5682	PSMA1	proteasome subunit alpha 1	74.9	17
sp	Q9BZZ5	8539	API5	apoptosis inhibitor 5	49.05	17
sp	P00492	3251	HPRT1	hypoxanthine phosphoribosyltransferase 1	72.94	11
sp	Q9P0Z9	51268	PIPOX	pipecolic acid oxidase	20.51	3
sp	Q15014	9643	MORF4L2	mortality factor 4 like 2	9.03	2
sp	Q8N392	93663	ARHGAP18	Rho GTPase activating protein 18	37.71	21
sp	Q01130	6427	SRSF2	serine/arginine-rich splicing factor 2	23.08	2
sp	P02787	7018	TF	transferrin	76.22	68
sp	P35221	1495	CTNNA1	catenin alpha 1	29.14	13
sp	P04424	435	ASL	argininosuccinate lyase	45.47	14
sp	O95985	8940	TOP3B	topoisomerase (DNA) III beta	6.15	2
sp	P17931	3958	LGALS3	lectin, galactoside-binding, soluble, 3	30	6
sp	Q9Y4E8	9958	USP15	ubiquitin specific peptidase 15	14.68	7
sp	P56192	4141	MARS	methionyl-tRNA synthetase	45.22	21
sp	Q9UIJ7	50808	AK3	adenylate kinase 3	71.81	14
sp	P26641	1937	EEF1G	eukaryotic translation elongation factor 1 gamma	76.43	30
sp	P52757	1124	CHN2	chimerin 2	5.34	2
sp	Q7Z2W4	56829	ZC3HAV1	zinc finger CCCH-type, antiviral 1	4.77	2
sp	P12883	4625	MYH7	myosin, heavy chain 7, cardiac muscle, beta	4.29	2
sp	O75569	8575	PRKRA	protein activator of interferon induced protein kinase EIF2AK2	22.19	4
sp	Q13315	472	ATM	ATM serine/threonine kinase	3.53	6
sp	Q1KMD3	221092	HNRNPUL2	heterogeneous nuclear ribonucleoprotein U-like 2	12.45	7
sp	Q9Y6D5	10564	ARFGEF2	ADP ribosylation factor guanine nucleotide exchange factor 2	9.13	7
sp	Q99471	5204	PFDN5	prefoldin subunit 5	55.19	6
sp	P23381	7453	WARS	tryptophanyl-tRNA synthetase	72.82	24
sp	P18859	522	ATP5J	ATP synthase, H+ transporting, mitochondrial Fo complex subunit F6	26.85	2
sp	Q9NVX2	54475	NLE1	notchless homolog 1 (Drosophila)	14.64	4
sp	O76003	10539	GLRX3	glutaredoxin 3	62.39	18
sp	Q7Z5L9	359948	IRF2BP2	interferon regulatory factor 2 binding protein 2	29.3	7
sp	O43310	9811	CTIF	CBP80/20-dependent translation initiation factor	5.69	3
sp	Q5VTL8	55119	PRPF38B	pre-mRNA processing factor 38B	10.81	2
sp	Q92945	8570	KHSRP	KH-type splicing regulatory protein	49.09	30
sp	Q96AE4	8880	FUBP1	far upstream element (FUSE) binding protein 1	44.56	22
sp	Q96I24	8939	FUBP3	far upstream element (FUSE) binding protein 3	13.46	4
sp	P62913	6135	RPL11	ribosomal protein L11	12.92	2
sp	Q96H79	92092	ZC3HAV1L	zinc finger CCCH-type, antiviral 1-like	13.33	2
sp	O60313	4976	OPA1	optic atrophy 1 (autosomal dominant)	8.13	4
sp	Q9H299	83442	SH3BGRL3	SH3 domain binding glutamate rich protein like 3	66.67	3
sp	P0C0L4	720	C4A	complement component 4A (Rodgers blood group)	68.75	3
sp	P0C0L5	721	C4B	complement component 4B (Chido blood group)	68.98	4
sp	P07108	1622	DBI	diazepam binding inhibitor (GABA receptor modulator, acyl-CoA binding protein)	77.01	13
sp	Q9NUD5	85364	ZCCHC3	zinc finger, CCHC domain containing 3	18.32	4
sp	Q9BQP7	92667	MGME1	mitochondrial genome maintenance exonuclease 1	15.41	3
sp	Q06787	2332	FMR1	fragile X mental retardation 1	7.07	3
sp	P06576	506	ATP5B	ATP synthase, H+ transporting, mitochondrial F1 complex, beta polypeptide	64.46	22
sp	Q9NYJ1	51287	COA4	cytochrome c oxidase assembly factor 4 homolog	21.84	2
sp	Q9Y5U2	10078	TSSC4	tumor suppressing subtransferable candidate 4	5.17	2
sp	Q96RT8	114791	TUBGCP5	tubulin gamma complex associated protein 5	3.32	2
sp	Q6P5Q4	442721	LMOD2	leiomodin 2	34.78	2
sp	Q92750	6875	TAF4B	TATA-box binding protein associated factor 4b	8.12	2
sp	P55735	6396	SEC13	SEC13 homolog, nuclear pore and COPII coat complex component	54.97	15
sp	P35625	7078	TIMP3	TIMP metallopeptidase inhibitor 3	13.74	3
sp	Q15262	5796	PTPRK	protein tyrosine phosphatase, receptor type K	17.79	15
sp	Q9H1K1	23479	ISCU	iron-sulfur cluster assembly enzyme	17.37	2
sp	P63241	1984	EIF5A	eukaryotic translation initiation factor 5A	79.87	7
sp	Q12849	2926	GRSF1	G-rich RNA sequence binding factor 1	19.38	4
sp	P08243	440	ASNS	asparagine synthetase (glutamine-hydrolyzing)	37.61	14
sp	Q70Z35	80243	PREX2	phosphatidylinositol-3,4,5-trisphosphate-dependent Rac exchange factor 2	2.62	2
sp	Q15751	8925	HERC1	HECT and RLD domain containing E3 ubiquitin protein ligase family member 1	1.11	2
sp	P07858	1508	CTSB	cathepsin B	54.57	16
sp	P62273	6235	RPS29	ribosomal protein S29	32.14	2
sp	P07741	353	APRT	adenine phosphoribosyltransferase	63.89	7
sp	Q32M45	121601	ANO4	anoctamin 4	3.87	2
sp	O14647	1106	CHD2	chromodomain helicase DNA binding protein 2	1.64	2
sp	Q9Y5A7	51667	NUB1	negative regulator of ubiquitin-like proteins 1	8.29	4
sp	Q9P2D7	25981	DNAH1	dynein, axonemal, heavy chain 1	1.39	3
sp	Q86WB0	51530	ZC3HC1	zinc finger, C3HC-type containing 1	6.77	2
sp	P33908	4121	MAN1A1	mannosidase alpha class 1A member 1	58.35	22
sp	Q9NZL6	23179	RGL1	ral guanine nucleotide dissociation stimulator-like 1	4.04	2
sp	P55060	1434	CSE1L	CSE1 chromosome segregation 1-like (yeast)	74.15	50
sp	P49902	22978	NT5C2	5'-nucleotidase, cytosolic II	49.38	16
sp	Q9UPN3	23499	MACF1	microtubule-actin crosslinking factor 1	3.51	14
sp	P04217	1	A1BG	alpha-1-B glycoprotein	48.08	13
sp	Q9UNW1	9562	MINPP1	multiple inositol-polyphosphate phosphatase 1	44.76	12
sp	P62314	6632	SNRPD1	small nuclear ribonucleoprotein D1 polypeptide	54.62	4
sp	Q13557	817	CAMK2D	calcium/calmodulin-dependent protein kinase II delta	7.01	2
sp	Q07812	581	BAX	BCL2-associated X protein	36.46	6
sp	Q9UK22	26232	FBXO2	F-box protein 2	70.27	13
sp	P20142	5225	PGC	progastricsin (pepsinogen C)	5.15	2
sp	Q9BS26	23071	ERP44	endoplasmic reticulum protein 44	18.72	4
sp	Q86V88	145553	MDP1	magnesium-dependent phosphatase 1	31.82	3
sp	P30041	9588	PRDX6	peroxiredoxin 6	81.25	24
sp	Q13617	8453	CUL2	cullin 2	14.23	8
sp	Q9BY67	23705	CADM1	cell adhesion molecule 1	26.02	6
sp	Q9Y4X4	11278	KLF12	Kruppel-like factor 12	12.94	2
sp	O00154	11332	ACOT7	acyl-CoA thioesterase 7	29.74	8
sp	Q9C0J8	55339	WDR33	WD repeat domain 33	4.94	3
sp	Q86X76	4817	NIT1	nitrilase 1	35.78	7
sp	Q9Y6X4	26049	FAM169A	family with sequence similarity 169 member A	30.6	9
sp	Q12906	3609	ILF3	interleukin enhancer binding factor 3	62.08	36
sp	Q96SI9	55342	STRBP	spermatid perinuclear RNA binding protein	11.46	3
sp	P05023	476	ATP1A1	ATPase, Na+/K+ transporting, alpha 1 polypeptide	1.66	2
sp	Q13564	8883	NAE1	NEDD8 activating enzyme E1 subunit 1	41.39	13
sp	P55196	4301	MLLT4	myeloid/lymphoid or mixed-lineage leukemia; translocated to, 4	15.32	13
sp	Q15042	22930	RAB3GAP1	RAB3 GTPase activating protein catalytic subunit 1	6.32	4
sp	Q8NCM8	79659	DYNC2H1	dynein, cytoplasmic 2, heavy chain 1	1.25	3
sp	O60488	2182	ACSL4	acyl-CoA synthetase long-chain family member 4	38.68	15
sp	O14745	9368	SLC9A3R1	solute carrier family 9, subfamily A (NHE3, cation proton antiporter 3), member 3 regulator 1	54.75	17
sp	O95453	5073	PARN	poly(A)-specific ribonuclease	11.89	5
sp	O94760	23576	DDAH1	dimethylarginine dimethylaminohydrolase 1	75.79	16
sp	O95865	23564	DDAH2	dimethylarginine dimethylaminohydrolase 2	62.81	8
sp	Q13510	427	ASAH1	N-acylsphingosine amidohydrolase (acid ceramidase) 1	27.34	7
sp	O75533	23451	SF3B1	splicing factor 3b subunit 1	51.69	44
sp	Q96L93	55614	KIF16B	kinesin family member 16B	2.35	2
sp	P48506	2729	GCLC	glutamate-cysteine ligase, catalytic subunit	68.76	26
sp	P60510	5531	PPP4C	protein phosphatase 4 catalytic subunit	40.39	7
sp	Q7KZ85	6830	SUPT6H	SPT6 homolog, histone chaperone	2.67	3
sp	Q9NY46	6328	SCN3A	sodium channel, voltage gated, type III alpha subunit	2.55	2
sp	Q15493	9104	RGN	regucalcin	26.76	6
sp	Q9BTE3	79892	MCMBP	minichromosome maintenance complex binding protein	14.49	3
sp	Q4VCS5	154796	AMOT	angiomotin	7.47	3
sp	A4GXA9	197342	EME2	essential meiotic structure-specific endonuclease subunit 2	4.75	2
sp	Q49MG5	79884	MAP9	microtubule associated protein 9	7.11	2
sp	Q9NUU7	55308	DDX19A	DEAD-box helicase 19A	53.56	3
sp	P52788	6611	SMS	spermine synthase	61.48	14
sp	Q5VIY5	90333	ZNF468	zinc finger protein 468	8.62	2
sp	Q13868	23404	EXOSC2	exosome component 2	14.68	3
sp	P55263	132	ADK	adenosine kinase	68.23	20
sp	Q13501	8878	SQSTM1	sequestosome 1	7.27	2
sp	Q8N3U4	10735	STAG2	stromal antigen 2	6.31	4
sp	Q92608	1794	DOCK2	dedicator of cytokinesis 2	3.11	3
sp	Q16555	1808	DPYSL2	dihydropyrimidinase like 2	77.27	27
sp	Q9H3R5	64946	CENPH	centromere protein H	25.1	2
sp	Q8N4Q1	131474	CHCHD4	coiled-coil-helix-coiled-coil-helix domain containing 4	23.24	2
sp	P04278	6462	SHBG	sex hormone-binding globulin	32.84	8
sp	O75083	9948	WDR1	WD repeat domain 1	75.58	31
sp	P46063	5965	RECQL	RecQ helicase-like	39.29	15
sp	O15371	8664	EIF3D	eukaryotic translation initiation factor 3 subunit D	38.5	14
sp	P23297	6271	S100A1	S100 calcium binding protein A1	23.4	2
sp	Q13098	2873	GPS1	G protein pathway suppressor 1	34.01	12
sp	O15230	3911	LAMA5	laminin subunit alpha 5	4.63	9
sp	P11413	2539	G6PD	glucose-6-phosphate dehydrogenase	72.82	30
sp	P40121	822	CAPG	capping actin protein, gelsolin like	21.55	4
sp	Q9H7C9	28971	AAMDC	adipogenesis associated, Mth938 domain containing	22.13	2
sp	Q13247	6431	SRSF6	serine/arginine-rich splicing factor 6	9.3	2
sp	P32189	2710	GK	glycerol kinase	21.82	2
sp	Q2PPJ7	57186	RALGAPA2	Ral GTPase activating protein catalytic alpha subunit 2	3.26	3
sp	P31942	3189	HNRNPH3	heterogeneous nuclear ribonucleoprotein H3	27.75	6
sp	P31943	3187	HNRNPH1	heterogeneous nuclear ribonucleoprotein H1 (H)	37.42	6
sp	P52597	3185	HNRNPF	heterogeneous nuclear ribonucleoprotein F	62.17	15
sp	P55795	3188	HNRNPH2	heterogeneous nuclear ribonucleoprotein H2 (H')	26.28	2
sp	Q13547	3065	HDAC1	histone deacetylase 1	18.88	3
sp	Q92769	3066	HDAC2	histone deacetylase 2	18.44	3
sp	Q92905	10987	COPS5	COP9 signalosome subunit 5	40.72	8
sp	Q9NZT2	11054	OGFR	opioid growth factor receptor	28.95	11
sp	P24928	5430	POLR2A	polymerase (RNA) II (DNA directed) polypeptide A, 220kDa	7.41	7
sp	Q07955	6426	SRSF1	serine/arginine-rich splicing factor 1	42.74	9
sp	Q13242	8683	SRSF9	serine/arginine-rich splicing factor 9	13.57	2
sp	Q01105	6418	SET	SET nuclear proto-oncogene	45.52	8
sp	P49023	5829	PXN	paxillin	6.26	2
sp	P17987	6950	TCP1	t-complex 1	72.3	33
sp	P50991	10575	CCT4	chaperonin containing TCP1 subunit 4	68.46	28
sp	Q92696	5875	RABGGTA	Rab geranylgeranyltransferase alpha subunit	41.09	16
sp	Q86TG7	23089	PEG10	paternally expressed 10	30.51	15
sp	Q15291	5929	RBBP5	retinoblastoma binding protein 5	3.9	2
sp	P07814	2058	EPRS	glutamyl-prolyl-tRNA synthetase	49.14	47
sp	P48449	4047	LSS	lanosterol synthase (2,3-oxidosqualene-lanosterol cyclase)	2.73	2
sp	Q8N3C0	10973	ASCC3	activating signal cointegrator 1 complex subunit 3	1.82	2
sp	Q9GZU8	80011	FAM192A	family with sequence similarity 192 member A	22.83	3
sp	Q5H9R7	55291	PPP6R3	protein phosphatase 6 regulatory subunit 3	11.91	5
sp	P14923	3728	JUP	junction plakoglobin	33.02	12
sp	P35222	1499	CTNNB1	catenin beta 1	53.52	29
sp	Q6ZMT4	80853	KDM7A	lysine (K)-specific demethylase 7A	2.55	2
sp	Q16531	1642	DDB1	damage-specific DNA binding protein 1	47.72	38
sp	P38117	2109	ETFB	electron transfer flavoprotein beta subunit	31.37	6
sp	P02765	197	AHSG	alpha-2-HS-glycoprotein	67.3	37
sp	A6NHX0	729438	GATSL2	GATS protein-like 2	15.81	2
sp	Q14258	7706	TRIM25	tripartite motif containing 25	26.98	10
sp	Q9Y5Z4	23593	HEBP2	heme binding protein 2	23.9	4
sp	P05154	5104	SERPINA5	serpin peptidase inhibitor, clade A (alpha-1 antiproteinase, antitrypsin), member 5	73.65	25
sp	P19823	3698	ITIH2	inter-alpha-trypsin inhibitor heavy chain 2	72.41	77
sp	Q9NW82	55100	WDR70	WD repeat domain 70	3.52	2
sp	Q9BW91	53343	NUDT9	nudix hydrolase 9	21.43	5
sp	Q9P258	55920	RCC2	regulator of chromosome condensation 2	41.57	16
sp	Q9NZ52	23163	GGA3	golgi-associated, gamma adaptin ear containing, ARF binding protein 3	7.88	2
sp	Q92734	10342	TFG	TRK-fused gene	27	6
sp	P53582	23173	METAP1	methionyl aminopeptidase 1	52.59	11
sp	Q96HS1	192111	PGAM5	PGAM family member 5, serine/threonine protein phosphatase, mitochondrial	9	2
sp	Q9H479	64122	FN3K	fructosamine 3 kinase	41.75	9
sp	P42356	5297	-	-	4.31	3
sp	P46100	546	ATRX	alpha thalassemia/mental retardation syndrome X-linked	1.36	2
sp	O95155	10277	UBE4B	ubiquitination factor E4B	2.84	2
sp	P30566	158	ADSL	adenylosuccinate lyase	64.67	22
sp	P42224	6772	STAT1	signal transducer and activator of transcription 1	34.27	17
sp	Q9H9Q2	64708	COPS7B	COP9 signalosome subunit 7B	15.53	3
sp	Q9GZZ1	80218	NAA50	N(alpha)-acetyltransferase 50, NatE catalytic subunit	37.28	5
sp	Q16643	1627	DBN1	drebrin 1	14.18	6
sp	Q15582	7045	TGFBI	transforming growth factor beta induced	66.76	27
sp	P18858	3978	LIG1	ligase I, DNA, ATP-dependent	6.75	3
sp	Q9BY44	83939	EIF2A	eukaryotic translation initiation factor 2A	48.55	18
sp	Q9Y547	51668	HSPB11	heat shock protein family B (small) member 11	25.69	2
sp	P62081	6201	RPS7	ribosomal protein S7	57.22	9
sp	Q9ULA0	#N/A	DNPEP	aspartyl aminopeptidase	49.05	12
sp	P80303	4925	NUCB2	nucleobindin 2	12.62	3
sp	Q9UHG3	51449	PCYOX1	prenylcysteine oxidase 1	20.4	5
sp	Q9UGV2	57446	NDRG3	NDRG family member 3	27.73	5
sp	Q9BXJ9	80155	NAA15	N(alpha)-acetyltransferase 15, NatA auxiliary subunit	27.71	14
sp	Q92484	10924	SMPDL3A	sphingomyelin phosphodiesterase acid like 3A	14.57	3
sp	Q9Y6E2	28969	BZW2	basic leucine zipper and W2 domains 2	32.22	8
sp	P62899	6160	RPL31	ribosomal protein L31	48	5
sp	Q68E01	65123	INTS3	integrator complex subunit 3	3.84	2
sp	Q00796	6652	SORD	sorbitol dehydrogenase	50.98	14
sp	P23142	2192	FBLN1	fibulin 1	29.87	14
sp	Q9Y230	10856	RUVBL2	RuvB-like AAA ATPase 2	44.06	16
sp	Q9H773	79077	DCTPP1	dCTP pyrophosphatase 1	82.94	10
sp	Q12792	5756	TWF1	twinfilin actin binding protein 1	22.86	3
sp	Q6IBS0	11344	TWF2	twinfilin actin binding protein 2	66.76	14
sp	O15027	9919	SEC16A	SEC16 homolog A, endoplasmic reticulum export factor	3.58	3
sp	O15260	6836	SURF4	surfeit 4	18.96	2
sp	P10646	7035	TFPI	tissue factor pathway inhibitor	43.75	12
sp	P46777	6125	RPL5	ribosomal protein L5	36.7	10
sp	Q96T23	51773	RSF1	remodeling and spacing factor 1	3.61	3
sp	Q14019	23406	COTL1	coactosin-like F-actin binding protein 1	42.25	4
sp	P06396	2934	GSN	gelsolin	66.11	42
sp	O75175	4849	CNOT3	CCR4-NOT transcription complex subunit 3	6.77	2
sp	P11388	7153	TOP2A	topoisomerase (DNA) II alpha	3.66	3
sp	P61088	7334	UBE2N	ubiquitin conjugating enzyme E2N	71.71	6
sp	Q5THR3	64800	EFCAB6	EF-hand calcium binding domain 6	3.2	2
sp	P19174	5335	PLCG1	phospholipase C gamma 1	17.12	11
sp	P51148	5878	RAB5C	RAB5C, member RAS oncogene family	38.89	4
sp	Q96P16	55197	RPRD1A	regulation of nuclear pre-mRNA domain containing 1A	23.4	2
sp	Q9NQG5	58490	RPRD1B	regulation of nuclear pre-mRNA domain containing 1B	52.45	9
sp	Q66K74	55201	MAP1S	microtubule associated protein 1S	8.5	3
sp	P98175	8241	RBM10	RNA binding motif protein 10	13.46	5
sp	P16278	2720	GLB1	galactosidase beta 1	6.94	2
sp	P35268	6146	RPL22	ribosomal protein L22	43.75	4
sp	Q6NZY4	55596	ZCCHC8	zinc finger, CCHC domain containing 8	5.37	2
sp	Q9H8L6	79812	MMRN2	multimerin 2	3.69	2
sp	P51610	3054	HCFC1	host cell factor C1	11.7	13
sp	P46926	10007	GNPDA1	glucosamine-6-phosphate deaminase 1	70.24	9
sp	Q76FK4	55035	NOL8	nucleolar protein 8	2.91	2
sp	P61201	9318	COPS2	COP9 signalosome subunit 2	48.67	16
sp	Q86X55	10498	CARM1	coactivator associated arginine methyltransferase 1	24.84	9
sp	P62760	7447	VSNL1	visinin like 1	76.44	15
sp	Q9H0A8	54939	COMMD4	COMM domain containing 4	20.6	2
sp	O14773	1200	TPP1	tripeptidyl peptidase I	28.95	9
sp	Q9NVR7	55171	TBCCD1	TBCC domain containing 1	3.47	2
sp	Q7KZF4	27044	SND1	staphylococcal nuclease and tudor domain containing 1	62.42	41
sp	P20618	5689	PSMB1	proteasome subunit beta 1	73.44	17
sp	P09486	6678	SPARC	secreted protein acidic and cysteine rich	39.6	8
sp	P62306	6636	SNRPF	small nuclear ribonucleoprotein polypeptide F	33.72	4
sp	P00505	2806	GOT2	glutamic-oxaloacetic transaminase 2	70	22
sp	Q14687	23199	GSE1	Gse1 coiled-coil protein	5.34	3
sp	Q9UJU6	28988	DBNL	drebrin like	12.33	4
sp	O43747	164	AP1G1	adaptor related protein complex 1 gamma 1 subunit	27.74	15
sp	P17096	3159	HMGA1	high mobility group AT-hook 1	42.06	4
sp	Q9NP84	51330	TNFRSF12A	tumor necrosis factor receptor superfamily member 12A	16.28	2
sp	Q9NP79	51534	VTA1	vesicle (multivesicular body) trafficking 1	42.67	10
sp	P02679	2266	FGG	fibrinogen gamma chain	70.42	32
sp	Q93088	635	BHMT	betaine--homocysteine S-methyltransferase	10.84	2
sp	Q00059	7019	TFAM	transcription factor A, mitochondrial	15.45	4
sp	P52789	3099	HK2	hexokinase 2	32.06	18
sp	P43897	10102	TSFM	Ts translation elongation factor, mitochondrial	11.69	2
sp	Q8WZ42	7273	TTN	titin	0.95	15
sp	Q9HAV7	80273	GRPEL1	GrpE like 1, mitochondrial	51.15	10
sp	Q9UBL3	9070	ASH2L	ash2 (absent, small, or homeotic)-like (Drosophila)	4.94	2
sp	Q9NXG2	55623	THUMPD1	THUMP domain containing 1	57.79	13
sp	P35520	875	CBS	cystathionine-beta-synthase	38.48	11
sp	Q15813	6905	TBCE	tubulin folding cofactor E	21.06	6
sp	P01130	3949	LDLR	low density lipoprotein receptor	20.81	13
sp	Q8N961	25841	ABTB2	ankyrin repeat and BTB (POZ) domain containing 2	7.12	2
sp	Q03426	4598	MVK	mevalonate kinase	23.23	5
sp	P42126	1632	ECI1	enoyl-CoA delta isomerase 1	44.7	10
sp	O75832	5716	PSMD10	proteasome 26S subunit, non-ATPase 10	39.38	6
sp	Q9UN36	57447	NDRG2	NDRG family member 2	45.82	9
sp	P55157	4547	MTTP	microsomal triglyceride transfer protein	42.95	30
sp	P29966	4082	MARCKS	myristoylated alanine rich protein kinase C substrate	53.92	11
sp	P19388	5434	POLR2E	polymerase (RNA) II (DNA directed) polypeptide E, 25kDa	37.14	5
sp	Q8IWV8	23304	UBR2	ubiquitin protein ligase E3 component n-recognin 2	9.74	2
sp	Q9UK76	51155	HN1	hematological and neurological expressed 1	64.94	4
sp	O95757	22824	HSPA4L	heat shock protein family A (Hsp70) member 4 like	22.41	9
sp	P34932	3308	HSPA4	heat shock protein family A (Hsp70) member 4	73.1	52
sp	Q92598	10808	HSPH1	heat shock protein family H (Hsp110) member 1	58.86	35
sp	Q13561	10540	DCTN2	dynactin subunit 2	50.12	11
sp	Q9Y570	51400	PPME1	protein phosphatase methylesterase 1	44.3	9
sp	P61970	10204	NUTF2	nuclear transport factor 2	69.29	7
sp	Q16625	100506658	OCLN	occludin	6.7	2
sp	Q9UKW4	10451	VAV3	vav guanine nucleotide exchange factor 3	2.95	2
sp	O14732	3613	IMPA2	inositol(myo)-1(or 4)-monophosphatase 2	23.61	4
sp	P07093	5270	SERPINE2	serpin peptidase inhibitor, clade E (nexin, plasminogen activator inhibitor type 1), member 2	33.92	9
sp	Q9NR31	56681	SAR1A	secretion associated Ras related GTPase 1A	50.51	4
sp	Q9NPH2	51477	ISYNA1	inositol-3-phosphate synthase 1	33.51	11
sp	Q6PD62	9646	CTR9	CTR9 homolog, Paf1/RNA polymerase II complex component	7.59	5
sp	Q92878	10111	RAD50	RAD50 double strand break repair protein	4.19	4
sp	P53618	1315	COPB1	coatomer protein complex subunit beta 1	57.29	38
sp	Q14118	1605	DAG1	dystroglycan 1	24.47	13
sp	P68104	1915	EEF1A1	eukaryotic translation elongation factor 1 alpha 1	72.08	7
sp	P36873	5501	PPP1CC	protein phosphatase 1, catalytic subunit, gamma isozyme	52.32	2
sp	P62136	5499	PPP1CA	protein phosphatase 1, catalytic subunit, alpha isozyme	71.52	5
sp	P62140	5500	PPP1CB	protein phosphatase 1, catalytic subunit, beta isozyme	56.57	4
sp	Q9Y2L1	22894	DIS3	DIS3 homolog, exosome endoribonuclease and 3'-5' exoribonuclease	30.38	17
sp	P35637	2521	FUS	FUS RNA binding protein	19.2	9
sp	P36915	2794	GNL1	guanine nucleotide binding protein-like 1	11.04	6
sp	Q86UP2	3895	KTN1	kinectin 1	48.78	54
sp	P06730	1977	EIF4E	eukaryotic translation initiation factor 4E	49.31	6
sp	Q9NQX3	10243	GPHN	gephyrin	23.1	10
sp	Q15907	9230	RAB11B	RAB11B, member RAS oncogene family	40.83	2
sp	O96013	10298	PAK4	p21 protein (Cdc42/Rac)-activated kinase 4	25.89	5
sp	Q96T76	64210	MMS19	MMS19 homolog, cytosolic iron-sulfur assembly component	11.84	7
sp	Q9NWV4	54987	C1orf123	chromosome 1 open reading frame 123	49.38	5
sp	Q05682	800	CALD1	caldesmon 1	40.89	19
sp	Q9H6Z4	8498	RANBP3	RAN binding protein 3	34.7	16
sp	P07942	3912	LAMB1	laminin subunit beta 1	5.66	5
sp	Q02809	5351	PLOD1	procollagen-lysine, 2-oxoglutarate 5-dioxygenase 1	24.9	10
sp	O00567	10528	NOP56	NOP56 ribonucleoprotein	6.9	3
sp	P31689	3301	DNAJA1	DnaJ heat shock protein family (Hsp40) member A1	57.43	13
sp	Q9Y446	11187	PKP3	plakophilin 3	5.14	2
sp	Q8WVJ2	134492	NUDCD2	NudC domain containing 2	54.78	4
sp	O00471	10640	EXOC5	exocyst complex component 5	6.78	2
sp	P08397	3145	HMBS	hydroxymethylbilane synthase	26.87	6
sp	P83731	6152	RPL24	ribosomal protein L24	24.2	4
sp	Q0ZGT2	91624	NEXN	nexilin (F actin binding protein)	12.44	4
sp	Q14247	2017	CTTN	cortactin	39.27	17
sp	Q9Y6V0	27445	PCLO	piccolo presynaptic cytomatrix protein	0.75	2
sp	Q9NUQ9	51571	FAM49B	family with sequence similarity 49 member B	46.6	7
sp	P31150	2664	GDI1	GDP dissociation inhibitor 1	54.36	10
sp	P50395	2665	GDI2	GDP dissociation inhibitor 2	80.22	35
sp	Q15642	9322	TRIP10	thyroid hormone receptor interactor 10	7.32	3
sp	P39019	6223	RPS19	ribosomal protein S19	48.28	9
sp	Q9H008	64077	LHPP	phospholysine phosphohistidine inorganic pyrophosphate phosphatase	12.22	2
sp	Q9NY33	10072	DPP3	dipeptidyl-peptidase 3	62.28	29
sp	P35573	178	AGL	amylo-alpha-1, 6-glucosidase, 4-alpha-glucanotransferase	9.73	8
sp	Q9Y6A4	29105	CFAP20	cilia and flagella associated protein 20	32.12	5
sp	Q12768	9897	KIAA0196	KIAA0196	4.14	3
sp	Q92900	5976	UPF1	UPF1 regulator of nonsense transcripts homolog (yeast)	19.22	17
sp	Q9H7B2	84154	RPF2	ribosome production factor 2 homolog	12.09	2
sp	Q99614	7265	TTC1	tetratricopeptide repeat domain 1	36.64	6
sp	Q8WXI9	57459	GATAD2B	GATA zinc finger domain containing 2B	13.32	2
sp	P13284	10437	IFI30	interferon, gamma-inducible protein 30	42.8	6
sp	P14866	3191	HNRNPL	heterogeneous nuclear ribonucleoprotein L	73.68	27
sp	Q8WVV9	92906	HNRNPLL	heterogeneous nuclear ribonucleoprotein L like	40.96	11
sp	Q96TA1	64855	FAM129B	family with sequence similarity 129 member B	23.46	8
sp	Q6EMK4	114990	VASN	vasorin	24.22	9
sp	O75940	10285	SMNDC1	survival motor neuron domain containing 1	32.35	5
sp	P11172	7372	UMPS	uridine monophosphate synthetase	35.63	9
sp	P18510	3557	IL1RN	interleukin 1 receptor antagonist	58.76	5
sp	Q9Y4F1	10160	FARP1	FERM, ARH/RhoGEF and pleckstrin domain protein 1	12.63	7
sp	P08833	3484	IGFBP1	insulin like growth factor binding protein 1	55.98	19
sp	Q05048	1477	CSTF1	cleavage stimulation factor, 3' pre-RNA, subunit 1	16.94	3
sp	P25685	3337	DNAJB1	DnaJ heat shock protein family (Hsp40) member B1	41.18	9
sp	Q6PIF6	4648	MYO7B	myosin VIIB	2.17	2
sp	Q9Y3B9	51018	RRP15	ribosomal RNA processing 15 homolog	9.22	2
sp	P15927	6118	RPA2	replication protein A2	54.07	10
sp	Q14683	8243	SMC1A	structural maintenance of chromosomes 1A	12.41	13
sp	Q93052	4026	LPP	LIM domain containing preferred translocation partner in lipoma	33.17	11
sp	P02768	213	ALB	albumin	84.89	118
sp	P08697	5345	SERPINF2	serpin peptidase inhibitor, clade F (alpha-2 antiplasmin, pigment epithelium derived factor), member 2	73.32	26
sp	Q96AB3	79763	ISOC2	isochorismatase domain containing 2	76.1	7
sp	O43143	1665	DHX15	DEAH-box helicase 15	40.63	24
sp	P51589	1573	CYP2J2	cytochrome P450 family 2 subfamily J member 2	8.96	2
sp	P63172	6993	DYNLT1	dynein, light chain, Tctex-type 1	38.94	3
sp	O14787	30000	TNPO2	transportin 2	33.22	10
sp	Q92973	3842	TNPO1	transportin 1	48.66	19
sp	Q9BT92	84260	TCHP	trichoplein, keratin filament binding	7.03	2
sp	Q8NBP7	255738	PCSK9	proprotein convertase subtilisin/kexin type 9	50.87	22
sp	O75884	10741	RBBP9	retinoblastoma binding protein 9	73.66	9
sp	P25325	4357	MPST	mercaptopyruvate sulfurtransferase	52.68	12
sp	Q9HB71	27101	CACYBP	calcyclin binding protein	65.35	16
sp	P09327	7429	VIL1	villin 1	67.35	42
sp	P16870	1363	CPE	carboxypeptidase E	58.4	22
sp	P78417	9446	GSTO1	glutathione S-transferase omega 1	77.59	23
sp	P55072	7415	VCP	valosin containing protein	72.7	50
sp	Q5T7N8	#N/A	-	-	22.33	3
sp	O14618	9973	CCS	copper chaperone for superoxide dismutase	32.85	4
sp	Q14974	3837	KPNB1	karyopherin subunit beta 1	74.77	48
sp	P51570	2584	GALK1	galactokinase 1	60.2	15
sp	O14964	9146	HGS	hepatocyte growth factor-regulated tyrosine kinase substrate	11.07	6
sp	Q16401	5711	PSMD5	proteasome 26S subunit, non-ATPase 5	31.94	9
sp	P10599	7295	TXN	thioredoxin	69.52	9
sp	Q13033	29966	STRN3	striatin 3	19.57	7
sp	O75445	7399	USH2A	Usher syndrome 2A (autosomal recessive, mild)	0.9	2
sp	Q8N4F0	80341	BPIFB2	BPI fold containing family B member 2	41.48	15
sp	P10909	1191	CLU	clusterin	48.55	25
sp	O60841	9669	EIF5B	eukaryotic translation initiation factor 5B	36.8	29
sp	Q07890	6655	SOS2	SOS Ras/Rho guanine nucleotide exchange factor 2	3	2
sp	P53367	27236	ARFIP1	ADP ribosylation factor interacting protein 1	25.47	6
sp	Q8IUA7	10350	ABCA9	ATP binding cassette subfamily A member 9	3.08	2
sp	Q9BTE1	84516	DCTN5	dynactin subunit 5	29.67	2
sp	Q12874	10946	SF3A3	splicing factor 3a subunit 3	50.1	18
sp	Q15417	1266	CNN3	calponin 3	62.31	18
sp	Q99439	1265	CNN2	calponin 2	55.99	11
sp	P40818	9101	USP8	ubiquitin specific peptidase 8	4.65	2
sp	P62701	6191	RPS4X	ribosomal protein S4, X-linked	41.83	8
sp	Q8N684	79869	CPSF7	cleavage and polyadenylation specific factor 7	13.8	4
sp	Q8NFW8	55907	CMAS	cytidine monophosphate N-acetylneuraminic acid synthetase	8.06	2
sp	P62917	6132	RPL8	ribosomal protein L8	20.62	3
sp	Q16719	8942	KYNU	kynureninase	78.49	23
sp	P16035	7077	TIMP2	TIMP metallopeptidase inhibitor 2	56.82	12
sp	P22413	5167	ENPP1	ectonucleotide pyrophosphatase/phosphodiesterase 1	2.81	2
sp	Q9Y4D1	23002	DAAM1	dishevelled associated activator of morphogenesis 1	4.92	2
sp	Q15274	23475	QPRT	quinolinate phosphoribosyltransferase	59.6	11
sp	Q969P6	116447	TOP1MT	topoisomerase (DNA) I, mitochondrial	2.83	2
sp	Q8TDW7	120114	FAT3	FAT atypical cadherin 3	0.94	2
sp	Q16222	6675	UAP1	UDP-N-acetylglucosamine pyrophosphorylase 1	25.1	10
sp	P20023	1380	CR2	complement component 3d receptor 2	5.13	2
sp	P62753	6194	RPS6	ribosomal protein S6	24.9	5
sp	Q16881	7296	TXNRD1	thioredoxin reductase 1	43.14	16
sp	Q5CZC0	401024	-	-	0.58	2
sp	P30048	10935	PRDX3	peroxiredoxin 3	69.53	17
sp	P06681	717	C2	complement component 2	52.66	29
sp	P53990	9798	IST1	increased sodium tolerance 1 homolog (yeast)	51.92	12
sp	O43598	10591	DNPH1	2'-deoxynucleoside 5'-phosphate N-hydrolase 1	58.62	7
sp	Q9H4A4	6051	RNPEP	arginyl aminopeptidase	77.08	31
sp	P10515	1737	DLAT	dihydrolipoamide S-acetyltransferase	4.79	2
sp	Q96ST2	55677	IWS1	IWS1, SUPT6H interacting protein	6.96	4
sp	P00167	1528	CYB5A	cytochrome b5 type A (microsomal)	85.82	9
sp	P07602	5660	PSAP	prosaposin	68.12	34
sp	P61960	51569	UFM1	ubiquitin-fold modifier 1	68.24	4
sp	P16152	873	CBR1	carbonyl reductase 1	61.73	11
sp	Q86UW7	93664	CADPS2	Ca2+ dependent secretion activator 2	5.02	2
sp	P43251	686	BTD	biotinidase	20.63	6
sp	Q96BR6	79862	ZNF669	zinc finger protein 669	8.62	2
sp	O75312	8882	ZPR1	ZPR1 zinc finger	5.23	2
sp	Q9GZP4	57095	PITHD1	PITH (C-terminal proteasome-interacting domain of thioredoxin-like) domain containing 1	18.96	2
sp	Q9Y376	51719	CAB39	calcium binding protein 39	34.02	8
sp	Q8IZA0	79932	KIAA0319L	KIAA0319 like	4.02	2
sp	P50225	6817	SULT1A1	sulfotransferase family 1A member 1	78.64	7
sp	O60869	8721	EDF1	endothelial differentiation-related factor 1	21.62	3
sp	O00203	8546	AP3B1	adaptor related protein complex 3 beta 1 subunit	9.32	5
sp	Q9UI10	8890	EIF2B4	eukaryotic translation initiation factor 2B subunit delta	14.72	3
sp	P20936	5921	RASA1	RAS p21 protein activator 1	3.06	2
sp	Q9UJA5	51605	TRMT6	tRNA methyltransferase 6	12.47	3
sp	P35749	4629	MYH11	myosin, heavy chain 11, smooth muscle	1.37	2
sp	Q9NR19	55902	ACSS2	acyl-CoA synthetase short-chain family member 2	36.38	15
sp	P62873	2782	GNB1	guanine nucleotide binding protein (G protein), beta polypeptide 1	44.12	5
sp	P62879	2783	GNB2	guanine nucleotide binding protein (G protein), beta polypeptide 2	18.24	2
sp	P09543	1267	CNP	2',3'-cyclic nucleotide 3' phosphodiesterase	42.04	15
sp	P35658	8021	NUP214	nucleoporin 214kDa	2.87	3
sp	Q9BWD1	39	ACAT2	acetyl-CoA acetyltransferase 2	78.09	22
sp	O14737	9141	PDCD5	programmed cell death 5	37.6	5
sp	P06748	4869	NPM1	nucleophosmin (nucleolar phosphoprotein B23, numatrin)	68.03	17
sp	Q8N655	26148	C10orf12	chromosome 10 open reading frame 12	6.42	2
sp	Q9UHY1	29959	NRBP1	nuclear receptor binding protein 1	11.03	3
sp	Q5T2W1	5174	PDZK1	PDZ domain containing 1	38.73	5
sp	O15041	9723	SEMA3E	semaphorin 3E	6.45	2
sp	Q9BRK5	51150	SDF4	stromal cell derived factor 4	29.01	7
sp	Q99611	22928	SEPHS2	selenophosphate synthetase 2	15.85	3
sp	O43396	9352	TXNL1	thioredoxin like 1	56.06	12
sp	Q9UBS4	51726	DNAJB11	DnaJ heat shock protein family (Hsp40) member B11	15.36	3
sp	Q99832	10574	CCT7	chaperonin containing TCP1 subunit 7	67.96	30
sp	P46976	2992	GYG1	glycogenin 1	42.94	6
sp	P16930	2184	FAH	fumarylacetoacetate hydrolase (fumarylacetoacetase)	61.34	17
sp	O94874	23376	UFL1	UFM1-specific ligase 1	23.43	11
sp	Q99519	4758	NEU1	neuraminidase 1 (lysosomal sialidase)	20.96	5
sp	P02750	116844	LRG1	leucine-rich alpha-2-glycoprotein 1	32.28	7
sp	Q15365	5093	PCBP1	poly(rC) binding protein 1	80.06	15
sp	Q15366	5094	PCBP2	poly(rC) binding protein 2	65.48	9
sp	Q99426	1155	TBCB	tubulin folding cofactor B	33.61	5
sp	Q16775	3029	HAGH	hydroxyacylglutathione hydrolase	55.84	11
sp	Q15631	7247	TSN	translin	58.33	13
sp	Q10713	23203	PMPCA	peptidase (mitochondrial processing) alpha	18.86	5
sp	Q9BT73	84262	PSMG3	proteasome (prosome, macropain) assembly chaperone 3	31.97	2
sp	P31153	4144	MAT2A	methionine adenosyltransferase 2A	37.97	9
sp	O60684	23633	KPNA6	karyopherin subunit alpha 6	27.61	3
sp	P52294	3836	KPNA1	karyopherin subunit alpha 1	12.08	2
sp	Q8NHP8	196463	PLBD2	phospholipase B domain containing 2	11.88	3
sp	Q15185	10728	PTGES3	prostaglandin E synthase 3	36.88	7
sp	O15160	9533	POLR1C	polymerase (RNA) I polypeptide C	26.59	5
sp	Q9Y6I3	29924	EPN1	epsin 1	17.19	4
sp	P09497	1212	CLTB	clathrin light chain B	21.4	5
sp	Q9Y248	51659	GINS2	GINS complex subunit 2 (Psf2 homolog)	28.65	2
sp	P13010	7520	XRCC5	X-ray repair complementing defective repair in Chinese hamster cells 5	68.85	47
sp	Q9Y2B0	10330	CNPY2	canopy FGF signaling regulator 2	69.78	10
sp	P53004	644	BLVRA	biliverdin reductase A	62.84	17
sp	Q96HY6	65992	DDRGK1	DDRGK domain containing 1	34.71	7
sp	Q8N1G2	23070	CMTR1	cap methyltransferase 1	8.02	4
sp	Q8IYS1	135293	PM20D2	peptidase M20 domain containing 2	28.21	8
sp	Q9Y3X0	26093	CCDC9	coiled-coil domain containing 9	12.24	3
sp	Q8N163	57805	CCAR2	cell cycle and apoptosis regulator 2	35.1	18
sp	P12830	999	CDH1	cadherin 1	11.68	6
sp	P19022	1000	CDH2	cadherin 2	35.98	24
sp	O75191	9942	XYLB	xylulokinase homolog (H. influenzae)	47.57	14
sp	Q9Y294	25842	ASF1A	anti-silencing function 1A histone chaperone	25	2
sp	Q15436	10484	SEC23A	Sec23 homolog A, COPII coat complex component	77.39	39
sp	Q15437	10483	SEC23B	Sec23 homolog B, COPII coat complex component	8.08	2
sp	Q86VP6	55832	CAND1	cullin-associated and neddylation-dissociated 1	71.95	55
sp	P51948	4331	MNAT1	MNAT CDK-activating kinase assembly factor 1	11.65	2
sp	P39023	6122	RPL3	ribosomal protein L3	23.08	6
sp	Q9Y3A3	25843	MOB4	MOB family member 4, phocein	30.67	4
sp	Q9UBP6	4234	METTL1	methyltransferase like 1	18.48	3
sp	Q9HAB8	79717	PPCS	phosphopantothenoylcysteine synthetase	30.55	6
sp	Q9H2J4	79031	PDCL3	phosducin like 3	19.67	2
sp	O43390	10236	HNRNPR	heterogeneous nuclear ribonucleoprotein R	36.97	15
sp	O60506	10492	SYNCRIP	synaptotagmin binding, cytoplasmic RNA interacting protein	48.58	18
sp	Q8WWI1	4008	LMO7	LIM domain 7	4.1	6
sp	O60832	1736	DKC1	dyskeratosis congenita 1, dyskerin	30.74	10
sp	Q5TAQ9	50717	DCAF8	DDB1 and CUL4 associated factor 8	3.85	2
sp	Q13618	8452	CUL3	cullin 3	17.71	10
sp	P09668	1512	CTSH	cathepsin H	27.16	5
sp	O75116	9475	ROCK2	Rho associated coiled-coil containing protein kinase 2	31.56	25
sp	Q14232	1967	EIF2B1	eukaryotic translation initiation factor 2B subunit alpha	45.25	9
sp	Q99816	7251	TSG101	tumor susceptibility 101	11.79	2
sp	O43809	11051	NUDT21	nudix hydrolase 21	63.88	10
sp	P59998	10093	ARPC4	actin related protein 2/3 complex subunit 4	71.43	10
sp	P78406	8480	RAE1	ribonucleic acid export 1	14.95	3
sp	O00308	11060	WWP2	WW domain containing E3 ubiquitin protein ligase 2	4.37	2
sp	P55786	9520	NPEPPS	aminopeptidase puromycin sensitive	68.23	30
sp	Q8IVL5	55214	P3H2	prolyl 3-hydroxylase 2	6.5	2
sp	Q9H0R4	84064	HDHD2	haloacid dehalogenase like hydrolase domain containing 2	28.57	3
sp	Q567U6	54520	CCDC93	coiled-coil domain containing 93	4.12	2
sp	Q96QE3	79915	ATAD5	ATPase family, AAA domain containing 5	3.2	3
sp	Q9BXU1	56164	STK31	serine/threonine kinase 31	1.86	2
sp	Q9Y2W2	51729	WBP11	WW domain binding protein 11	19.66	8
sp	Q9NZL9	27430	MAT2B	methionine adenosyltransferase 2B	47.31	9
sp	Q96JM2	58499	ZNF462	zinc finger protein 462	1.04	2
sp	Q96KP4	55748	CNDP2	CNDP dipeptidase 2 (metallopeptidase M20 family)	74.32	26
sp	Q05209	5782	PTPN12	protein tyrosine phosphatase, non-receptor type 12	5.77	3
sp	Q15056	7458	EIF4H	eukaryotic translation initiation factor 4H	44.35	8
sp	O95394	5238	PGM3	phosphoglucomutase 3	70.85	29
sp	Q9UL16	25790	CFAP45	cilia and flagella associated protein 45	16.15	3
sp	Q9UHJ6	23729	SHPK	sedoheptulokinase	39.33	12
sp	P21695	2819	GPD1	glycerol-3-phosphate dehydrogenase 1	61.32	16
sp	P02675	2244	FGB	fibrinogen beta chain	60.29	25
sp	Q9NRR5	56893	UBQLN4	ubiquilin 4	25.62	6
sp	Q9UHD9	29978	UBQLN2	ubiquilin 2	25.96	6
sp	Q9UMX0	29979	UBQLN1	ubiquilin 1	34.63	7
sp	P61966	1174	AP1S1	adaptor related protein complex 1 sigma 1 subunit	20.89	2
sp	Q7L1Q6	9689	BZW1	basic leucine zipper and W2 domains 1	59.67	21
sp	Q9UHY7	58478	ENOPH1	enolase-phosphatase 1	64.37	12
sp	P12277	1152	CKB	creatine kinase, brain	64.04	16
sp	O95376	10425	ARIH2	ariadne RBR E3 ubiquitin protein ligase 2	5.68	2
sp	Q9H7N4	58506	SCAF1	SR-related CTD-associated factor 1	0.99	2
sp	P36578	6124	RPL4	ribosomal protein L4	36.53	11
sp	Q96BP3	23398	PPWD1	peptidylprolyl isomerase domain and WD repeat containing 1	7.59	4
sp	O00584	8635	RNASET2	ribonuclease T2	28.52	6
sp	Q6PII3	51244	CCDC174	coiled-coil domain containing 174	5.57	2
sp	Q9NPF4	55644	OSGEP	O-sialoglycoprotein endopeptidase	37.61	6
sp	Q14696	23184	MESDC2	mesoderm development candidate 2	28.63	6
sp	Q08211	1660	DHX9	DEAH-box helicase 9	45.2	41
sp	Q0VGE8	125893	ZNF816	zinc finger protein 816	6.45	2
sp	P55957	637	BID	BH3 interacting domain death agonist	42.05	5
sp	P47756	832	CAPZB	capping actin protein of muscle Z-line beta subunit	69.49	22
sp	Q9UKD1	26205	GMEB2	glucocorticoid modulatory element binding protein 2	8.11	2
sp	P49736	4171	MCM2	minichromosome maintenance complex component 2	16.15	9
sp	Q659C4	55132	LARP1B	La ribonucleoprotein domain family member 1B	7	2
sp	Q6PKG0	23367	LARP1	La ribonucleoprotein domain family member 1	5.57	3
sp	O60888	51596	CUTA	cutA divalent cation tolerance homolog (E. coli)	40.78	4
sp	Q92620	9785	DHX38	DEAH-box helicase 38	2.2	2
sp	O96019	86	ACTL6A	actin like 6A	34.03	7
sp	Q5VYK3	23392	KIAA0368	KIAA0368	30.24	33
sp	Q5JUQ0	286336	FAM78A	family with sequence similarity 78 member A	16.61	2
sp	P08579	6629	SNRPB2	small nuclear ribonucleoprotein polypeptide B	25.33	3
sp	P09012	6626	SNRPA	small nuclear ribonucleoprotein polypeptide A	33.69	5
sp	P38159	27316	RBMX	RNA binding motif protein, X-linked	25.06	4
sp	P23526	191	AHCY	adenosylhomocysteinase	74.54	28
sp	Q9UJ70	55577	NAGK	N-acetylglucosamine kinase	7.56	2
sp	P18433	5786	PTPRA	protein tyrosine phosphatase, receptor type A	5.49	2
sp	Q16181	989	SEPT7	septin 7	40.27	9
sp	Q14653	3661	IRF3	interferon regulatory factor 3	11.71	3
sp	Q9HCE1	4343	MOV10	Mov10 RISC complex RNA helicase	7.78	5
sp	P49321	4678	NASP	nuclear autoantigenic sperm protein (histone-binding)	50.38	26
sp	O75643	23020	SNRNP200	small nuclear ribonucleoprotein, U5 200kDa subunit	23.17	34
sp	Q14914	22949	PTGR1	prostaglandin reductase 1	48.02	9
sp	Q96GW9	92935	MARS2	methionyl-tRNA synthetase 2, mitochondrial	6.75	2
sp	Q9BXS5	8907	AP1M1	adaptor related protein complex 1 mu 1 subunit	61.23	14
sp	Q9BQA1	79084	WDR77	WD repeat domain 77	37.13	8
sp	P24752	38	ACAT1	acetyl-CoA acetyltransferase 1	61.12	18
sp	Q9BRT9	84296	GINS4	GINS complex subunit 4 (Sld5 homolog)	26.91	3
sp	Q96IY4	1361	CPB2	carboxypeptidase B2	9.69	3
sp	O43592	11260	XPOT	exportin, tRNA	33.89	19
sp	Q6NSZ9	221785	ZSCAN25	zinc finger and SCAN domain containing 25	12.32	2
sp	Q9NTZ6	10137	RBM12	RNA binding motif protein 12	20.17	12
sp	P12955	5184	PEPD	peptidase D	63.29	24
sp	Q8TBX8	79837	PIP4K2C	phosphatidylinositol-5-phosphate 4-kinase, type II, gamma	11.88	2
sp	Q5T5S1	84960	CCDC183	coiled-coil domain containing 183	10.86	2
sp	P30044	25824	PRDX5	peroxiredoxin 5	56.07	12
sp	P36543	529	ATP6V1E1	ATPase, H+ transporting, lysosomal 31kDa, V1 subunit E1	29.2	5
sp	Q6UX04	10283	CWC27	CWC27 spliceosome associated protein homolog	16.31	4
sp	Q9BRF8	55313	CPPED1	calcineurin-like phosphoesterase domain containing 1	74.2	16
sp	Q92609	9779	TBC1D5	TBC1 domain family member 5	14.34	5
sp	Q12972	5511	PPP1R8	protein phosphatase 1 regulatory subunit 8	14.25	3
sp	O43765	6449	SGTA	small glutamine rich tetratricopeptide repeat containing alpha	32.91	8
sp	P31948	10963	STIP1	stress induced phosphoprotein 1	63.72	47
sp	Q96RY7	9742	IFT140	intraflagellar transport 140	3.63	2
sp	Q9Y5X3	27131	SNX5	sorting nexin 5	42.82	11
sp	Q9H3P7	64746	ACBD3	acyl-CoA binding domain containing 3	35.04	11
sp	Q96QC0	5514	PPP1R10	protein phosphatase 1 regulatory subunit 10	4.04	2
sp	Q96PY5	114793	FMNL2	formin like 2	6.08	4
sp	P15559	1728	NQO1	NAD(P)H dehydrogenase, quinone 1	71.9	25
sp	Q96DH6	124540	MSI2	musashi RNA binding protein 2	25.61	5
sp	Q12974	8073	PTP4A2	protein tyrosine phosphatase type IVA, member 2	38.92	2
sp	Q93096	7803	PTP4A1	protein tyrosine phosphatase type IVA, member 1	57.23	5
sp	P04066	2517	FUCA1	fucosidase, alpha-L- 1, tissue	32.83	9
sp	Q8NG08	92797	HELB	helicase (DNA) B	5.7	2
sp	P55265	103	ADAR	adenosine deaminase, RNA-specific	3.59	3
sp	Q00688	2287	FKBP3	FK506 binding protein 3	48.21	11
sp	P54136	5917	RARS	arginyl-tRNA synthetase	57.73	31
sp	Q9UQ35	23524	SRRM2	serine/arginine repetitive matrix 2	2.07	3
sp	P26368	11338	U2AF2	U2 small nuclear RNA auxiliary factor 2	46.53	16
sp	O00299	1192	CLIC1	chloride intracellular channel 1	82.57	25
sp	O15143	10095	ARPC1B	actin related protein 2/3 complex subunit 1B	41.4	10
sp	Q92747	10552	ARPC1A	actin related protein 2/3 complex subunit 1A	18.92	3
sp	Q9Y696	25932	CLIC4	chloride intracellular channel 4	75.1	14
sp	P11766	128	ADH5	alcohol dehydrogenase 5 (class III), chi polypeptide	80.21	23
sp	Q04446	2632	GBE1	glucan (1,4-alpha-), branching enzyme 1	29.06	11
sp	O15514	5433	POLR2D	polymerase (RNA) II (DNA directed) polypeptide D	25.35	2
sp	Q92830	2648	KAT2A	K(lysine) acetyltransferase 2A	6.93	2
sp	Q9Y2V7	57511	COG6	component of oligomeric golgi complex 6	8.37	2
sp	P49411	7284	TUFM	Tu translation elongation factor, mitochondrial	6.42	2
sp	O94826	9868	TOMM70A	translocase of outer mitochondrial membrane 70 homolog A (S. cerevisiae)	29.61	10
sp	Q9Y3B8	25996	REXO2	RNA exonuclease 2	42.19	5
sp	P51572	10134	BCAP31	B-cell receptor-associated protein 31	17.48	4
sp	Q03924	51351	ZNF117	zinc finger protein 117	4.97	2
sp	Q3YEC7	55684	RABL6	RAB, member RAS oncogene family-like 6	3.43	2
sp	Q9Y2A7	10787	NCKAP1	NCK associated protein 1	16.31	10
sp	Q9H2M9	25782	RAB3GAP2	RAB3 GTPase activating non-catalytic protein subunit 2	6.96	4
sp	P00390	2936	GSR	glutathione reductase	73.56	29
sp	Q7Z388	286148	DPY19L4	dpy-19 like 4 (C. elegans)	4.56	2
sp	Q96HR9	92840	REEP6	receptor accessory protein 6	11.41	2
sp	Q96EK6	64841	GNPNAT1	glucosamine-phosphate N-acetyltransferase 1	80.43	9
sp	Q99961	6455	SH3GL1	SH3-domain GRB2-like 1	31.79	6
sp	P05166	5096	PCCB	propionyl-CoA carboxylase beta subunit	12.8	2
sp	Q96QU1	65217	PCDH15	protocadherin-related 15	2.87	2
sp	P05386	6176	RPLP1	ribosomal protein, large, P1	72.81	5
sp	Q8NCA5	25940	FAM98A	family with sequence similarity 98 member A	5.59	2
sp	Q13404	7335	UBE2V1	ubiquitin conjugating enzyme E2 variant 1	59.86	3
sp	Q15819	7336	UBE2V2	ubiquitin conjugating enzyme E2 variant 2	49.66	2
sp	P05161	9636	ISG15	ISG15 ubiquitin-like modifier	36.97	6
sp	C9JLW8	348262	FAM195B	family with sequence similarity 195 member B	29.9	2
sp	Q15435	5510	PPP1R7	protein phosphatase 1 regulatory subunit 7	63.89	16
sp	Q9Y314	51070	NOSIP	nitric oxide synthase interacting protein	9.3	2
sp	Q8WUH6	90488	TMEM263	transmembrane protein 263	21.55	2
sp	P60900	5687	PSMA6	proteasome subunit alpha 6	63.82	12
sp	P51149	7879	RAB7A	RAB7A, member RAS oncogene family	39.13	6
sp	Q7Z6Z7	10075	HUWE1	HECT, UBA and WWE domain containing 1, E3 ubiquitin protein ligase	13.05	32
sp	Q9HAT2	54414	SIAE	sialic acid acetylesterase	12.62	2
sp	Q06203	5471	PPAT	phosphoribosyl pyrophosphate amidotransferase	22.24	7
sp	P56537	3692	EIF6	eukaryotic translation initiation factor 6	73.06	10
sp	P43155	1384	CRAT	carnitine O-acetyltransferase	7.67	3
sp	Q13228	8991	SELENBP1	selenium binding protein 1	63.35	22
sp	Q9UBQ0	51699	VPS29	VPS29 retromer complex component	48.9	8
sp	P49368	7203	CCT3	chaperonin containing TCP1 subunit 3	73.76	39
sp	O15511	10092	ARPC5	actin related protein 2/3 complex subunit 5	44.37	3
sp	P25398	6206	RPS12	ribosomal protein S12	53.79	6
sp	O60925	5201	PFDN1	prefoldin subunit 1	43.44	4
sp	Q96PU8	9444	QKI	QKI, KH domain containing, RNA binding	9.09	2
sp	Q9NQR4	56954	NIT2	nitrilase family member 2	31.88	6
sp	Q9BWH6	26015	RPAP1	RNA polymerase II associated protein 1	4.95	3
sp	Q96Q11	51095	TRNT1	tRNA nucleotidyl transferase, CCA-adding, 1	16.36	6
sp	Q6ZS81	57705	WDFY4	WDFY family member 4	1.79	3
sp	Q14008	9793	CKAP5	cytoskeleton associated protein 5	9.01	9
sp	O15040	9895	TECPR2	tectonin beta-propeller repeat containing 2	3.31	2
sp	P62993	2885	GRB2	growth factor receptor bound protein 2	72.35	14
sp	Q86SX6	51218	GLRX5	glutaredoxin 5	33.12	3
sp	P78356	8396	PIP4K2B	phosphatidylinositol-5-phosphate 4-kinase, type II, beta	28.13	3
sp	Q7L576	23191	CYFIP1	cytoplasmic FMR1 interacting protein 1	12.05	3
sp	Q96F07	26999	CYFIP2	cytoplasmic FMR1 interacting protein 2	9.08	2
sp	O60784	10043	TOM1	target of myb1 membrane trafficking protein	23.37	5
sp	Q8IYV9	284359	IZUMO1	izumo sperm-egg fusion 1	10.57	2
sp	Q9H9E3	25839	COG4	component of oligomeric golgi complex 4	8.54	3
sp	P04406	2597	GAPDH	glyceraldehyde-3-phosphate dehydrogenase	86.27	45
sp	Q9HB07	#N/A	-	-	19.95	5
sp	Q9P2K1	57545	CC2D2A	coiled-coil and C2 domain containing 2A	3.46	2
sp	P34949	4351	MPI	mannose phosphate isomerase	52.48	12
sp	Q52LJ0	283742	FAM98B	family with sequence similarity 98 member B	29.39	7
sp	P09622	1738	DLD	dihydrolipoamide dehydrogenase	39.69	14
sp	P50990	10694	CCT8	chaperonin containing TCP1 subunit 8	68.25	35
sp	Q99627	10920	COPS8	COP9 signalosome subunit 8	69.38	6
sp	O75937	22826	DNAJC8	DnaJ heat shock protein family (Hsp40) member C8	39.53	8
sp	Q92576	23469	PHF3	PHD finger protein 3	1.32	2
sp	O60828	10084	PQBP1	polyglutamine binding protein 1	29.81	4
sp	Q7Z2Z2	79631	EFL1	elongation factor like GTPase 1	5.09	2
sp	P26373	6137	RPL13	ribosomal protein L13	25.12	5
sp	Q6DJT9	5324	PLAG1	PLAG1 zinc finger	7.6	2
sp	P28799	2896	GRN	granulin	27.15	10
sp	Q9NWZ5	54963	UCKL1	uridine-cytidine kinase 1-like 1	10.63	2
sp	Q92538	8729	GBF1	golgi brefeldin A resistant guanine nucleotide exchange factor 1	4.95	4
sp	P02647	335	APOA1	apolipoprotein A-I	78.28	48
sp	P61289	10197	PSME3	proteasome activator subunit 3	48.82	9
sp	P55081	4236	MFAP1	microfibrillar associated protein 1	12.3	3
sp	P23109	270	AMPD1	adenosine monophosphate deaminase 1	4.62	2
sp	O60701	7358	UGDH	UDP-glucose 6-dehydrogenase	82.39	47
sp	P15586	2799	GNS	glucosamine (N-acetyl)-6-sulfatase	6.88	3
sp	P47897	5859	QARS	glutaminyl-tRNA synthetase	64	41
sp	Q5VW36	54914	FOCAD	focadhesin	2.89	3
sp	P10768	2098	ESD	esterase D	68.79	12
sp	P01019	183	AGT	angiotensinogen	68.66	43
sp	P05114	3150	HMGN1	high mobility group nucleosome binding domain 1	37	8
sp	P06744	2821	GPI	glucose-6-phosphate isomerase	70.07	36
sp	Q9BZL1	59286	UBL5	ubiquitin like 5	45.21	4
sp	P46940	8826	IQGAP1	IQ motif containing GTPase activating protein 1	47.19	50
sp	Q13576	10788	IQGAP2	IQ motif containing GTPase activating protein 2	23.37	20
sp	P23396	6188	RPS3	ribosomal protein S3	67.08	18
sp	P04070	5624	PROC	protein C, inactivator of coagulation factors Va and VIIIa	34.06	8
sp	Q7L1T6	51167	CYB5R4	cytochrome b5 reductase 4	7.68	2
sp	Q8IX12	55749	CCAR1	cell division cycle and apoptosis regulator 1	7.04	5
sp	O43903	2620	GAS2	growth arrest specific 2	50.8	12
sp	P05121	5054	SERPINE1	serpin peptidase inhibitor, clade E (nexin, plasminogen activator inhibitor type 1), member 1	57.46	19
sp	Q9BTT0	81611	ANP32E	acidic nuclear phosphoprotein 32 family member E	34.7	6
sp	Q6IQ49	163859	SDE2	SDE2 telomere maintenance homolog (S. pombe)	9.98	2
sp	Q9UKY7	55573	CDV3	CDV3 homolog (mouse)	68.99	10
sp	O95232	51747	LUC7L3	LUC7-like 3 pre-mRNA splicing factor	14.58	4
sp	O15467	6360	CCL16	chemokine (C-C motif) ligand 16	45	4
sp	Q9GZT8	60491	NIF3L1	NGG1 interacting factor 3 like 1	30.24	8
sp	O95831	9131	AIFM1	apoptosis inducing factor, mitochondria associated 1	51.88	21
sp	Q9Y316	51072	MEMO1	mediator of cell motility 1	18.86	3
sp	Q9P246	57620	STIM2	stromal interaction molecule 2	4.02	2
sp	Q86XP3	11325	DDX42	DEAD-box helicase 42	31.13	19
sp	Q15555	10982	MAPRE2	microtubule associated protein RP/EB family member 2	41.28	7
sp	Q15691	22919	MAPRE1	microtubule associated protein RP/EB family member 1	83.21	18
sp	P00491	4860	PNP	purine nucleoside phosphorylase	68.86	18
sp	P30043	645	BLVRB	biliverdin reductase B	66.5	8
sp	P84098	6143	RPL19	ribosomal protein L19	22.45	6
sp	Q86WR0	55246	CCDC25	coiled-coil domain containing 25	15.38	3
sp	P12956	2547	XRCC6	X-ray repair complementing defective repair in Chinese hamster cells 6	68.8	49
sp	Q9BYC8	64983	MRPL32	mitochondrial ribosomal protein L32	12.23	2
sp	P49207	6164	RPL34	ribosomal protein L34	12.82	2
sp	Q07021	708	C1QBP	complement component 1, q subcomponent binding protein	48.58	8
sp	P61353	6155	RPL27	ribosomal protein L27	32.35	4
sp	P62829	9349	RPL23	ribosomal protein L23	36.43	5
sp	Q09666	79026	AHNAK	AHNAK nucleoprotein	38.69	83
sp	Q8TDZ2	64780	MICAL1	microtubule associated monooxygenase, calponin and LIM domain containing 1	8.15	3
sp	Q9BWJ5	83443	SF3B5	splicing factor 3b subunit 5	43.02	3
sp	O95671	8623	ASMTL	acetylserotonin O-methyltransferase-like	10.14	3
sp	Q08AM6	55697	VAC14	Vac14 homolog (S. cerevisiae)	13.04	5
sp	Q02487	1824	DSC2	desmocollin 2	3.44	2
sp	P36957	1743	DLST	dihydrolipoamide S-succinyltransferase (E2 component of 2-oxo-glutarate complex)	18.32	2
sp	Q9NRN7	60496	AASDHPPT	aminoadipate-semialdehyde dehydrogenase-phosphopantetheinyl transferase	14.24	3
sp	Q8NEZ2	137492	VPS37A	vacuolar protein sorting 37 homolog A (S. cerevisiae)	14.61	2
sp	P31327	1373	CPS1	carbamoyl-phosphate synthase 1	3.2	2
sp	O15347	3149	HMGB3	high mobility group box 3	40	7
sp	P09429	3146	HMGB1	high mobility group box 1	45.58	14
sp	P26583	3148	HMGB2	high mobility group box 2	41.63	11
sp	O15118	4864	NPC1	Niemann-Pick disease, type C1	2.97	2
sp	Q13951	865	CBFB	core-binding factor, beta subunit	32.97	2
sp	Q9BUL8	11235	PDCD10	programmed cell death 10	21.23	3
sp	O75787	10159	ATP6AP2	ATPase, H+ transporting, lysosomal accessory protein 2	17.71	3
sp	O95445	55937	APOM	apolipoprotein M	76.6	18
sp	Q9H3K6	552900	BOLA2	bolA family member 2	61.63	4
sp	P0C7P3	342618	SLFN14	schlafen family member 14	6.36	3
sp	Q14257	5955	RCN2	reticulocalbin 2	39.7	7
sp	Q9Y2S2	51084	CRYL1	crystallin lambda 1	47.34	11
sp	Q8NGX8	391112	OR6Y1	olfactory receptor family 6 subfamily Y member 1	12.62	2
sp	P04040	847	CAT	catalase	29.03	11
sp	P50238	1396	CRIP1	cysteine rich protein 1	55.84	6
sp	P55884	8662	EIF3B	eukaryotic translation initiation factor 3 subunit B	64	40
sp	Q9P287	56647	BCCIP	BRCA2 and CDKN1A interacting protein	31.85	9
sp	P68036	7332	UBE2L3	ubiquitin conjugating enzyme E2L 3	64.94	9
sp	Q5T6V5	84267	C9orf64	chromosome 9 open reading frame 64	46.92	13
sp	P42574	836	CASP3	caspase 3	44.4	9
sp	P17812	1503	CTPS1	CTP synthase 1	36.55	13
sp	Q9Y265	8607	RUVBL1	RuvB like AAA ATPase 1	56.14	16
sp	P16885	5336	PLCG2	phospholipase C gamma 2	2.37	2
sp	O95487	10427	SEC24B	SEC24 homolog B, COPII coat complex component	5.52	3
sp	Q32MZ4	9208	LRRFIP1	leucine rich repeat (in FLII) interacting protein 1	18.35	9
sp	Q9Y608	9209	LRRFIP2	leucine rich repeat (in FLII) interacting protein 2	5.83	2
sp	P29375	5927	KDM5A	lysine (K)-specific demethylase 5A	2.07	2
sp	P21283	528	ATP6V1C1	ATPase, H+ transporting, lysosomal 42kDa, V1 subunit C1	36.39	7
sp	Q9BRP8	84305	PYM1	PYM homolog 1, exon junction complex associated factor	57.84	7
sp	P03956	4312	MMP1	matrix metallopeptidase 1	12.79	2
sp	O60884	10294	DNAJA2	DnaJ heat shock protein family (Hsp40) member A2	53.16	13
sp	Q9Y2Q3	373156	GSTK1	glutathione S-transferase kappa 1	29.2	4
sp	Q16851	7360	UGP2	UDP-glucose pyrophosphorylase 2	57.28	20
sp	Q2LD37	84162	KIAA1109	KIAA1109	0.74	3
sp	O94985	22883	CLSTN1	calsyntenin 1	39.34	26
sp	Q8NDI1	23301	EHBP1	EH domain binding protein 1	10.15	6
sp	P20929	4703	NEB	nebulin	1.38	3
sp	Q14114	7804	LRP8	LDL receptor related protein 8	3.43	2
sp	P15151	5817	PVR	poliovirus receptor	20.14	4
sp	O43447	10465	PPIH	peptidylprolyl isomerase H	28.81	4
sp	P29401	7086	TKT	transketolase	79.61	44
sp	Q8N9W4	283685	GOLGA6L2	golgin A6 family-like 2	18	5
sp	P51946	902	CCNH	cyclin H	13.31	2
sp	Q04323	51035	UBXN1	UBX domain protein 1	37.04	5
sp	Q9C0C4	54910	SEMA4C	semaphorin 4C	4.56	2
sp	Q9BV20	84245	MRI1	methylthioribose-1-phosphate isomerase 1	50.14	10
sp	Q7Z6M1	10244	RABEPK	Rab9 effector protein with kelch motifs	9.68	2
sp	P51784	8237	USP11	ubiquitin specific peptidase 11	13.91	6
sp	Q15041	23204	ARL6IP1	ADP ribosylation factor like GTPase 6 interacting protein 1	18.72	2
sp	Q8WVY7	134510	UBLCP1	ubiquitin like domain containing CTD phosphatase 1	22.01	4
sp	Q9P2S2	9379	NRXN2	neurexin 2	1.81	2
sp	Q5JS37	387921	NHLRC3	NHL repeat containing 3	19.31	2
sp	P09417	5860	QDPR	quinoid dihydropteridine reductase	63.93	11
sp	Q03154	95	ACY1	aminoacylase 1	67.65	19
sp	O94929	22885	ABLIM3	actin binding LIM protein family member 3	7.91	2
sp	Q86VN1	51028	VPS36	vacuolar protein sorting 36 homolog (S. cerevisiae)	12.69	3
sp	Q96G28	112942	CFAP36	cilia and flagella associated protein 36	14.62	3
sp	P80370	8788	DLK1	delta-like 1 homolog (Drosophila)	4.44	2
sp	Q9H2U1	170506	DHX36	DEAH-box helicase 36	8.73	6
sp	Q9BYN0	140809	SRXN1	sulfiredoxin 1	48.91	4
sp	Q13057	80347	COASY	Coenzyme A synthase	58.51	16
sp	Q9P1W9	11040	PIM2	Pim-2 proto-oncogene, serine/threonine kinase	16.4	2
sp	O43609	10252	SPRY1	sprouty RTK signaling antagonist 1	9.72	2
sp	Q9H074	10605	PAIP1	poly(A) binding protein interacting protein 1	17.54	7
sp	O14929	8520	HAT1	histone acetyltransferase 1	50.84	12
sp	P26639	6897	TARS	threonyl-tRNA synthetase	51.59	29
sp	P46060	5905	RANGAP1	Ran GTPase activating protein 1	60.82	22
sp	Q14155	8874	ARHGEF7	Rho guanine nucleotide exchange factor 7	5.23	2
sp	Q63HM1	125061	AFMID	arylformamidase	20.46	3
sp	P12004	5111	PCNA	proliferating cell nuclear antigen	84.67	16
sp	P59045	204801	NLRP11	NLR family, pyrin domain containing 11	5.81	2
sp	P22059	5007	OSBP	oxysterol binding protein	28.75	15
sp	Q13884	6641	SNTB1	syntrophin beta 1	41.45	17
sp	P49356	2342	FNTB	farnesyltransferase, CAAX box, beta	15.33	4
sp	P48556	5714	PSMD8	proteasome 26S subunit, non-ATPase 8	40.57	8
sp	Q8N6T3	55738	ARFGAP1	ADP ribosylation factor GTPase activating protein 1	43.84	10
sp	O75461	1876	E2F6	E2F transcription factor 6	10.68	2
sp	Q8N0X4	171425	CLYBL	citrate lyase beta like	9.41	2
sp	O75891	10840	ALDH1L1	aldehyde dehydrogenase 1 family member L1	28.6	12
sp	P49756	58517	RBM25	RNA binding motif protein 25	12.69	7
sp	Q6NVY1	26275	HIBCH	3-hydroxyisobutyryl-CoA hydrolase	50.26	14
sp	O43237	1783	DYNC1LI2	dynein, cytoplasmic 1, light intermediate chain 2	39.43	9
sp	O00148	10212	DDX39A	DEAD-box helicase 39A	44.5	5
sp	Q13838	7919	DDX39B	DEAD-box helicase 39B	68.22	17
sp	P19623	6723	SRM	spermidine synthase	83.44	16
sp	P50454	871	SERPINH1	serpin peptidase inhibitor, clade H (heat shock protein 47), member 1, (collagen binding protein 1)	55.02	18
sp	O43399	7165	TPD52L2	tumor protein D52-like 2	60.19	12
sp	Q13485	4089	SMAD4	SMAD family member 4	7.43	2
sp	Q9UKF6	51692	CPSF3	cleavage and polyadenylation specific factor 3	8.04	2
sp	Q8TF05	9989	PPP4R1	protein phosphatase 4 regulatory subunit 1	6	4
sp	Q8NI77	81930	KIF18A	kinesin family member 18A	8.57	3
sp	Q8WY36	56987	BBX	bobby sox homolog (Drosophila)	6.05	2
sp	Q9H2B2	6860	SYT4	synaptotagmin 4	5.41	2
sp	Q7L266	80150	ASRGL1	asparaginase like 1	23.7	3
sp	P35080	5217	PFN2	profilin 2	16.43	2
sp	Q9BY32	3704	ITPA	inosine triphosphatase	70.1	9
sp	P53611	5876	RABGGTB	Rab geranylgeranyltransferase beta subunit	12.39	3
sp	Q8IWE2	92689	FAM114A1	family with sequence similarity 114 member A1	27	10
sp	O75340	10016	PDCD6	programmed cell death 6	20.42	4
sp	Q96PZ0	54517	PUS7	pseudouridylate synthase 7 (putative)	32.98	16
sp	P47755	830	CAPZA2	capping actin protein of muscle Z-line alpha subunit 2	43.71	7
sp	P52907	829	CAPZA1	capping actin protein of muscle Z-line alpha subunit 1	68.53	12
sp	Q96AG4	55379	LRRC59	leucine rich repeat containing 59	36.81	10
sp	O76071	9391	CIAO1	cytosolic iron-sulfur assembly component 1	44.25	7
sp	Q9BX68	84681	HINT2	histidine triad nucleotide binding protein 2	44.17	5
sp	P18621	6139	RPL17	ribosomal protein L17	17.39	3
sp	Q96QK1	55737	VPS35	VPS35 retromer complex component	56.91	34
sp	Q99574	5274	SERPINI1	serpin peptidase inhibitor, clade I (neuroserpin), member 1	18.05	4
sp	O75351	9525	VPS4B	vacuolar protein sorting 4 homolog B (S. cerevisiae)	26.13	5
sp	Q9UBB6	23154	NCDN	neurochondrin	4.94	2
sp	Q08752	5481	PPID	peptidylprolyl isomerase D	40.27	12
sp	Q86UE4	92140	MTDH	metadherin	17.18	8
sp	P62495	2107	ETF1	eukaryotic translation termination factor 1	55.15	20
sp	Q9UGI8	26136	TES	testin LIM domain protein	14.49	5
sp	Q9P0J7	56888	KCMF1	potassium channel modulatory factor 1	7.35	2
sp	P17035	7576	ZNF28	zinc finger protein 28	9.19	2
sp	Q8N5A5	84619	ZGPAT	zinc finger, CCCH-type with G-patch domain	3.77	2
sp	Q15011	9709	HERPUD1	homocysteine-inducible, endoplasmic reticulum stress-inducible, ubiquitin-like domain member 1	6.39	2
sp	Q9NY27	151987	PPP4R2	protein phosphatase 4 regulatory subunit 2	7.19	3
sp	Q7Z2W7	79054	TRPM8	transient receptor potential cation channel subfamily M member 8	3.26	2
sp	Q9UNZ2	55968	NSFL1C	NSFL1 (p97) cofactor (p47)	61.35	19
sp	Q92917	27238	GPKOW	G-patch domain and KOW motifs	5.46	2
sp	Q8WVC0	123169	LEO1	LEO1 homolog, Paf1/RNA polymerase II complex component	4.95	2
sp	O60271	9043	SPAG9	sperm associated antigen 9	19.76	15
sp	Q13347	8668	EIF3I	eukaryotic translation initiation factor 3 subunit I	48	10
sp	Q92575	23190	UBXN4	UBX domain protein 4	13.98	4
sp	P15104	2752	GLUL	glutamate-ammonia ligase	32.71	7
sp	Q9Y2V2	23589	CARHSP1	calcium regulated heat stable protein 1	56.46	5
sp	P09871	716	C1S	complement component 1, s subcomponent	9.01	3
sp	Q86YZ3	388697	HRNR	hornerin	4.42	2
sp	Q9Y4Y9	23658	LSM5	LSM5 homolog, U6 small nuclear RNA and mRNA degradation associated	61.54	2
sp	P05362	3383	ICAM1	intercellular adhesion molecule 1	20.3	9
sp	Q96RL7	23230	VPS13A	vacuolar protein sorting 13 homolog A (S. cerevisiae)	2.68	3
sp	P54886	5832	ALDH18A1	aldehyde dehydrogenase 18 family member A1	56.86	31
sp	O75223	79017	GGCT	gamma-glutamylcyclotransferase	51.06	7
sp	Q9NUJ1	55347	ABHD10	abhydrolase domain containing 10	18.3	3
sp	Q15370	6923	TCEB2	transcription elongation factor B (SIII), polypeptide 2 (18kDa, elongin B)	84.75	9
sp	Q9Y5J1	51096	UTP18	UTP18 small subunit processome component	8.27	2
sp	Q12904	9255	AIMP1	aminoacyl tRNA synthetase complex-interacting multifunctional protein 1	70.83	14
sp	P25391	284217	LAMA1	laminin subunit alpha 1	1.37	2
sp	Q9UPY3	23405	DICER1	dicer 1 ribonuclease III	1.3	2
sp	Q8N335	23171	GPD1L	glycerol-3-phosphate dehydrogenase 1-like	11.4	2
sp	Q92547	11073	TOPBP1	topoisomerase (DNA) II binding protein 1	5.98	3
sp	Q86TX2	641371	ACOT1	acyl-CoA thioesterase 1	71.26	2
sp	Q9BV73	11190	CEP250	centrosomal protein 250kDa	2.01	2
sp	O60493	8724	SNX3	sorting nexin 3	24.07	3
sp	Q9UMY4	29934	SNX12	sorting nexin 12	27.91	3
sp	P60228	3646	EIF3E	eukaryotic translation initiation factor 3 subunit E	52.36	18
sp	Q9H098	83641	FAM107B	family with sequence similarity 107 member B	18.32	2
sp	Q8WZA0	84328	LZIC	leucine zipper and CTNNBIP1 domain containing	62.63	9
sp	Q9NZD2	51228	GLTP	glycolipid transfer protein	22.49	2
sp	Q15942	7791	ZYX	zyxin	37.76	13
sp	P19387	5432	POLR2C	polymerase (RNA) II (DNA directed) polypeptide C, 33kDa	21.09	4
sp	Q9UKT5	26272	FBXO4	F-box protein 4	19.12	2
sp	Q9H1E3	64710	NUCKS1	nuclear casein kinase and cyclin-dependent kinase substrate 1	32.51	10
sp	O75663	261726	TIPRL	TOR signaling pathway regulator	19.85	4
sp	Q9UL46	5721	PSME2	proteasome activator subunit 2	77.41	22
sp	Q8N8S7	55740	ENAH	enabled homolog (Drosophila)	14.55	3
sp	P07384	823	CAPN1	calpain 1	22.13	11
sp	Q86YC2	79728	PALB2	partner and localizer of BRCA2	4.13	2
sp	P60953	998	CDC42	cell division cycle 42	47.12	4
sp	P63000	5879	RAC1	ras-related C3 botulinum toxin substrate 1 (rho family, small GTP binding protein Rac1)	55.73	3
sp	P47914	6159	RPL29	ribosomal protein L29	14.47	2
sp	Q9UIG0	9031	BAZ1B	bromodomain adjacent to zinc finger domain 1B	1.62	2
sp	Q8WWH5	142940	TRUB1	TruB pseudouridine (psi) synthase family member 1	6.02	2
sp	Q9BTY2	2519	FUCA2	fucosidase, alpha-L- 2, plasma	32.76	11
sp	Q08830	2267	FGL1	fibrinogen like 1	47.76	9
sp	P61247	6189	RPS3A	ribosomal protein S3A	50.38	12
sp	Q6PCB0	64856	VWA1	von Willebrand factor A domain containing 1	36.4	8
sp	Q96L91	57634	EP400	E1A binding protein p400	1.27	2
sp	P14735	3416	IDE	insulin degrading enzyme	34.94	19
sp	O94855	9871	SEC24D	SEC24 homolog D, COPII coat complex component	33.43	21
sp	P53992	9632	SEC24C	SEC24 homolog C, COPII coat complex component	28.43	19
sp	P33991	4173	MCM4	minichromosome maintenance complex component 4	9.85	6
sp	Q9P2M7	57530	CGN	cingulin	4.68	2
sp	P40855	5824	PEX19	peroxisomal biogenesis factor 19	13.38	2
sp	O75390	1431	CS	citrate synthase	51.5	18
sp	P28838	51056	LAP3	leucine aminopeptidase 3	68.02	27
sp	P78371	10576	CCT2	chaperonin containing TCP1 subunit 2	71.03	33
sp	Q13443	8754	ADAM9	ADAM metallopeptidase domain 9	3.42	2
sp	Q9H910	90861	HN1L	hematological and neurological expressed 1-like	56.84	7
sp	O95433	10598	AHSA1	AHA1, activator of heat shock 90kDa protein ATPase homolog 1 (yeast)	68.34	18
sp	O14841	26873	OPLAH	5-oxoprolinase (ATP-hydrolysing)	18.48	12
sp	P01011	12	SERPINA3	serpin peptidase inhibitor, clade A (alpha-1 antiproteinase, antitrypsin), member 3	81.09	40
sp	P08185	866	SERPINA6	serpin peptidase inhibitor, clade A (alpha-1 antiproteinase, antitrypsin), member 6	55.06	12
sp	Q9NVM6	55192	DNAJC17	DnaJ heat shock protein family (Hsp40) member C17	16.12	3
sp	Q06323	5720	PSME1	proteasome activator subunit 1	71.08	22
sp	P61011	6729	SRP54	signal recognition particle 54kDa	20.04	6
sp	Q9ULC4	28985	MCTS1	malignant T-cell amplified sequence 1	62.43	8
sp	Q8NDH2	#N/A	-	-	1.59	2
sp	P11055	4621	MYH3	myosin, heavy chain 3, skeletal muscle, embryonic	3.45	3
sp	Q8NBF2	374354	NHLRC2	NHL repeat containing 2	20.39	5
sp	Q9Y4A5	8295	TRRAP	transformation/transcription domain-associated protein	1.32	2
sp	O75380	4726	NDUFS6	NADH:ubiquinone oxidoreductase subunit S6	20.16	2
sp	Q9UBQ7	9380	GRHPR	glyoxylate reductase/hydroxypyruvate reductase	67.68	14
sp	Q9NYV4	51755	CDK12	cyclin-dependent kinase 12	3.62	2
sp	Q9UHD1	26973	CHORDC1	cysteine and histidine rich domain containing 1	69.88	17
sp	P20711	1644	DDC	dopa decarboxylase	19.17	5
sp	Q9P2J5	51520	LARS	leucyl-tRNA synthetase	31.21	22
sp	Q9H6S3	64787	EPS8L2	EPS8 like 2	35.24	13
sp	Q9BXR0	81890	QTRT1	queuine tRNA-ribosyltransferase 1	17.37	3
sp	Q9Y5P4	10087	COL4A3BP	collagen type IV alpha 3 binding protein	4.65	2
sp	P00742	2159	F10	coagulation factor X	36.27	14
sp	Q68D85	374383	NCR3LG1	natural killer cell cytotoxicity receptor 3 ligand 1	13.66	4
sp	P26012	3696	ITGB8	integrin subunit beta 8	8.84	2
sp	O00560	6386	SDCBP	syndecan binding protein	24.16	3
sp	Q7Z4W1	51181	DCXR	dicarbonyl/L-xylulose reductase	69.26	11
sp	Q9BPW8	8508	NIPSNAP1	nipsnap homolog 1 (C. elegans)	28.87	4
sp	P50135	3176	HNMT	histamine N-methyltransferase	48.97	14
sp	P42566	2060	EPS15	epidermal growth factor receptor pathway substrate 15	3.01	2
sp	O15031	23654	PLXNB2	plexin B2	3.37	2
sp	Q99676	7738	ZNF184	zinc finger protein 184	6.79	2
sp	Q9NPH0	51205	ACP6	acid phosphatase 6, lysophosphatidic	10.51	2
sp	Q5TBA9	10129	FRY	FRY microtubule binding protein	1.63	2
sp	P82979	84324	SARNP	SAP domain containing ribonucleoprotein	34.29	6
sp	P54578	9097	USP14	ubiquitin specific peptidase 14 (tRNA-guanine transglycosylase)	60.12	22
sp	Q86T90	57536	KIAA1328	KIAA1328	10.4	2
sp	Q08379	2801	GOLGA2	golgin A2	5.09	3
sp	Q16543	11140	CDC37	cell division cycle 37	43.92	15
sp	P62158	801	CALM1	calmodulin 1 (phosphorylase kinase, delta)	76.51	18
sp	Q6UW02	57404	CYP20A1	cytochrome P450 family 20 subfamily A member 1	11.72	2
sp	Q9BVJ6	10813	UTP14A	UTP14A small subunit processome component	3.11	2
sp	Q9Y315	51071	DERA	deoxyribose-phosphate aldolase (putative)	24.21	5
sp	Q6YN16	84263	HSDL2	hydroxysteroid dehydrogenase like 2	25.6	7
sp	Q63HN8	57674	RNF213	ring finger protein 213	2.27	5
sp	O60739	10289	EIF1B	eukaryotic translation initiation factor 1B	66.37	2
sp	P41567	10209	EIF1	eukaryotic translation initiation factor 1	66.37	2
sp	P23588	1975	EIF4B	eukaryotic translation initiation factor 4B	37.32	21
sp	P62851	6230	RPS25	ribosomal protein S25	24	4
sp	Q9Y6G9	51143	DYNC1LI1	dynein, cytoplasmic 1, light intermediate chain 1	27.34	8
sp	P10619	5476	CTSA	cathepsin A	27.71	11
sp	P41091	1968	EIF2S3	eukaryotic translation initiation factor 2 subunit gamma	59.32	5
sp	Q53HC9	7260	TSSC1	tumor suppressing subtransferable candidate 1	9.3	2
sp	P46778	6144	RPL21	ribosomal protein L21	21.88	3
sp	Q8WZ74	83992	CTTNBP2	cortactin binding protein 2	2.65	2
sp	Q8IXT5	389677	RBM12B	RNA binding motif protein 12B	6.19	2
sp	Q969U7	56984	PSMG2	proteasome (prosome, macropain) assembly chaperone 2	38.64	4
sp	O00273	1676	DFFA	DNA fragmentation factor, 45kDa, alpha polypeptide	43.5	10
sp	Q15878	777	CACNA1E	calcium channel, voltage-dependent, R type, alpha 1E subunit	2.12	2
sp	P02649	348	APOE	apolipoprotein E	69.4	28
sp	P55036	5710	PSMD4	proteasome 26S subunit, non-ATPase 4	32.1	6
sp	P53814	6525	SMTN	smoothelin	4.69	2
sp	P54920	8775	NAPA	NSF attachment protein alpha	62.37	9
sp	Q96DD0	127495	LRRC39	leucine rich repeat containing 39	17.01	2
sp	P68431	8350	HIST1H3A	histone cluster 1, H3a	39.71	2
sp	Q71DI3	126961	HIST2H3C	histone cluster 2, H3c	39.71	2
sp	P40939	3030	HADHA	hydroxyacyl-CoA dehydrogenase/3-ketoacyl-CoA thiolase/enoyl-CoA hydratase (trifunctional protein), alpha subunit	1.44	2
sp	Q9UQ80	5036	PA2G4	proliferation-associated 2G4	65.74	23
sp	P30085	51727	CMPK1	cytidine/uridine monophosphate kinase 1	61.73	12
sp	Q9H1P3	9885	OSBPL2	oxysterol binding protein like 2	4.79	2
sp	Q01804	54726	OTUD4	OTU deubiquitinase 4	5.03	2
sp	Q14166	23170	TTLL12	tubulin tyrosine ligase like 12	55.75	21
sp	Q6P1X6	414919	C8orf82	chromosome 8 open reading frame 82	15.28	2
sp	Q9NP74	54873	PALMD	palmdelphin	5.63	2
sp	Q9NRD5	9463	PICK1	protein interacting with PRKCA 1	10.12	2
sp	Q6P3W7	55681	SCYL2	SCY1-like, kinase-like 2	7.32	3
sp	O15355	5496	PPM1G	protein phosphatase, Mg2+/Mn2+ dependent 1G	67.03	21
sp	P62857	6234	RPS28	ribosomal protein S28	30.43	2
sp	Q8N1Q1	377677	CA13	carbonic anhydrase XIII	32.82	4
sp	Q01995	6876	TAGLN	transgelin	68.16	15
sp	O75348	9550	ATP6V1G1	ATPase, H+ transporting, lysosomal 13kDa, V1 subunit G1	50.85	4
sp	O43493	10618	TGOLN2	trans-golgi network protein 2	16.25	5
sp	P30419	4836	NMT1	N-myristoyltransferase 1	44.76	14
sp	Q9H0W9	28970	C11orf54	chromosome 11 open reading frame 54	55.56	11
sp	Q9HCE5	57721	METTL14	methyltransferase like 14	10.53	3
sp	Q99497	11315	PARK7	parkinson protein 7	82.01	24
sp	Q92820	8836	GGH	gamma-glutamyl hydrolase	41.82	11
sp	Q9Y2S0	51082	POLR1D	polymerase (RNA) I polypeptide D	29.32	2
sp	O43405	1690	COCH	cochlin	23.09	9
sp	Q07157	7082	TJP1	tight junction protein 1	4	5
sp	P39748	2237	FEN1	flap structure-specific endonuclease 1	43.16	9
sp	P08240	6734	SRPRA	SRP receptor alpha subunit	12.54	4
sp	Q96G03	55276	PGM2	phosphoglucomutase 2	49.51	21
sp	Q9P1Z9	#N/A	-	-	1.82	2
sp	Q8N6H7	84364	ARFGAP2	ADP ribosylation factor GTPase activating protein 2	10.75	4
sp	P50579	10988	METAP2	methionyl aminopeptidase 2	32.22	10
sp	P20674	9377	COX5A	cytochrome c oxidase subunit Va	29.33	2
sp	P53602	4597	MVD	mevalonate diphosphate decarboxylase	66.25	16
sp	Q96MW1	124808	CCDC43	coiled-coil domain containing 43	29.91	3
sp	Q9Y2Q9	28957	MRPS28	mitochondrial ribosomal protein S28	20.32	3
sp	Q29RF7	23244	PDS5A	PDS5 cohesin associated factor A	2.99	2
sp	Q9HA64	79672	FN3KRP	fructosamine 3 kinase related protein	15.21	3
sp	Q8IXB1	54431	DNAJC10	DnaJ heat shock protein family (Hsp40) member C10	2.77	2
sp	Q14694	9100	USP10	ubiquitin specific peptidase 10	11.4	7
sp	P02760	259	AMBP	alpha-1-microglobulin/bikunin precursor	49.15	25
sp	P17900	2760	GM2A	GM2 ganglioside activator	47.15	6
sp	Q96JB5	80279	CDK5RAP3	CDK5 regulatory subunit associated protein 3	39.92	12
sp	P49750	56252	YLPM1	YLP motif containing 1	3.18	3
sp	Q6ZN84	60494	CCDC81	coiled-coil domain containing 81	10.12	2
sp	Q9H2H8	53938	PPIL3	peptidylprolyl isomerase like 3	15.53	2
sp	Q9UKX7	10762	NUP50	nucleoporin 50kDa	8.97	3
sp	Q9Y3L3	23616	SH3BP1	SH3-domain binding protein 1	8.13	3
sp	Q9P0R6	51527	GSKIP	GSK3B interacting protein	38.85	2
sp	P62280	6205	RPS11	ribosomal protein S11	46.2	7
sp	Q14554	10954	PDIA5	protein disulfide isomerase family A member 5	12.91	4
sp	P49441	3628	INPP1	inositol polyphosphate-1-phosphatase	26.82	6
sp	Q9H3U1	55898	UNC45A	unc-45 myosin chaperone A	20.23	10
sp	P04233	972	CD74	CD74 molecule	8.45	2
sp	Q96IU4	84836	ABHD14B	abhydrolase domain containing 14B	37.62	6
sp	P61916	10577	NPC2	Niemann-Pick disease, type C2	70.2	9
sp	Q9P265	57609	DIP2B	disco interacting protein 2 homolog B	5.39	5
sp	Q96HE7	30001	ERO1A	endoplasmic reticulum oxidoreductase alpha	39.32	11
sp	Q9Y490	7094	TLN1	talin 1	58.8	88
sp	Q9Y4G6	83660	TLN2	talin 2	7.2	4
sp	Q8N9T8	65095	KRI1	KRI1 homolog	5.55	2
sp	P19838	4790	NFKB1	nuclear factor of kappa light polypeptide gene enhancer in B-cells 1	6.92	4
sp	Q9C0I1	54545	MTMR12	myotubularin related protein 12	6.43	3
sp	Q6P2E9	23644	EDC4	enhancer of mRNA decapping 4	4.5	4
sp	O95881	51060	TXNDC12	thioredoxin domain containing 12 (endoplasmic reticulum)	53.49	5
sp	Q8N4P3	374659	HDDC3	HD domain containing 3	23.46	3
sp	Q07020	6141	RPL18	ribosomal protein L18	18.09	3
sp	A6NNT2	342346	C16orf96	chromosome 16 open reading frame 96	6.4	3
sp	P40616	400	ARL1	ADP ribosylation factor like GTPase 1	16.57	2
sp	Q9UBQ5	27335	EIF3K	eukaryotic translation initiation factor 3 subunit K	56.88	9
sp	Q8WXH0	23224	SYNE2	spectrin repeat containing, nuclear envelope 2	0.9	3
sp	Q4G0N4	133686	NADK2	NAD kinase 2, mitochondrial	9.28	2
sp	Q9UQ13	8036	SHOC2	SHOC2 leucine-rich repeat scaffold protein	17.18	3
sp	Q9BW71	8479	HIRIP3	HIRA interacting protein 3	7.91	2
sp	P49419	501	ALDH7A1	aldehyde dehydrogenase 7 family member A1	60.3	22
sp	P01024	718	C3	complement component 3	85.03	159
sp	Q16630	11052	CPSF6	cleavage and polyadenylation specific factor 6	18.51	8
sp	O43617	27095	TRAPPC3	trafficking protein particle complex 3	10	2
sp	P62906	4736	RPL10A	ribosomal protein L10a	59.45	15
sp	Q5HYW3	340526	RGAG4	retrotransposon gag domain containing 4	4.22	3
sp	Q8NCW5	128240	APOA1BP	apolipoprotein A-I binding protein	62.15	11
sp	Q13263	10155	TRIM28	tripartite motif containing 28	62.4	30
sp	P49721	5690	PSMB2	proteasome subunit beta 2	65.17	14
sp	P03950	283	ANG	angiogenin, ribonuclease, RNase A family, 5	54.42	9
sp	P57059	150094	SIK1	salt inducible kinase 1	4.09	2
sp	P02766	7276	TTR	transthyretin	79.59	10
sp	P09661	6627	SNRPA1	small nuclear ribonucleoprotein polypeptide A'	53.73	8
sp	O15050	9881	TRANK1	tetratricopeptide repeat and ankyrin repeat containing 1	1.16	2
sp	Q16822	5106	PCK2	phosphoenolpyruvate carboxykinase 2 (mitochondrial)	65.94	31
sp	Q9UKV3	22985	ACIN1	apoptotic chromatin condensation inducer 1	14.24	13
sp	Q92616	10985	GCN1	GCN1, eIF2 alpha kinase activator homolog	5.95	9
sp	Q9H3Z7	140701	ABHD16B	abhydrolase domain containing 16B	8.96	2
sp	Q8IZU2	116966	WDR17	WD repeat domain 17	3.63	2
sp	P09110	30	ACAA1	acetyl-CoA acyltransferase 1	53.3	14
sp	P02671	2243	FGA	fibrinogen alpha chain	59.01	46
sp	Q08257	1429	CRYZ	crystallin zeta	70.82	16
sp	Q96EU7	29071	C1GALT1C1	C1GALT1 specific chaperone 1	10.38	2
sp	P62333	5706	PSMC6	proteasome 26S subunit, ATPase 6	58.1	18
sp	Q9NSD9	10056	FARSB	phenylalanyl-tRNA synthetase beta subunit	28.01	13
sp	P38606	523	ATP6V1A	ATPase, H+ transporting, lysosomal 70kDa, V1 subunit A	47	15
sp	P35606	9276	COPB2	coatomer protein complex subunit beta 2 (beta prime)	63.69	37
sp	P62841	6209	RPS15	ribosomal protein S15	55.86	5
sp	P22033	4594	MUT	methylmalonyl-CoA mutase	8.93	4
sp	Q9H9A6	55631	LRRC40	leucine rich repeat containing 40	7.64	2
sp	P13639	1938	EEF2	eukaryotic translation elongation factor 2	78.32	67
sp	Q15029	9343	EFTUD2	elongation factor Tu GTP binding domain containing 2	35.08	20
sp	P35998	5701	PSMC2	proteasome 26S subunit, ATPase 2	56.35	20
sp	Q86WA6	670	BPHL	biphenyl hydrolase-like (serine hydrolase)	28.52	4
sp	Q6UXN9	80335	WDR82	WD repeat domain 82	28.75	5
sp	O14562	56061	UBFD1	ubiquitin family domain containing 1	45.95	11
sp	Q93099	3081	HGD	homogentisate 1,2-dioxygenase	62.47	17
sp	P18124	6129	RPL7	ribosomal protein L7	34.68	6
sp	P10606	1329	COX5B	cytochrome c oxidase subunit Vb	39.53	4
sp	P08865	3921	RPSA	ribosomal protein SA	58.31	15
sp	P21291	1465	CSRP1	cysteine and glycine rich protein 1	64.25	8
sp	Q9NZ32	55860	ACTR10	actin-related protein 10 homolog (S. cerevisiae)	13.91	2
sp	Q15459	10291	SF3A1	splicing factor 3a subunit 1	37.83	24
sp	Q9BSH4	51204	TACO1	translational activator of mitochondrially encoded cytochrome c oxidase I	27.61	4
sp	Q8WVM8	23256	SCFD1	sec1 family domain containing 1	77.1	29
sp	P33240	1478	CSTF2	cleavage stimulation factor, 3' pre-RNA, subunit 2	18.2	4
sp	P05543	6906	SERPINA7	serpin peptidase inhibitor, clade A (alpha-1 antiproteinase, antitrypsin), member 7	44.82	14
sp	P05546	3053	SERPIND1	serpin peptidase inhibitor, clade D (heparin cofactor), member 1	58.12	23
sp	P09960	4048	LTA4H	leukotriene A4 hydrolase	74.8	37
sp	P51659	3295	HSD17B4	hydroxysteroid (17-beta) dehydrogenase 4	25.27	10
sp	Q6ZU80	145508	CEP128	centrosomal protein 128kDa	6.03	2
sp	P04075	226	ALDOA	aldolase, fructose-bisphosphate A	84.62	34
sp	P09972	230	ALDOC	aldolase, fructose-bisphosphate C	66.48	15
sp	Q96FJ2	140735	DYNLL2	dynein, light chain, LC8-type 2	57.3	2
sp	P48637	2937	GSS	glutathione synthetase	45.15	17
sp	P18669	5223	PGAM1	phosphoglycerate mutase 1	76.77	11
sp	Q8IYB7	129563	DIS3L2	DIS3 like 3'-5' exoribonuclease 2	3.05	2
sp	Q15427	10262	SF3B4	splicing factor 3b subunit 4	14.15	4
sp	Q9H832	65264	UBE2Z	ubiquitin conjugating enzyme E2Z	26.27	7
sp	Q2TAA2	285148	IAH1	isoamyl acetate-hydrolyzing esterase 1 homolog	14.52	2
sp	O15164	8805	TRIM24	tripartite motif containing 24	2.57	2
sp	Q92736	6262	RYR2	ryanodine receptor 2	1.75	4
sp	Q6P2Q9	10594	PRPF8	pre-mRNA processing factor 8	7.62	10
sp	O95373	10527	IPO7	importin 7	47.4	30
sp	Q00653	4791	NFKB2	nuclear factor of kappa light polypeptide gene enhancer in B-cells 2 (p49/p100)	5.22	3
sp	Q9UPN7	22870	PPP6R1	protein phosphatase 6 regulatory subunit 1	5.22	2
sp	Q9NUY8	55773	TBC1D23	TBC1 domain family member 23	14.31	4
sp	P82921	54460	MRPS21	mitochondrial ribosomal protein S21	26.44	2
sp	Q9UJT9	23194	FBXL7	F-box and leucine-rich repeat protein 7	12.63	2
sp	P62304	6635	SNRPE	small nuclear ribonucleoprotein polypeptide E	39.13	2
sp	Q9BY42	51507	RTFDC1	replication termination factor 2 domain containing 1	14.38	3
sp	A6NC05	401207	C5orf63	chromosome 5 open reading frame 63	30.43	2
sp	Q5T7R7	284546	C1orf185	chromosome 1 open reading frame 185	13.57	2
sp	P22061	5110	PCMT1	protein-L-isoaspartate (D-aspartate) O-methyltransferase	82.82	13
sp	P25787	5683	PSMA2	proteasome subunit alpha 2	46.58	9
sp	P40763	6774	STAT3	signal transducer and activator of transcription 3 (acute-phase response factor)	49.87	19
sp	P19971	1890	TYMP	thymidine phosphorylase	8.09	2
sp	P51649	7915	ALDH5A1	aldehyde dehydrogenase 5 family member A1	35.33	11
sp	Q92530	9491	PSMF1	proteasome inhibitor subunit 1	48.34	8
sp	P26885	2286	FKBP2	FK506 binding protein 2	38.03	3
sp	Q9UBC2	58513	EPS15L1	epidermal growth factor receptor pathway substrate 15-like 1	2.43	2
sp	O60763	8615	USO1	USO1 vesicle transport factor	60.29	37
sp	Q6UN15	81608	FIP1L1	factor interacting with PAPOLA and CPSF1	5.05	2
sp	P32969	6133	RPL9	ribosomal protein L9	60.94	7
sp	P06454	5757	PTMA	prothymosin, alpha	52.25	11
sp	P20290	689	BTF3	basic transcription factor 3	56.8	10
sp	Q4KMP7	26000	TBC1D10B	TBC1 domain family member 10B	5.32	2
sp	P68402	5049	PAFAH1B2	platelet activating factor acetylhydrolase 1b catalytic subunit 2	69.87	9
sp	O43660	5356	PLRG1	pleiotropic regulator 1	16.93	5
sp	Q09161	4686	NCBP1	nuclear cap binding protein subunit 1	25.44	10
sp	P22102	2618	GART	phosphoribosylglycinamide formyltransferase, phosphoribosylglycinamide synthetase, phosphoribosylaminoimidazole synthetase	42.97	29
sp	Q9UBU9	10482	NXF1	nuclear RNA export factor 1	3.55	2
sp	Q9H993	79624	ARMT1	acidic residue methyltransferase 1	73.47	16
sp	Q15345	10489	LRRC41	leucine rich repeat containing 41	7.64	4
sp	Q96EI5	79921	TCEAL4	transcription elongation factor A (SII)-like 4	33.49	6
sp	P25705	498	ATP5A1	ATP synthase, H+ transporting, mitochondrial F1 complex, alpha subunit 1, cardiac muscle	10.67	4
sp	Q96RS6	84955	NUDCD1	NudC domain containing 1	36.71	13
sp	P49588	16	AARS	alanyl-tRNA synthetase	72.93	53
sp	P22612	5568	PRKACG	protein kinase cAMP-activated catalytic subunit gamma	18.52	2
sp	Q9HC35	27436	EML4	echinoderm microtubule associated protein like 4	62.59	48
sp	Q9Y5R5	10655	DMRT2	doublesex and mab-3 related transcription factor 2	11.05	2
sp	Q9P016	29087	THYN1	thymocyte nuclear protein 1	15.56	3
sp	P18085	378	ARF4	ADP ribosylation factor 4	61.67	6
sp	P84085	381	ARF5	ADP ribosylation factor 5	45.56	2
sp	P28062	5696	PSMB8	proteasome subunit beta 8	20.65	4
sp	P28074	5693	PSMB5	proteasome subunit beta 5	51.33	14
sp	Q9H7D7	80232	WDR26	WD repeat domain 26	9.08	3
sp	O60664	10226	PLIN3	perilipin 3	67.74	20
sp	Q8IYB3	10250	SRRM1	serine/arginine repetitive matrix 1	4.87	3
sp	Q53EL6	27250	PDCD4	programmed cell death 4 (neoplastic transformation inhibitor)	33.69	11
sp	P15144	290	ANPEP	alanyl aminopeptidase, membrane	18.3	11
sp	Q8IWB7	57590	WDFY1	WD repeat and FYVE domain containing 1	8.54	3
sp	P35754	2745	GLRX	glutaredoxin	70.75	7
sp	P00995	6690	SPINK1	serine peptidase inhibitor, Kazal type 1	22.78	2
sp	Q96FW1	55611	OTUB1	OTU deubiquitinase, ubiquitin aldehyde binding 1	69.37	14
sp	Q9BZE9	79058	ASPSCR1	alveolar soft part sarcoma chromosome region, candidate 1	39.96	17
sp	Q96CW1	1173	AP2M1	adaptor related protein complex 2 mu 1 subunit	20.46	4
sp	Q96PD7	84649	DGAT2	diacylglycerol O-acyltransferase 2	4.64	2
sp	P07307	433	ASGR2	asialoglycoprotein receptor 2	32.48	5
sp	P33316	1854	DUT	deoxyuridine triphosphatase	11.51	2
sp	Q9ULI0	54454	ATAD2B	ATPase family, AAA domain containing 2B	2.13	2
sp	Q9Y6W3	23473	CAPN7	calpain 7	10.58	5
sp	Q9BQT9	9746	CLSTN3	calsyntenin 3	23.74	13
sp	P29279	1490	CTGF	connective tissue growth factor	61.32	20
sp	O43148	8731	RNMT	RNA (guanine-7-) methyltransferase	15.97	6
sp	P30405	10105	PPIF	peptidylprolyl isomerase F	48.31	7
sp	Q92890	7353	UFD1L	ubiquitin fusion degradation 1 like (yeast)	29.32	6
sp	Q8TBZ2	84073	MYCBPAP	MYCBP associated protein	5.28	2
sp	O95456	8624	PSMG1	proteasome (prosome, macropain) assembly chaperone 1	15.28	3
sp	Q6YP21	56267	CCBL2	cysteine conjugate-beta lyase 2	11.23	3
sp	Q8IVG5	219285	SAMD9L	sterile alpha motif domain containing 9-like	4.36	4
sp	Q96KR1	51663	ZFR	zinc finger RNA binding protein	9.22	8
sp	Q15018	23172	FAM175B	family with sequence similarity 175 member B	5.06	2
sp	O00515	3898	LAD1	ladinin 1	28.82	10
sp	P23378	2731	GLDC	glycine dehydrogenase (decarboxylating)	9.02	5
sp	Q99615	7266	DNAJC7	DnaJ heat shock protein family (Hsp40) member C7	18.83	8
sp	P62826	5901	RAN	RAN, member RAS oncogene family	47.69	13
sp	Q96EU6	88745	RRP36	ribosomal RNA processing 36	9.65	2
sp	P00966	445	ASS1	argininosuccinate synthase 1	51.7	16
sp	Q9HAV4	57510	XPO5	exportin 5	45.76	31
sp	Q03167	7049	TGFBR3	transforming growth factor beta receptor III	14.22	7
sp	Q9UBT2	10054	UBA2	ubiquitin like modifier activating enzyme 2	66.72	36
sp	Q9UH62	51566	ARMCX3	armadillo repeat containing, X-linked 3	14.51	2
sp	Q02878	6128	RPL6	ribosomal protein L6	41.67	14
sp	Q96N23	144535	CFAP54	cilia and flagella associated 54	1.23	2
sp	Q86TI2	91039	DPP9	dipeptidyl-peptidase 9	4.17	3
sp	O95989	11165	NUDT3	nudix hydrolase 3	15.7	2
sp	Q9NP61	26286	ARFGAP3	ADP ribosylation factor GTPase activating protein 3	12.6	5
sp	Q9NUB1	84532	ACSS1	acyl-CoA synthetase short-chain family member 1	9.14	3
sp	O95793	6780	STAU1	staufen double-stranded RNA binding protein 1	28.77	12
sp	Q9Y333	57819	LSM2	LSM2 homolog, U6 small nuclear RNA and mRNA degradation associated	75.79	5
sp	Q9C0E2	64328	XPO4	exportin 4	6.08	3
sp	P02786	7037	TFRC	transferrin receptor	6.18	3
sp	P53985	6566	SLC16A1	solute carrier family 16 (monocarboxylate transporter), member 1	11.8	2
sp	Q96I15	51540	SCLY	selenocysteine lyase	27.64	7
sp	Q9H939	9050	PSTPIP2	proline-serine-threonine phosphatase interacting protein 2	12.28	2
sp	P49354	2339	FNTA	farnesyltransferase, CAAX box, alpha	21.37	6
sp	O60303	23247	KIAA0556	KIAA0556	3.21	2
sp	Q08945	6749	SSRP1	structure specific recognition protein 1	35.26	21
sp	Q9NZJ4	26278	SACS	sacsin molecular chaperone	1.27	3
sp	P59923	353274	ZNF445	zinc finger protein 445	4.27	3
sp	O14776	10915	TCERG1	transcription elongation regulator 1	11.75	12
sp	Q02224	1062	CENPE	centromere protein E	2.3	3
sp	O76061	8614	STC2	stanniocalcin 2	33.77	6
sp	Q2TAY7	55234	SMU1	smu-1 suppressor of mec-8 and unc-52 homolog (C. elegans)	30.41	9
sp	Q5GH72	343702	XKR7	X-linked Kx blood group related 7	9.84	2
sp	Q9H0C8	80895	ILKAP	ILK associated serine/threonine phosphatase	25.77	6
sp	Q7Z7A1	11064	CNTRL	centriolin	2.37	2
sp	Q14203	1639	DCTN1	dynactin subunit 1	24.19	16
sp	P50053	3795	KHK	ketohexokinase	38.59	7
sp	Q13155	7965	AIMP2	aminoacyl tRNA synthetase complex-interacting multifunctional protein 2	55.63	11
sp	O43583	8562	DENR	density-regulated protein	37.88	7
sp	P25054	324	APC	adenomatous polyposis coli	2.11	3
sp	P61086	3093	UBE2K	ubiquitin conjugating enzyme E2K	70.5	12
sp	Q9NYB0	54386	TERF2IP	telomeric repeat binding factor 2, interacting protein	20.8	4
sp	Q9BSH5	81932	HDHD3	haloacid dehalogenase like hydrolase domain containing 3	17.13	2
sp	Q2M2H8	93432	MGAM2	maltase-glucoamylase 2 (putative)	1.79	3
sp	P62942	2280	FKBP1A	FK506 binding protein 1A	73.15	9
sp	P07737	5216	PFN1	profilin 1	77.14	14
sp	Q8NE71	23	ABCF1	ATP binding cassette subfamily F member 1	24.26	12
sp	Q15404	6251	RSU1	Ras suppressor protein 1	51.99	7
sp	O00267	6829	SUPT5H	SPT5 homolog, DSIF elongation factor subunit	4.88	4
sp	Q13907	3422	IDI1	isopentenyl-diphosphate delta isomerase 1	67.4	12
sp	P62310	27258	LSM3	LSM3 homolog, U6 small nuclear RNA and mRNA degradation associated	52.94	4
sp	P27635	6134	RPL10	ribosomal protein L10	33.18	3
sp	Q14320	9130	FAM50A	family with sequence similarity 50 member A	15.34	4
[truncated: 642 more rows]
