# Supplementary material for: A secretome profile indicative of oleate-induced proliferation of HepG2 hepatocellular carcinoma cells
Source: Exp Mol Med. 2018 Aug 3;50(8):93. doi: 10.1038/s12276-018-0120-3 (PMC6076227; doi:10.1038/s12276-018-0120-3)
Supplement: Supplementary file 4 — Supplementary Table S4 [file 12276_2018_120_MOESM4_ESM.xlsx]

## Sheet: Sheet1
Supplementary Table S4. GOBPs represented by the 1,766 secreted protein-encoding genes overlapping with those detected in the previous secretome studies.
Term ID	Description	Count	P value
GO:0016032	viral process	259	7.5008e-68
GO:0044419	interspecies interaction between organisms	266	1.64284e-67
GO:0044403	symbiosis, encompassing mutualism through parasitism	266	1.64284e-67
GO:0044764	multi-organism cellular process	261	2.0047e-67
GO:0019752	carboxylic acid metabolic process	286	1.72972e-59
GO:0006520	cellular amino acid metabolic process	179	9.14244e-59
GO:0043436	oxoacid metabolic process	301	2.59788e-56
GO:0006082	organic acid metabolic process	302	1.96268e-55
GO:0001887	selenium compound metabolic process	81	4.29129e-52
GO:0043603	cellular amide metabolic process	255	1.40769e-48
GO:0010608	posttranscriptional regulation of gene expression	157	1.45922e-46
GO:1901605	alpha-amino acid metabolic process	137	1.54201e-45
GO:0009057	macromolecule catabolic process	283	3.39515e-45
GO:0006518	peptide metabolic process	213	6.09165e-45
GO:0016071	mRNA metabolic process	190	7.94279e-45
GO:0019439	aromatic compound catabolic process	154	1.14437e-42
GO:1901361	organic cyclic compound catabolic process	160	1.33817e-42
GO:0044270	cellular nitrogen compound catabolic process	149	1.21721e-40
GO:0006575	cellular modified amino acid metabolic process	123	2.29672e-40
GO:0044265	cellular macromolecule catabolic process	237	3.22662e-40
GO:0009069	serine family amino acid metabolic process	75	3.45685e-40
GO:1901566	organonitrogen compound biosynthetic process	297	1.14713e-39
GO:0046700	heterocycle catabolic process	147	2.57236e-39
GO:0043043	peptide biosynthetic process	178	1.87048e-38
GO:0016482	cytoplasmic transport	272	3.82468e-38
GO:0016259	selenocysteine metabolic process	61	4.26442e-38
GO:0034655	nucleobase-containing compound catabolic process	136	6.44595e-38
GO:0000184	nuclear-transcribed mRNA catabolic process, nonsense-mediated decay	71	8.60089e-38
GO:0006412	translation	172	8.8801e-38
GO:0000956	nuclear-transcribed mRNA catabolic process	91	4.98111e-37
GO:0006401	RNA catabolic process	101	8.22748e-37
GO:0006402	mRNA catabolic process	94	1.81142e-36
GO:0043604	amide biosynthetic process	186	2.72579e-35
GO:0006413	translational initiation	103	3.5953e-35
GO:0072599	establishment of protein localization to endoplasmic reticulum	67	4.39273e-35
GO:0043488	regulation of mRNA stability	72	2.35055e-34
GO:0033036	macromolecule localization	466	1.28189e-33
GO:0046907	intracellular transport	349	1.42908e-33
GO:0043487	regulation of RNA stability	72	1.49507e-33
GO:0045047	protein targeting to ER	64	3.81153e-33
GO:0019058	viral life cycle	138	6.63386e-33
GO:0071822	protein complex subunit organization	351	8.34936e-33
GO:0043933	macromolecular complex subunit organization	446	8.80487e-33
GO:0070972	protein localization to endoplasmic reticulum	70	1.15717e-32
GO:1902582	single-organism intracellular transport	320	1.40224e-32
GO:0006614	SRP-dependent cotranslational protein targeting to membrane	61	3.22762e-31
GO:0070727	cellular macromolecule localization	298	8.47893e-31
GO:0051649	establishment of localization in cell	445	9.31109e-31
GO:0006613	cotranslational protein targeting to membrane	61	1.27659e-30
GO:0034613	cellular protein localization	296	1.8039e-30
GO:0019083	viral transcription	81	5.2787e-30
GO:0065003	macromolecular complex assembly	311	7.03677e-30
GO:0006595	polyamine metabolic process	52	1.20143e-29
GO:0061024	membrane organization	238	2.8066e-29
GO:0019080	viral gene expression	82	8.57122e-29
GO:0008104	protein localization	406	1.40731e-28
GO:0090150	establishment of protein localization to membrane	114	2.33432e-28
GO:1902580	single-organism cellular localization	252	1.34077e-27
GO:0044085	cellular component biogenesis	443	1.36921e-27
GO:0006886	intracellular protein transport	214	1.67068e-27
GO:0044033	multi-organism metabolic process	82	2.88939e-27
GO:0030162	regulation of proteolysis	173	2.97842e-27
GO:0006457	protein folding	87	7.63197e-27
GO:0045184	establishment of protein localization	347	2.12345e-26
GO:0032984	macromolecular complex disassembly	102	2.24711e-26
GO:0010033	response to organic substance	472	4.7064e-26
GO:0006508	proteolysis	298	1.00558e-25
GO:0043241	protein complex disassembly	99	1.39582e-25
GO:0070887	cellular response to chemical stimulus	452	1.55399e-25
GO:0033365	protein localization to organelle	191	1.78831e-25
GO:0044802	single-organism membrane organization	197	1.90652e-25
GO:0043624	cellular protein complex disassembly	93	4.06858e-25
GO:0000375	RNA splicing, via transesterification reactions	93	7.2962e-25
GO:0006521	regulation of cellular amino acid metabolic process	42	9.84956e-25
GO:0000398	mRNA splicing, via spliceosome	92	1.00154e-24
GO:0000377	RNA splicing, via transesterification reactions with bulged adenosine as nucleophile	92	1.00154e-24
GO:0044712	single-organism catabolic process	251	1.06037e-24
GO:0022411	cellular component disassembly	169	2.30504e-24
GO:0048002	antigen processing and presentation of peptide antigen	74	3.06639e-24
GO:0072657	protein localization to membrane	128	3.36594e-24
GO:0072594	establishment of protein localization to organelle	155	4.96853e-24
GO:0002478	antigen processing and presentation of exogenous peptide antigen	69	8.69787e-24
GO:0022607	cellular component assembly	402	1.38533e-23
GO:0019884	antigen processing and presentation of exogenous antigen	70	2.24286e-23
GO:0015031	protein transport	319	3.32696e-23
GO:0002474	antigen processing and presentation of peptide antigen via MHC class I	52	3.56562e-23
GO:0032268	regulation of cellular protein metabolic process	396	5.76846e-23
GO:0072422	signal transduction involved in DNA damage checkpoint	42	5.86435e-23
GO:0072401	signal transduction involved in DNA integrity checkpoint	42	5.86435e-23
GO:0019882	antigen processing and presentation	81	9.83206e-23
GO:0006612	protein targeting to membrane	72	1.23176e-22
GO:0072395	signal transduction involved in cell cycle checkpoint	42	1.24641e-22
GO:0008380	RNA splicing	106	1.33618e-22
GO:0051186	cofactor metabolic process	104	1.38882e-22
GO:0016192	vesicle-mediated transport	259	3.25749e-22
GO:1901700	response to oxygen-containing compound	288	4.35338e-22
GO:0033238	regulation of cellular amine metabolic process	46	8.90497e-22
GO:0072431	signal transduction involved in mitotic G1 DNA damage checkpoint	40	9.08477e-22
GO:1902400	intracellular signal transduction involved in G1 DNA damage checkpoint	40	9.08477e-22
GO:0006414	translational elongation	74	1.03868e-21
GO:1902403	signal transduction involved in mitotic DNA integrity checkpoint	40	1.91283e-21
GO:0072413	signal transduction involved in mitotic cell cycle checkpoint	40	1.91283e-21
GO:1902402	signal transduction involved in mitotic DNA damage checkpoint	40	1.91283e-21
GO:0002479	antigen processing and presentation of exogenous peptide antigen via MHC class I, TAP-dependent	42	2.12465e-21
GO:0051246	regulation of protein metabolic process	411	2.35065e-21
GO:0042590	antigen processing and presentation of exogenous peptide antigen via MHC class I	43	2.89018e-21
GO:0033554	cellular response to stress	342	3.51429e-21
GO:0051439	regulation of ubiquitin-protein ligase activity involved in mitotic cell cycle	48	3.58078e-21
GO:0009725	response to hormone	209	3.73535e-21
GO:0034622	cellular macromolecular complex assembly	184	4.90939e-21
GO:0006977	DNA damage response, signal transduction by p53 class mediator resulting in cell cycle arrest	39	5.1791e-21
GO:0051436	negative regulation of ubiquitin-protein ligase activity involved in mitotic cell cycle	45	8.02982e-21
GO:0051352	negative regulation of ligase activity	47	9.8743e-21
GO:0038061	NIK/NF-kappaB signaling	49	1.05819e-20
GO:0051437	positive regulation of ubiquitin-protein ligase activity involved in regulation of mitotic cell cycle transition	41	1.13834e-20
GO:2000060	positive regulation of protein ubiquitination involved in ubiquitin-dependent protein catabolic process	45	1.42634e-20
GO:0055086	nucleobase-containing small molecule metabolic process	158	3.10807e-20
GO:0051444	negative regulation of ubiquitin-protein transferase activity	46	4.64531e-20
GO:0006417	regulation of translation	87	7.66571e-20
GO:0006415	translational termination	64	8.14684e-20
GO:0034248	regulation of cellular amide metabolic process	92	8.33552e-20
GO:0006605	protein targeting	152	1.21202e-19
GO:0032269	negative regulation of cellular protein metabolic process	199	1.26685e-19
GO:0022613	ribonucleoprotein complex biogenesis	101	2.21983e-19
GO:0031571	mitotic G1 DNA damage checkpoint	40	3.94779e-19
GO:0051128	regulation of cellular component organization	368	5.09866e-19
GO:0051340	regulation of ligase activity	54	5.43678e-19
GO:0044282	small molecule catabolic process	85	6.46833e-19
GO:0044819	mitotic G1/S transition checkpoint	40	7.18267e-19
GO:0044783	G1 DNA damage checkpoint	40	7.18267e-19
GO:0042770	signal transduction in response to DNA damage	52	7.66997e-19
GO:0009719	response to endogenous stimulus	290	8.00464e-19
GO:0031145	anaphase-promoting complex-dependent proteasomal ubiquitin-dependent protein catabolic process	49	1.16724e-18
GO:2000058	regulation of protein ubiquitination involved in ubiquitin-dependent protein catabolic process	45	1.60434e-18
GO:0051443	positive regulation of ubiquitin-protein transferase activity	45	1.60434e-18
GO:0051248	negative regulation of protein metabolic process	205	2.23377e-18
GO:0006576	cellular biogenic amine metabolic process	65	2.80157e-18
GO:0051438	regulation of ubiquitin-protein transferase activity	53	3.10527e-18
GO:0006396	RNA processing	166	3.15027e-18
GO:0006397	mRNA processing	110	3.77889e-18
GO:0010243	response to organonitrogen compound	189	4.06016e-18
GO:0006732	coenzyme metabolic process	86	4.36032e-18
GO:0044106	cellular amine metabolic process	71	5.2863e-18
GO:0002223	stimulatory C-type lectin receptor signaling pathway	50	8.07512e-18
GO:1901657	glycosyl compound metabolic process	100	8.75373e-18
GO:0042180	cellular ketone metabolic process	78	9.77845e-18
GO:0071826	ribonucleoprotein complex subunit organization	67	1.13352e-17
GO:0022618	ribonucleoprotein complex assembly	65	1.2158e-17
GO:0009308	amine metabolic process	72	1.39596e-17
GO:0051351	positive regulation of ligase activity	45	1.63867e-17
GO:0055114	oxidation-reduction process	199	1.68623e-17
GO:0010035	response to inorganic substance	118	1.70154e-17
GO:0006753	nucleoside phosphate metabolic process	142	1.84819e-17
GO:0002220	innate immune response activating cell surface receptor signaling pathway	50	2.60388e-17
GO:1901698	response to nitrogen compound	198	5.33971e-17
GO:0048010	vascular endothelial growth factor receptor signaling pathway	82	5.52308e-17
GO:0043434	response to peptide hormone	131	8.40746e-17
GO:0071158	positive regulation of cell cycle arrest	41	8.86245e-17
GO:0044774	mitotic DNA integrity checkpoint	45	1.39915e-16
GO:0002576	platelet degranulation	40	1.49582e-16
GO:0006461	protein complex assembly	239	1.73684e-16
GO:0070271	protein complex biogenesis	239	1.73684e-16
GO:0050790	regulation of catalytic activity	362	1.9182e-16
GO:0009117	nucleotide metabolic process	139	2.1668e-16
GO:0080134	regulation of response to stress	256	4.32546e-16
GO:1903362	regulation of cellular protein catabolic process	77	4.48825e-16
GO:0044723	single-organism carbohydrate metabolic process	160	4.69606e-16
GO:0019637	organophosphate metabolic process	197	4.93482e-16
GO:0006796	phosphate-containing compound metabolic process	445	5.28078e-16
GO:0044773	mitotic DNA damage checkpoint	43	5.43565e-16
GO:0030330	DNA damage response, signal transduction by p53 class mediator	45	5.80156e-16
GO:0052547	regulation of peptidase activity	97	6.19515e-16
GO:0044770	cell cycle phase transition	114	6.26391e-16
GO:1901135	carbohydrate derivative metabolic process	234	6.58798e-16
GO:0010941	regulation of cell death	261	6.59043e-16
GO:0005975	carbohydrate metabolic process	187	6.95496e-16
GO:0006081	cellular aldehyde metabolic process	37	8.06286e-16
GO:1903050	regulation of proteolysis involved in cellular protein catabolic process	73	8.08059e-16
GO:0008219	cell death	315	9.75193e-16
GO:0016265	death	315	9.75193e-16
GO:1901652	response to peptide	134	9.95929e-16
GO:0042176	regulation of protein catabolic process	97	1.23515e-15
GO:0044772	mitotic cell cycle phase transition	109	1.42699e-15
GO:0030029	actin filament-based process	132	1.90026e-15
GO:0010565	regulation of cellular ketone metabolic process	62	1.92861e-15
GO:0012501	programmed cell death	301	2.13134e-15
GO:0060548	negative regulation of cell death	175	2.317e-15
GO:1901701	cellular response to oxygen-containing compound	193	2.55085e-15
GO:0043067	regulation of programmed cell death	247	2.74329e-15
GO:0052548	regulation of endopeptidase activity	92	3.23238e-15
GO:0009116	nucleoside metabolic process	92	3.23238e-15
GO:0032868	response to insulin	105	3.26038e-15
GO:0031397	negative regulation of protein ubiquitination	51	3.33598e-15
GO:1901565	organonitrogen compound catabolic process	89	3.33966e-15
GO:0032869	cellular response to insulin stimulus	97	3.38931e-15
GO:0046395	carboxylic acid catabolic process	66	4.8287e-15
GO:0016054	organic acid catabolic process	66	4.8287e-15
GO:0031329	regulation of cellular catabolic process	141	5.71105e-15
GO:0042981	regulation of apoptotic process	244	7.3359e-15
GO:0071310	cellular response to organic substance	350	9.13688e-15
GO:0072524	pyridine-containing compound metabolic process	47	9.77212e-15
GO:0000278	mitotic cell cycle	180	1.04231e-14
GO:1903321	negative regulation of protein modification by small protein conjugation or removal	52	1.59514e-14
GO:0030036	actin cytoskeleton organization	114	1.60659e-14
GO:2000134	negative regulation of G1/S transition of mitotic cell cycle	41	1.83162e-14
GO:0007093	mitotic cell cycle checkpoint	56	1.85835e-14
GO:0050852	T cell receptor signaling pathway	54	2.04056e-14
GO:0009894	regulation of catabolic process	155	2.08591e-14
GO:0031570	DNA integrity checkpoint	53	2.09691e-14
GO:0000077	DNA damage checkpoint	51	2.15803e-14
GO:0030163	protein catabolic process	155	2.30156e-14
GO:0045862	positive regulation of proteolysis	88	2.37717e-14
GO:0000082	G1/S transition of mitotic cell cycle	67	2.6687e-14
GO:1903364	positive regulation of cellular protein catabolic process	58	2.76913e-14
GO:0005996	monosaccharide metabolic process	78	2.99595e-14
GO:0006915	apoptotic process	282	3.66087e-14
GO:0048193	Golgi vesicle transport	83	3.66788e-14
GO:0043069	negative regulation of programmed cell death	162	3.96306e-14
GO:1902807	negative regulation of cell cycle G1/S phase transition	41	5.75533e-14
GO:0043086	negative regulation of catalytic activity	160	6.21067e-14
GO:0006418	tRNA aminoacylation for protein translation	27	6.55426e-14
GO:0038093	Fc receptor signaling pathway	90	7.24906e-14
GO:0071156	regulation of cell cycle arrest	43	7.4705e-14
GO:0071375	cellular response to peptide hormone stimulus	109	8.39347e-14
GO:0016052	carbohydrate catabolic process	49	9.61504e-14
GO:0044092	negative regulation of molecular function	194	1.01625e-13
GO:0002429	immune response-activating cell surface receptor signaling pathway	84	1.03693e-13
GO:0033043	regulation of organelle organization	208	1.18048e-13
GO:0065009	regulation of molecular function	407	1.33347e-13
GO:1903052	positive regulation of proteolysis involved in cellular protein catabolic process	54	1.36614e-13
GO:0043066	negative regulation of apoptotic process	159	1.39061e-13
GO:0097485	neuron projection guidance	120	1.51922e-13
GO:0007411	axon guidance	120	1.51922e-13
GO:0007264	small GTPase mediated signal transduction	167	1.89895e-13
GO:0008286	insulin receptor signaling pathway	82	2.1641e-13
GO:1903047	mitotic cell cycle process	158	2.17795e-13
GO:1901653	cellular response to peptide	110	2.60895e-13
GO:0071417	cellular response to organonitrogen compound	132	2.91555e-13
GO:0006888	ER to Golgi vesicle-mediated transport	53	3.21142e-13
GO:0006928	movement of cell or subcellular component	301	3.56638e-13
GO:0044843	cell cycle G1/S phase transition	68	3.59473e-13
GO:0010038	response to metal ion	82	4.26491e-13
GO:0043039	tRNA aminoacylation	27	4.34372e-13
GO:0043038	amino acid activation	27	4.34372e-13
GO:0006974	cellular response to DNA damage stimulus	150	4.90019e-13
GO:0007015	actin filament organization	78	5.59132e-13
GO:0061564	axon development	147	5.59365e-13
GO:0031396	regulation of protein ubiquitination	71	5.72157e-13
GO:0051130	positive regulation of cellular component organization	210	5.94911e-13
GO:0007409	axonogenesis	143	5.98991e-13
GO:0030832	regulation of actin filament length	50	6.66277e-13
GO:0051084	'de novo' posttranslational protein folding	27	7.83191e-13
GO:1903320	regulation of protein modification by small protein conjugation or removal	74	8.35854e-13
GO:0031175	neuron projection development	191	8.65547e-13
GO:0006458	'de novo' protein folding	28	8.7389e-13
GO:1901607	alpha-amino acid biosynthetic process	34	9.99277e-13
GO:2000045	regulation of G1/S transition of mitotic cell cycle	46	1.03777e-12
GO:0090090	negative regulation of canonical Wnt signaling pathway	51	1.05214e-12
GO:0044724	single-organism carbohydrate catabolic process	44	1.05306e-12
GO:1901699	cellular response to nitrogen compound	138	1.19952e-12
GO:0051336	regulation of hydrolase activity	211	1.24868e-12
GO:0031398	positive regulation of protein ubiquitination	54	1.31154e-12
GO:0090263	positive regulation of canonical Wnt signaling pathway	45	1.41211e-12
GO:0000186	activation of MAPKK activity	64	1.54122e-12
GO:0000075	cell cycle checkpoint	65	1.59921e-12
GO:0006446	regulation of translational initiation	33	1.75503e-12
GO:0046496	nicotinamide nucleotide metabolic process	42	1.88405e-12
GO:0019362	pyridine nucleotide metabolic process	42	1.88405e-12
GO:0008064	regulation of actin polymerization or depolymerization	49	2.05104e-12
GO:0048667	cell morphogenesis involved in neuron differentiation	152	2.05866e-12
GO:0000904	cell morphogenesis involved in differentiation	184	2.18881e-12
GO:0046128	purine ribonucleoside metabolic process	77	2.24984e-12
GO:0032870	cellular response to hormone stimulus	138	2.2608e-12
GO:0046365	monosaccharide catabolic process	29	2.51631e-12
GO:1903322	positive regulation of protein modification by small protein conjugation or removal	56	2.63092e-12
GO:0019318	hexose metabolic process	66	2.94612e-12
GO:0045732	positive regulation of protein catabolic process	67	3.60911e-12
GO:0042278	purine nucleoside metabolic process	77	3.70239e-12
GO:0071495	cellular response to endogenous stimulus	212	4.07095e-12
GO:0009119	ribonucleoside metabolic process	81	4.2958e-12
GO:1901991	negative regulation of mitotic cell cycle phase transition	51	4.71494e-12
GO:0044257	cellular protein catabolic process	129	5.31042e-12
GO:0008154	actin polymerization or depolymerization	52	5.37849e-12
GO:1901988	negative regulation of cell cycle phase transition	53	6.04406e-12
GO:0006900	membrane budding	42	6.33323e-12
GO:0042787	protein ubiquitination involved in ubiquitin-dependent protein catabolic process	56	6.38798e-12
GO:0007596	blood coagulation	112	6.43679e-12
GO:0051493	regulation of cytoskeleton organization	91	6.44432e-12
GO:0007265	Ras protein signal transduction	99	7.4991e-12
GO:0048812	neuron projection morphogenesis	155	7.82396e-12
GO:0040011	locomotion	279	8.91314e-12
GO:0018279	protein N-linked glycosylation via asparagine	64	8.95367e-12
GO:0072331	signal transduction by p53 class mediator	51	9.65393e-12
GO:0018196	peptidyl-asparagine modification	64	1.08101e-11
GO:1901990	regulation of mitotic cell cycle phase transition	66	1.09044e-11
GO:0009063	cellular amino acid catabolic process	41	1.15163e-11
GO:1902806	regulation of cell cycle G1/S phase transition	46	1.21672e-11
GO:0009123	nucleoside monophosphate metabolic process	67	1.29988e-11
GO:0007346	regulation of mitotic cell cycle	101	1.33083e-11
GO:0090068	positive regulation of cell cycle process	64	1.56931e-11
GO:0002253	activation of immune response	109	1.57954e-11
GO:0007599	hemostasis	113	1.63817e-11
GO:0051603	proteolysis involved in cellular protein catabolic process	123	1.78346e-11
GO:1901987	regulation of cell cycle phase transition	69	1.78977e-11
GO:0006897	endocytosis	121	1.82747e-11
GO:0033209	tumor necrosis factor-mediated signaling pathway	49	1.93839e-11
GO:0007049	cell cycle	258	1.9674e-11
GO:0034612	response to tumor necrosis factor	68	2.17099e-11
GO:0006935	chemotaxis	153	2.2931e-11
GO:0042330	taxis	153	2.2931e-11
GO:0022402	cell cycle process	210	2.33149e-11
GO:0043632	modification-dependent macromolecule catabolic process	114	2.89906e-11
GO:0043085	positive regulation of catalytic activity	240	3.46742e-11
GO:1902589	single-organism organelle organization	365	3.47996e-11
GO:0050817	coagulation	112	3.60336e-11
GO:0007010	cytoskeleton organization	179	3.87423e-11
GO:0010951	negative regulation of endopeptidase activity	61	3.89999e-11
GO:0008652	cellular amino acid biosynthetic process	35	4.6998e-11
GO:0043254	regulation of protein complex assembly	80	5.13832e-11
GO:0038179	neurotrophin signaling pathway	87	5.30794e-11
GO:0006487	protein N-linked glycosylation	64	5.54898e-11
GO:0045861	negative regulation of proteolysis	80	5.93367e-11
GO:0032535	regulation of cellular component size	75	6.03808e-11
GO:0045787	positive regulation of cell cycle	74	7.41848e-11
GO:0006733	oxidoreduction coenzyme metabolic process	42	7.74952e-11
GO:0071363	cellular response to growth factor stimulus	159	7.88384e-11
GO:0010948	negative regulation of cell cycle process	63	7.99517e-11
GO:0030834	regulation of actin filament depolymerization	24	8.59542e-11
GO:0048011	neurotrophin TRK receptor signaling pathway	86	8.62732e-11
GO:0007173	epidermal growth factor receptor signaling pathway	80	9.12467e-11
GO:0007050	cell cycle arrest	62	9.65604e-11
GO:0010466	negative regulation of peptidase activity	62	9.65604e-11
GO:0007169	transmembrane receptor protein tyrosine kinase signaling pathway	158	1.06113e-10
GO:0030168	platelet activation	63	1.13354e-10
GO:0009161	ribonucleoside monophosphate metabolic process	63	1.13354e-10
GO:0009167	purine ribonucleoside monophosphate metabolic process	61	1.16475e-10
GO:0019941	modification-dependent protein catabolic process	111	1.20434e-10
GO:0010564	regulation of cell cycle process	105	1.21764e-10
GO:0051129	negative regulation of cellular component organization	117	1.27106e-10
GO:0030177	positive regulation of Wnt signaling pathway	48	1.37994e-10
GO:0009126	purine nucleoside monophosphate metabolic process	61	1.39109e-10
GO:0045930	negative regulation of mitotic cell cycle	60	1.40314e-10
GO:0046364	monosaccharide biosynthetic process	32	1.42058e-10
GO:0030178	negative regulation of Wnt signaling pathway	53	1.52918e-10
GO:0051668	localization within membrane	33	1.54579e-10
GO:0032970	regulation of actin filament-based process	74	1.57929e-10
GO:0032990	cell part morphogenesis	183	1.74848e-10
GO:0034660	ncRNA metabolic process	97	2.00257e-10
GO:0006790	sulfur compound metabolic process	83	2.16274e-10
GO:0032989	cellular component morphogenesis	241	2.22909e-10
GO:0042060	wound healing	133	2.33994e-10
GO:0038095	Fc-epsilon receptor signaling pathway	72	2.40504e-10
GO:0044283	small molecule biosynthetic process	95	2.45655e-10
GO:0009605	response to external stimulus	371	2.5048e-10
GO:0030030	cell projection organization	236	2.74059e-10
GO:0048666	neuron development	199	2.82259e-10
GO:0006006	glucose metabolic process	56	2.91233e-10
GO:0071356	cellular response to tumor necrosis factor	62	3.23055e-10
GO:0032956	regulation of actin cytoskeleton organization	65	3.43244e-10
GO:0006734	NADH metabolic process	21	3.50641e-10
GO:1902591	single-organism membrane budding	31	3.62496e-10
GO:0031331	positive regulation of cellular catabolic process	92	3.77034e-10
GO:0051656	establishment of organelle localization	75	4.06593e-10
GO:0038127	ERBB signaling pathway	80	4.75906e-10
GO:0044093	positive regulation of molecular function	267	5.29274e-10
GO:0006986	response to unfolded protein	46	5.44372e-10
GO:0061077	chaperone-mediated protein folding	23	6.45295e-10
GO:0070848	response to growth factor	159	6.64723e-10
GO:0048524	positive regulation of viral process	36	7.1691e-10
GO:0010638	positive regulation of organelle organization	126	7.34658e-10
GO:0030041	actin filament polymerization	43	8.10081e-10
GO:0016053	organic acid biosynthetic process	69	9.43404e-10
GO:0046394	carboxylic acid biosynthetic process	69	9.43404e-10
GO:0030833	regulation of actin filament polymerization	41	1.02641e-09
GO:0050851	antigen receptor-mediated signaling pathway	56	1.02741e-09
GO:0051258	protein polymerization	56	1.02741e-09
GO:0000902	cell morphogenesis	228	1.05431e-09
GO:0009112	nucleobase metabolic process	28	1.05845e-09
GO:0006921	cellular component disassembly involved in execution phase of apoptosis	26	1.08938e-09
GO:0043161	proteasome-mediated ubiquitin-dependent protein catabolic process	79	1.14069e-09
GO:0048858	cell projection morphogenesis	177	1.20311e-09
GO:0009896	positive regulation of catabolic process	99	1.36866e-09
GO:1901606	alpha-amino acid catabolic process	33	1.37734e-09
GO:0045087	innate immune response	183	1.38973e-09
GO:0050778	positive regulation of immune response	122	1.43634e-09
GO:0030042	actin filament depolymerization	23	1.6492e-09
GO:0009611	response to wounding	173	1.74596e-09
GO:0034976	response to endoplasmic reticulum stress	60	1.78869e-09
GO:0002768	immune response-regulating cell surface receptor signaling pathway	101	1.87942e-09
GO:0045089	positive regulation of innate immune response	73	1.88832e-09
GO:0002757	immune response-activating signal transduction	96	1.88841e-09
GO:0019682	glyceraldehyde-3-phosphate metabolic process	13	1.89263e-09
GO:0008543	fibroblast growth factor receptor signaling pathway	69	1.93703e-09
GO:0035966	response to topologically incorrect protein	47	2.00857e-09
GO:0002218	activation of innate immune response	66	2.05539e-09
GO:0006511	ubiquitin-dependent protein catabolic process	106	2.14569e-09
GO:0002758	innate immune response-activating signal transduction	65	2.18836e-09
GO:0007167	enzyme linked receptor protein signaling pathway	194	2.25404e-09
GO:0009064	glutamine family amino acid metabolic process	27	2.73407e-09
GO:0051289	protein homotetramerization	25	2.87616e-09
GO:0019674	NAD metabolic process	25	2.87616e-09
GO:0000302	response to reactive oxygen species	54	3.0107e-09
GO:0044344	cellular response to fibroblast growth factor stimulus	72	3.06883e-09
GO:0060828	regulation of canonical Wnt signaling pathway	58	3.14199e-09
GO:0051168	nuclear export	42	3.5082e-09
GO:0031647	regulation of protein stability	53	3.64635e-09
GO:0016051	carbohydrate biosynthetic process	51	3.73663e-09
GO:0000209	protein polyubiquitination	54	4.23276e-09
GO:0051726	regulation of cell cycle	160	4.2329e-09
GO:0032271	regulation of protein polymerization	46	4.28673e-09
GO:0032270	positive regulation of cellular protein metabolic process	222	5.78136e-09
GO:0009066	aspartate family amino acid metabolic process	23	6.05594e-09
GO:0030182	neuron differentiation	226	6.65424e-09
GO:0071774	response to fibroblast growth factor	72	6.73819e-09
GO:0042254	ribosome biogenesis	56	7.59813e-09
GO:0051346	negative regulation of hydrolase activity	81	7.61654e-09
GO:0080135	regulation of cellular response to stress	132	8.32012e-09
GO:0090066	regulation of anatomical structure size	87	8.91685e-09
GO:0043623	cellular protein complex assembly	96	9.27924e-09
GO:0010498	proteasomal protein catabolic process	80	9.47639e-09
GO:1903902	positive regulation of viral life cycle	33	9.59612e-09
GO:0019693	ribose phosphate metabolic process	95	1.14479e-08
GO:0006541	glutamine metabolic process	15	1.18289e-08
GO:0051347	positive regulation of transferase activity	124	1.19455e-08
GO:0051247	positive regulation of protein metabolic process	232	1.2184e-08
GO:0051640	organelle localization	85	1.22902e-08
GO:0006144	purine nucleobase metabolic process	20	1.31903e-08
GO:0043687	post-translational protein modification	91	1.34296e-08
GO:0001731	formation of translation preinitiation complex	14	1.45961e-08
GO:0019320	hexose catabolic process	22	1.61506e-08
GO:0022008	neurogenesis	248	1.78935e-08
GO:0006399	tRNA metabolic process	50	1.81035e-08
GO:0032787	monocarboxylic acid metabolic process	105	1.82736e-08
GO:0048699	generation of neurons	238	1.9401e-08
GO:0045088	regulation of innate immune response	80	2.11729e-08
GO:0016050	vesicle organization	61	2.47684e-08
GO:0043648	dicarboxylic acid metabolic process	32	2.90231e-08
GO:0009892	negative regulation of metabolic process	365	3.01035e-08
GO:0006098	pentose-phosphate shunt	11	3.0852e-08
GO:0045786	negative regulation of cell cycle	92	3.30709e-08
GO:0051604	protein maturation	72	3.40259e-08
GO:0033674	positive regulation of kinase activity	112	3.54729e-08
GO:0006901	vesicle coating	28	3.67483e-08
GO:0048199	vesicle targeting, to, from or within Golgi	26	3.68341e-08
GO:0044087	regulation of cellular component biogenesis	126	3.74119e-08
GO:0072350	tricarboxylic acid metabolic process	18	3.75984e-08
GO:0043408	regulation of MAPK cascade	132	3.78936e-08
GO:0006259	DNA metabolic process	155	4.0107e-08
GO:0072521	purine-containing compound metabolic process	100	4.02629e-08
GO:0032147	activation of protein kinase activity	88	4.81284e-08
GO:0050878	regulation of body fluid levels	122	5.21799e-08
GO:0034097	response to cytokine	140	5.30986e-08
GO:0050792	regulation of viral process	48	6.1393e-08
GO:0006739	NADP metabolic process	17	6.23107e-08
GO:0006979	response to oxidative stress	77	6.37258e-08
GO:0034250	positive regulation of cellular amide metabolic process	31	6.72397e-08
GO:0044242	cellular lipid catabolic process	44	8.10803e-08
GO:0002684	positive regulation of immune system process	151	8.19754e-08
GO:0006913	nucleocytoplasmic transport	81	8.63416e-08
GO:0006091	generation of precursor metabolites and energy	87	8.82096e-08
GO:0048584	positive regulation of response to stimulus	297	9.20911e-08
GO:0051495	positive regulation of cytoskeleton organization	45	9.40381e-08
GO:0031400	negative regulation of protein modification process	110	9.61552e-08
GO:0045860	positive regulation of protein kinase activity	107	1.00784e-07
GO:0043244	regulation of protein complex disassembly	29	1.03191e-07
GO:0045454	cell redox homeostasis	29	1.03191e-07
GO:0000096	sulfur amino acid metabolic process	20	1.14061e-07
GO:0009141	nucleoside triphosphate metabolic process	55	1.17645e-07
GO:0030111	regulation of Wnt signaling pathway	65	1.38893e-07
GO:0051169	nuclear transport	81	1.44453e-07
GO:0051348	negative regulation of transferase activity	72	1.51798e-07
GO:0032272	negative regulation of protein polymerization	22	1.51915e-07
GO:0060070	canonical Wnt signaling pathway	60	1.52199e-07
GO:0010467	gene expression	643	1.73609e-07
GO:0048585	negative regulation of response to stimulus	201	1.79107e-07
GO:0043903	regulation of symbiosis, encompassing mutualism through parasitism	51	1.79257e-07
GO:0060627	regulation of vesicle-mediated transport	77	1.8566e-07
GO:0044089	positive regulation of cellular component biogenesis	77	1.8566e-07
GO:0051338	regulation of transferase activity	162	1.87584e-07
GO:0016485	protein processing	65	1.98688e-07
GO:0010639	negative regulation of organelle organization	65	1.98688e-07
GO:0045727	positive regulation of translation	27	2.01348e-07
GO:0007399	nervous system development	322	2.22955e-07
GO:0006099	tricarboxylic acid cycle	15	2.82636e-07
GO:0006101	citrate metabolic process	16	2.86207e-07
GO:0023014	signal transduction by protein phosphorylation	137	2.96687e-07
GO:0090114	COPII-coated vesicle budding	23	3.04235e-07
GO:0009163	nucleoside biosynthetic process	34	3.33461e-07
GO:0006903	vesicle targeting	27	3.38251e-07
GO:0002764	immune response-regulating signaling pathway	112	3.4279e-07
GO:0046434	organophosphate catabolic process	39	3.53059e-07
GO:1900024	regulation of substrate adhesion-dependent cell spreading	18	3.62051e-07
GO:0000715	nucleotide-excision repair, DNA damage recognition	13	3.6932e-07
GO:0031334	positive regulation of protein complex assembly	46	3.78826e-07
GO:0006766	vitamin metabolic process	42	3.89123e-07
GO:0097190	apoptotic signaling pathway	107	3.99915e-07
GO:0050658	RNA transport	40	4.12514e-07
GO:0050657	nucleic acid transport	40	4.12514e-07
GO:0051236	establishment of RNA localization	40	4.12514e-07
GO:0071345	cellular response to cytokine stimulus	123	4.13129e-07
GO:1903900	regulation of viral life cycle	44	4.20169e-07
GO:0016055	Wnt signaling pathway	79	4.45631e-07
GO:1901137	carbohydrate derivative biosynthetic process	139	4.74835e-07
GO:1901659	glycosyl compound biosynthetic process	34	4.96018e-07
GO:0042255	ribosome assembly	20	5.01591e-07
GO:0007568	aging	59	5.11191e-07
GO:0031347	regulation of defense response	128	5.17774e-07
GO:0009628	response to abiotic stimulus	177	5.4332e-07
GO:0043410	positive regulation of MAPK cascade	103	5.68929e-07
GO:0000165	MAPK cascade	131	6.1754e-07
GO:0018193	peptidyl-amino acid modification	195	6.24744e-07
GO:0006403	RNA localization	42	6.30897e-07
GO:0006405	RNA export from nucleus	28	6.33645e-07
GO:0097194	execution phase of apoptosis	28	6.33645e-07
GO:0006898	receptor-mediated endocytosis	58	6.35458e-07
GO:0030835	negative regulation of actin filament depolymerization	17	6.42297e-07
GO:0019319	hexose biosynthetic process	25	6.63612e-07
GO:0010605	negative regulation of macromolecule metabolic process	325	6.71336e-07
GO:0031349	positive regulation of defense response	80	7.02645e-07
GO:0006283	transcription-coupled nucleotide-excision repair	24	7.07112e-07
GO:0009124	nucleoside monophosphate biosynthetic process	27	7.09907e-07
GO:0051693	actin filament capping	16	7.32411e-07
GO:2001233	regulation of apoptotic signaling pathway	72	7.44113e-07
GO:0006952	defense response	256	8.48154e-07
GO:0010256	endomembrane system organization	93	8.51844e-07
GO:0042592	homeostatic process	224	9.61433e-07
GO:0009168	purine ribonucleoside monophosphate biosynthetic process	23	9.78257e-07
GO:0009127	purine nucleoside monophosphate biosynthetic process	23	9.78257e-07
GO:0014070	response to organic cyclic compound	136	9.83804e-07
GO:1901879	regulation of protein depolymerization	25	1.10855e-06
GO:0045010	actin nucleation	18	1.15645e-06
GO:0060249	anatomical structure homeostasis	68	1.1708e-06
GO:0034332	adherens junction organization	32	1.24872e-06
GO:0015949	nucleobase-containing small molecule interconversion	13	1.26546e-06
GO:0034369	plasma lipoprotein particle remodeling	13	1.26546e-06
GO:0034367	macromolecular complex remodeling	13	1.26546e-06
GO:0034368	protein-lipid complex remodeling	13	1.26546e-06
GO:0048468	cell development	304	1.29986e-06
GO:0097193	intrinsic apoptotic signaling pathway	59	1.30705e-06
GO:0009226	nucleotide-sugar biosynthetic process	11	1.41525e-06
GO:0009156	ribonucleoside monophosphate biosynthetic process	25	1.42142e-06
GO:0006163	purine nucleotide metabolic process	88	1.44688e-06
GO:0043902	positive regulation of multi-organism process	40	1.51875e-06
GO:0034614	cellular response to reactive oxygen species	33	1.53089e-06
GO:0002504	antigen processing and presentation of peptide or polysaccharide antigen via MHC class II	28	1.55915e-06
GO:0050776	regulation of immune response	155	1.60589e-06
GO:0006805	xenobiotic metabolic process	43	1.72466e-06
GO:0009132	nucleoside diphosphate metabolic process	30	1.74326e-06
GO:0019886	antigen processing and presentation of exogenous peptide antigen via MHC class II	27	1.79067e-06
GO:0042398	cellular modified amino acid biosynthetic process	20	1.85513e-06
GO:0009408	response to heat	39	1.86284e-06
GO:0051261	protein depolymerization	28	1.93376e-06
GO:0030838	positive regulation of actin filament polymerization	26	2.0399e-06
GO:0046686	response to cadmium ion	17	2.09354e-06
GO:0009967	positive regulation of signal transduction	204	2.17591e-06
GO:0034314	Arp2/3 complex-mediated actin nucleation	14	2.18346e-06
GO:0030837	negative regulation of actin filament polymerization	18	2.34619e-06
GO:0045859	regulation of protein kinase activity	135	2.41128e-06
GO:0043549	regulation of kinase activity	141	2.59965e-06
GO:0009199	ribonucleoside triphosphate metabolic process	48	2.64325e-06
GO:0038096	Fc-gamma receptor signaling pathway involved in phagocytosis	27	2.77365e-06
GO:0002433	immune response-regulating cell surface receptor signaling pathway involved in phagocytosis	27	2.77365e-06
GO:0048013	ephrin receptor signaling pathway	27	2.77365e-06
GO:0009410	response to xenobiotic stimulus	44	2.82321e-06
GO:0071466	cellular response to xenobiotic stimulus	43	3.04431e-06
GO:0000288	nuclear-transcribed mRNA catabolic process, deadenylation-dependent decay	22	3.06399e-06
GO:0006007	glucose catabolic process	15	3.06904e-06
GO:0071426	ribonucleoprotein complex export from nucleus	26	3.19748e-06
GO:0009185	ribonucleoside diphosphate metabolic process	26	3.19748e-06
GO:0034329	cell junction assembly	48	3.40886e-06
GO:0071166	ribonucleoprotein complex localization	27	3.43171e-06
GO:0051156	glucose 6-phosphate metabolic process	12	3.55443e-06
GO:0043094	cellular metabolic compound salvage	16	3.788e-06
GO:0042159	lipoprotein catabolic process	8	3.88418e-06
GO:0010388	cullin deneddylation	8	3.88418e-06
GO:0031589	cell-substrate adhesion	59	3.92573e-06
GO:0043900	regulation of multi-organism process	84	4.20411e-06
GO:0002495	antigen processing and presentation of peptide antigen via MHC class II	27	4.22979e-06
GO:0034330	cell junction organization	52	4.24506e-06
GO:0050821	protein stabilization	32	4.5375e-06
GO:0042274	ribosomal small subunit biogenesis	18	4.54218e-06
GO:0043248	proteasome assembly	9	4.55192e-06
GO:0042455	ribonucleoside biosynthetic process	30	4.5839e-06
GO:0006289	nucleotide-excision repair	30	4.5839e-06
GO:0000245	spliceosomal complex assembly	19	4.6005e-06
GO:0006094	gluconeogenesis	23	4.64032e-06
GO:1901293	nucleoside phosphate biosynthetic process	62	4.72079e-06
GO:0009259	ribonucleotide metabolic process	84	4.94754e-06
GO:0023056	positive regulation of signaling	220	5.00409e-06
GO:0042325	regulation of phosphorylation	208	5.03429e-06
GO:0031399	regulation of protein modification process	243	5.19064e-06
GO:0002431	Fc receptor mediated stimulatory signaling pathway	27	5.19419e-06
GO:0030198	extracellular matrix organization	70	5.31522e-06
GO:0030968	endoplasmic reticulum unfolded protein response	31	5.48271e-06
GO:0090407	organophosphate biosynthetic process	98	5.51686e-06
GO:0043062	extracellular structure organization	70	5.78647e-06
GO:0048207	vesicle targeting, rough ER to cis-Golgi	20	5.94422e-06
GO:0048208	COPII vesicle coating	20	5.94422e-06
GO:0061621	canonical glycolysis	13	6.03692e-06
GO:0061620	glycolytic process through glucose-6-phosphate	13	6.03692e-06
GO:0061718	glucose catabolic process to pyruvate	13	6.03692e-06
GO:0061615	glycolytic process through fructose-6-phosphate	13	6.03692e-06
GO:0006735	NADH regeneration	13	6.03692e-06
GO:0038094	Fc-gamma receptor signaling pathway	27	6.35544e-06
GO:0070585	protein localization to mitochondrion	42	6.51595e-06
GO:0031333	negative regulation of protein complex assembly	29	6.61048e-06
GO:1902533	positive regulation of intracellular signal transduction	147	6.64213e-06
GO:0009179	purine ribonucleoside diphosphate metabolic process	25	7.07821e-06
GO:0009135	purine nucleoside diphosphate metabolic process	25	7.07821e-06
GO:0010647	positive regulation of cell communication	235	7.08595e-06
GO:0051262	protein tetramerization	33	7.34675e-06
GO:0001932	regulation of protein phosphorylation	196	7.37445e-06
GO:0034446	substrate adhesion-dependent cell spreading	23	7.45099e-06
GO:0030100	regulation of endocytosis	43	7.80027e-06
GO:0051016	barbed-end actin filament capping	10	8.09887e-06
GO:2000641	regulation of early endosome to late endosome transport	10	8.09887e-06
GO:0006887	exocytosis	68	8.12149e-06
GO:2000257	regulation of protein activation cascade	14	8.28286e-06
GO:0034381	plasma lipoprotein particle clearance	14	8.28286e-06
GO:0070647	protein modification by small protein conjugation or removal	149	8.48984e-06
GO:0006909	phagocytosis	48	9.02223e-06
GO:0034620	cellular response to unfolded protein	31	9.23308e-06
GO:0006892	post-Golgi vesicle-mediated transport	30	9.42791e-06
GO:0006749	glutathione metabolic process	20	1.01566e-05
GO:0070911	global genome nucleotide-excision repair	20	1.01566e-05
GO:0009067	aspartate family amino acid biosynthetic process	12	1.03236e-05
GO:0046031	ADP metabolic process	22	1.06251e-05
GO:0097006	regulation of plasma lipoprotein particle levels	19	1.08629e-05
GO:0042451	purine nucleoside biosynthetic process	26	1.11722e-05
GO:0046129	purine ribonucleoside biosynthetic process	26	1.11722e-05
GO:0031123	RNA 3'-end processing	28	1.14712e-05
GO:0000338	protein deneddylation	8	1.17766e-05
GO:0009165	nucleotide biosynthetic process	60	1.18781e-05
GO:0072376	protein activation cascade	27	1.37617e-05
GO:0000413	protein peptidyl-prolyl isomerization	16	1.52681e-05
GO:0009205	purine ribonucleoside triphosphate metabolic process	45	1.54128e-05
GO:0043691	reverse cholesterol transport	10	1.56179e-05
GO:0009266	response to temperature stimulus	46	1.56769e-05
GO:0034599	cellular response to oxidative stress	46	1.56769e-05
GO:0009144	purine nucleoside triphosphate metabolic process	46	1.56769e-05
GO:0006955	immune response	228	1.58017e-05
GO:0015980	energy derivation by oxidation of organic compounds	66	1.61237e-05
GO:0009150	purine ribonucleotide metabolic process	80	1.62899e-05
GO:0072378	blood coagulation, fibrin clot formation	12	1.67039e-05
GO:0010810	regulation of cell-substrate adhesion	38	1.76372e-05
GO:0046939	nucleotide phosphorylation	24	1.90226e-05
GO:0016042	lipid catabolic process	54	1.93831e-05
GO:0051028	mRNA transport	32	1.99419e-05
GO:1990267	response to transition metal nanoparticle	34	2.05862e-05
GO:0030195	negative regulation of blood coagulation	17	2.07671e-05
GO:1900047	negative regulation of hemostasis	17	2.07671e-05
GO:0044275	cellular carbohydrate catabolic process	22	2.09644e-05
GO:1900034	regulation of cellular response to heat	22	2.09644e-05
GO:0072655	establishment of protein localization to mitochondrion	40	2.19668e-05
GO:0051648	vesicle localization	46	2.2119e-05
GO:0046040	IMP metabolic process	9	2.27893e-05
GO:0009893	positive regulation of metabolic process	456	2.30743e-05
GO:0009968	negative regulation of signal transduction	154	2.38211e-05
GO:0002682	regulation of immune system process	212	2.45867e-05
GO:0009060	aerobic respiration	18	2.59948e-05
GO:0071827	plasma lipoprotein particle organization	14	2.61039e-05
GO:0042730	fibrinolysis	12	2.62371e-05
GO:0051494	negative regulation of cytoskeleton organization	29	2.6758e-05
GO:0006611	protein export from nucleus	17	2.76132e-05
GO:0046464	acylglycerol catabolic process	15	2.80511e-05
GO:0046461	neutral lipid catabolic process	15	2.80511e-05
GO:0046112	nucleobase biosynthetic process	10	2.83493e-05
GO:0000097	sulfur amino acid biosynthetic process	11	2.88293e-05
GO:0044262	cellular carbohydrate metabolic process	54	2.88588e-05
GO:0016310	phosphorylation	280	3.01854e-05
GO:0051650	establishment of vesicle localization	44	3.05235e-05
GO:0032392	DNA geometric change	19	3.06259e-05
GO:0001889	liver development	32	3.13904e-05
GO:0006486	protein glycosylation	72	3.21328e-05
GO:0043413	macromolecule glycosylation	72	3.21328e-05
GO:0022604	regulation of cell morphogenesis	87	3.24995e-05
GO:0050819	negative regulation of coagulation	17	3.63824e-05
GO:0019433	triglyceride catabolic process	14	3.69872e-05
GO:1901615	organic hydroxy compound metabolic process	87	3.71314e-05
GO:0021762	substantia nigra development	16	3.8152e-05
GO:0032273	positive regulation of protein polymerization	27	3.98672e-05
GO:0018208	peptidyl-proline modification	18	4.3463e-05
GO:0070085	glycosylation	72	4.39212e-05
GO:0034375	high-density lipoprotein particle remodeling	9	4.43714e-05
GO:0035967	cellular response to topologically incorrect protein	31	4.49325e-05
GO:0019220	regulation of phosphate metabolic process	229	4.56974e-05
GO:0000723	telomere maintenance	30	4.77932e-05
GO:0061008	hepaticobiliary system development	32	4.85172e-05
GO:0042327	positive regulation of phosphorylation	149	4.85937e-05
GO:0007044	cell-substrate junction assembly	23	4.96104e-05
GO:0001934	positive regulation of protein phosphorylation	144	5.06635e-05
GO:1903827	regulation of cellular protein localization	85	5.13663e-05
GO:0015931	nucleobase-containing compound transport	40	5.16197e-05
GO:0031324	negative regulation of cellular metabolic process	305	5.24967e-05
GO:0051174	regulation of phosphorus metabolic process	230	5.25123e-05
GO:0009636	response to toxic substance	37	5.42817e-05
GO:0010952	positive regulation of peptidase activity	34	5.47231e-05
GO:0034605	cellular response to heat	27	5.55281e-05
GO:0016197	endosomal transport	46	5.87888e-05
GO:1900026	positive regulation of substrate adhesion-dependent cell spreading	12	5.98979e-05
GO:0006641	triglyceride metabolic process	32	6.42311e-05
GO:1902221	erythrose 4-phosphate/phosphoenolpyruvate family amino acid metabolic process	8	6.43367e-05
GO:0006558	L-phenylalanine metabolic process	8	6.43367e-05
GO:0046034	ATP metabolic process	41	6.57677e-05
GO:0015918	sterol transport	20	6.68425e-05
GO:0071825	protein-lipid complex subunit organization	14	7.1043e-05
GO:0006165	nucleoside diphosphate phosphorylation	22	7.17497e-05
GO:0044247	cellular polysaccharide catabolic process	11	7.19255e-05
GO:0009251	glucan catabolic process	11	7.19255e-05
GO:0031325	positive regulation of cellular metabolic process	375	7.24424e-05
GO:0006260	DNA replication	58	7.78574e-05
GO:0006281	DNA repair	82	7.79273e-05
GO:0034384	high-density lipoprotein particle clearance	7	7.99739e-05
GO:0031639	plasminogen activation	10	8.06981e-05
GO:0097581	lamellipodium organization	20	8.24709e-05
GO:0032880	regulation of protein localization	138	8.6517e-05
GO:0010833	telomere maintenance via telomere lengthening	22	8.67606e-05
GO:0046503	glycerolipid catabolic process	16	8.69609e-05
GO:0006639	acylglycerol metabolic process	33	8.85587e-05
GO:0042542	response to hydrogen peroxide	29	9.2028e-05
GO:0006629	lipid metabolic process	176	9.41086e-05
GO:0006638	neutral lipid metabolic process	33	0.000100835
GO:0045216	cell-cell junction organization	43	0.000101389
GO:0016311	dephosphorylation	70	0.00010237
GO:0006406	mRNA export from nucleus	21	0.00010384
GO:0071427	mRNA-containing ribonucleoprotein complex export from nucleus	21	0.00010384
GO:0031401	positive regulation of protein modification process	167	0.000104895
GO:0009065	glutamine family amino acid catabolic process	11	0.00010874
GO:1904356	regulation of telomere maintenance via telomere lengthening	16	0.000112396
GO:0006364	rRNA processing	33	0.000114623
GO:0030301	cholesterol transport	19	0.000119144
GO:0032200	telomere organization	31	0.00011991
GO:0008203	cholesterol metabolic process	27	0.000121379
GO:0032210	regulation of telomere maintenance via telomerase	15	0.000122441
GO:0045070	positive regulation of viral genome replication	12	0.0001252
GO:0036258	multivesicular body assembly	12	0.0001252
GO:0030449	regulation of complement activation	12	0.0001252
GO:0051270	regulation of cellular component movement	114	0.000126331
GO:0019321	pentose metabolic process	8	0.000126854
GO:0010769	regulation of cell morphogenesis involved in differentiation	58	0.000128938
GO:0007163	establishment or maintenance of cell polarity	34	0.000133901
GO:0009070	serine family amino acid biosynthetic process	9	0.000138445
GO:0019221	cytokine-mediated signaling pathway	93	0.000139033
GO:0061045	negative regulation of wound healing	18	0.000139065
GO:2001234	negative regulation of apoptotic signaling pathway	39	0.000141903
GO:0014075	response to amine	16	0.000144068
GO:0032204	regulation of telomere maintenance	19	0.000146475
GO:1902531	regulation of intracellular signal transduction	215	0.000147224
GO:0030048	actin filament-based movement	26	0.000149891
GO:0061136	regulation of proteasomal protein catabolic process	38	0.00015819
GO:0007160	cell-matrix adhesion	38	0.00015819
GO:0072329	monocarboxylic acid catabolic process	25	0.000158505
GO:0000272	polysaccharide catabolic process	11	0.000160304
GO:0006826	iron ion transport	17	0.000160663
GO:0036257	multivesicular body organization	12	0.000175932
GO:2001235	positive regulation of apoptotic signaling pathway	37	0.000176212
GO:0044839	cell cycle G2/M phase transition	38	0.000176487
GO:0042558	pteridine-containing compound metabolic process	13	0.00017836
GO:0033572	transferrin transport	13	0.00017836
GO:0051259	protein oligomerization	74	0.000180396
GO:0051049	regulation of transport	231	0.000181748
GO:0006352	DNA-templated transcription, initiation	55	0.000185707
GO:0010648	negative regulation of cell communication	164	0.000189123
GO:0016477	cell migration	159	0.000190689
GO:0010632	regulation of epithelial cell migration	34	0.000191951
GO:0002526	acute inflammatory response	30	0.000194154
GO:0009100	glycoprotein metabolic process	85	0.00019504
GO:0000086	G2/M transition of mitotic cell cycle	36	0.000196123
GO:0051651	maintenance of location in cell	23	0.000204244
GO:0006369	termination of RNA polymerase II transcription	15	0.000205402
GO:0045937	positive regulation of phosphate metabolic process	159	0.000206348
GO:0010562	positive regulation of phosphorus metabolic process	159	0.000206348
GO:0010604	positive regulation of macromolecule metabolic process	357	0.000209137
GO:0006096	glycolytic process	18	0.000212072
GO:1901880	negative regulation of protein depolymerization	18	0.000212072
GO:0034249	negative regulation of cellular amide metabolic process	25	0.000215367
GO:0070252	actin-mediated cell contraction	21	0.000217026
GO:0051017	actin filament bundle assembly	27	0.000217094
GO:0034470	ncRNA processing	57	0.00021764
GO:0035556	intracellular signal transduction	336	0.000220631
GO:0006066	alcohol metabolic process	63	0.000223875
GO:0072528	pyrimidine-containing compound biosynthetic process	14	0.000225132
GO:0046500	S-adenosylmethionine metabolic process	9	0.000226521
GO:0010811	positive regulation of cell-substrate adhesion	24	0.000228232
GO:0006367	transcription initiation from RNA polymerase II promoter	49	0.000230509
GO:0044255	cellular lipid metabolic process	139	0.000231785
GO:0008637	apoptotic mitochondrial changes	26	0.000233565
GO:0016072	rRNA metabolic process	33	0.000239091
GO:0060341	regulation of cellular localization	168	0.000240511
GO:0050892	intestinal absorption	12	0.000243067
GO:0032212	positive regulation of telomere maintenance via telomerase	12	0.000243067
GO:0000291	nuclear-transcribed mRNA catabolic process, exonucleolytic	12	0.000243067
GO:0048255	mRNA stabilization	12	0.000243067
GO:0043489	RNA stabilization	12	0.000243067
GO:0009225	nucleotide-sugar metabolic process	12	0.000243067
GO:0032446	protein modification by small protein conjugation	125	0.000245277
GO:0031124	mRNA 3'-end processing	21	0.00025838
GO:0006757	ATP generation from ADP	18	0.000259712
GO:0008360	regulation of cell shape	28	0.000263479
GO:0048870	cell motility	175	0.000270577
GO:0051674	localization of cell	175	0.000270577
GO:0051050	positive regulation of transport	130	0.000272286
GO:0051345	positive regulation of hydrolase activity	120	0.000276969
GO:0005980	glycogen catabolic process	10	0.000293942
GO:0006278	RNA-dependent DNA replication	17	0.000307303
GO:0034637	cellular carbohydrate biosynthetic process	20	0.000314604
GO:0034333	adherens junction assembly	18	0.000316372
GO:0015682	ferric iron transport	13	0.000316801
GO:0072512	trivalent inorganic cation transport	13	0.000316801
GO:0040012	regulation of locomotion	110	0.000317459
GO:0001844	protein insertion into mitochondrial membrane involved in apoptotic signaling pathway	11	0.000326053
GO:1904358	positive regulation of telomere maintenance via telomere lengthening	12	0.000330605
GO:1903829	positive regulation of cellular protein localization	56	0.000336003
GO:0016125	sterol metabolic process	28	0.000342703
GO:0097305	response to alcohol	60	0.000345391
GO:0071450	cellular response to oxygen radical	9	0.000355706
GO:0071451	cellular response to superoxide	9	0.000355706
GO:0006555	methionine metabolic process	9	0.000355706
GO:0034434	sterol esterification	7	0.000365639
GO:0006188	IMP biosynthetic process	7	0.000365639
GO:0043102	amino acid salvage	7	0.000365639
GO:0071265	L-methionine biosynthetic process	7	0.000365639
GO:0006559	L-phenylalanine catabolic process	7	0.000365639
GO:0034372	very-low-density lipoprotein particle remodeling	7	0.000365639
GO:0071267	L-methionine salvage	7	0.000365639
GO:1902222	erythrose 4-phosphate/phosphoenolpyruvate family amino acid catabolic process	7	0.000365639
GO:0034370	triglyceride-rich lipoprotein particle remodeling	7	0.000365639
GO:0007016	cytoskeletal anchoring at plasma membrane	7	0.000365639
GO:0034433	steroid esterification	7	0.000365639
GO:0034435	cholesterol esterification	7	0.000365639
GO:0030836	positive regulation of actin filament depolymerization	7	0.000365639
GO:0019042	viral latency	7	0.000365639
GO:0008202	steroid metabolic process	50	0.000369712
GO:0061572	actin filament bundle organization	27	0.000374527
GO:0006767	water-soluble vitamin metabolic process	23	0.000382947
GO:0006090	pyruvate metabolic process	23	0.000382947
GO:0043242	negative regulation of protein complex disassembly	18	0.00038343
GO:0090559	regulation of membrane permeability	18	0.00038343
GO:0019725	cellular homeostasis	111	0.000389132
GO:0045898	regulation of RNA polymerase II transcriptional preinitiation complex assembly	8	0.000394147
GO:0040023	establishment of nucleus localization	8	0.000394147
GO:0072593	reactive oxygen species metabolic process	42	0.000408864
GO:0032781	positive regulation of ATPase activity	13	0.000414718
GO:1901998	toxin transport	13	0.000414718
GO:0010770	positive regulation of cell morphogenesis involved in differentiation	32	0.000421417
GO:0051188	cofactor biosynthetic process	32	0.000421417
GO:0001523	retinoid metabolic process	21	0.000426543
GO:0031638	zymogen activation	27	0.000426954
GO:1902745	positive regulation of lamellipodium organization	10	0.000427152
GO:0032786	positive regulation of DNA-templated transcription, elongation	10	0.000427152
GO:0006448	regulation of translational elongation	10	0.000427152
GO:0042493	response to drug	69	0.000429995
GO:0006073	cellular glucan metabolic process	20	0.000443938
GO:0044042	glucan metabolic process	20	0.000443938
GO:0070613	regulation of protein processing	20	0.000443938
GO:0032508	DNA duplex unwinding	16	0.000445714
GO:2000145	regulation of cell motility	102	0.00044704
GO:0022603	regulation of anatomical structure morphogenesis	132	0.000448436
GO:0051204	protein insertion into mitochondrial membrane	11	0.000451623
GO:0050690	regulation of defense response to virus by virus	11	0.000451623
GO:0048259	regulation of receptor-mediated endocytosis	19	0.000456497
GO:0009966	regulation of signal transduction	321	0.000460925
GO:1901616	organic hydroxy compound catabolic process	18	0.000462415
GO:2000116	regulation of cysteine-type endopeptidase activity	40	0.000472843
GO:0051052	regulation of DNA metabolic process	56	0.000489302
GO:0005976	polysaccharide metabolic process	25	0.000507961
GO:0006610	ribosomal protein import into nucleus	6	0.00051803
GO:0075713	establishment of integrated proviral latency	6	0.00051803
GO:0010873	positive regulation of cholesterol esterification	6	0.00051803
GO:0070925	organelle assembly	89	0.000519391
GO:0045927	positive regulation of growth	43	0.000520324
GO:1903317	regulation of protein maturation	20	0.000524334
GO:0071241	cellular response to inorganic substance	32	0.000527118
GO:0051167	xylulose 5-phosphate metabolic process	5	0.00053544
GO:0010757	negative regulation of plasminogen activation	5	0.00053544
GO:0019640	glucuronate catabolic process to xylulose 5-phosphate	5	0.00053544
GO:0010901	regulation of very-low-density lipoprotein particle remodeling	5	0.00053544
GO:1901159	xylulose 5-phosphate biosynthetic process	5	0.00053544
GO:0006064	glucuronate catabolic process	5	0.00053544
GO:0006271	DNA strand elongation involved in DNA replication	13	0.000536979
GO:0010288	response to lead ion	9	0.000539045
GO:0034377	plasma lipoprotein particle assembly	9	0.000539045
GO:0006775	fat-soluble vitamin metabolic process	19	0.000543164
GO:0043281	regulation of cysteine-type endopeptidase activity involved in apoptotic process	38	0.00054494
GO:0050434	positive regulation of viral transcription	16	0.000547519
GO:0036498	IRE1-mediated unfolded protein response	17	0.000557423
GO:0001667	ameboidal-type cell migration	53	0.000565637
GO:0090002	establishment of protein localization to plasma membrane	28	0.000566389
GO:0031032	actomyosin structure organization	28	0.000566389
GO:0006839	mitochondrial transport	47	0.000579426
GO:0032386	regulation of intracellular transport	87	0.000583493
GO:0017148	negative regulation of translation	23	0.000595157
GO:0007603	phototransduction, visible light	23	0.000595157
GO:0006084	acetyl-CoA metabolic process	10	0.000606259
GO:0043171	peptide catabolic process	10	0.000606259
GO:0043928	exonucleolytic nuclear-transcribed mRNA catabolic process involved in deadenylation-dependent decay	11	0.000614834
GO:1901292	nucleoside phosphate catabolic process	24	0.000632506
GO:0023057	negative regulation of signaling	159	0.000634044
GO:0009086	methionine biosynthetic process	8	0.000637983
GO:0016137	glycoside metabolic process	8	0.000637983
GO:0044264	cellular polysaccharide metabolic process	22	0.000639429
GO:0007004	telomere maintenance via telomerase	15	0.000647145
GO:2001242	regulation of intrinsic apoptotic signaling pathway	30	0.000654717
GO:0051260	protein homooligomerization	46	0.000654991
GO:0045899	positive regulation of RNA polymerase II transcriptional preinitiation complex assembly	7	0.000666941
GO:0009113	purine nucleobase biosynthetic process	7	0.000666941
GO:0050667	homocysteine metabolic process	7	0.000666941
GO:0006353	DNA-templated transcription, termination	22	0.000739687
GO:0010631	epithelial cell migration	40	0.00074846
GO:0051592	response to calcium ion	25	0.000755467
GO:0031099	regeneration	34	0.000790128
GO:0009074	aromatic amino acid family catabolic process	9	0.000791863
GO:0006953	acute-phase response	15	0.000796448
GO:0010942	positive regulation of cell death	91	0.000822253
GO:1900739	regulation of protein insertion into mitochondrial membrane involved in apoptotic signaling pathway	10	0.000842353
GO:1900740	positive regulation of protein insertion into mitochondrial membrane involved in apoptotic signaling pathway	10	0.000842353
GO:0007052	mitotic spindle organization	20	0.000845381
GO:0030901	midbrain development	20	0.000845381
GO:0032101	regulation of response to external stimulus	129	0.000885815
GO:0048545	response to steroid hormone	68	0.000908297
GO:0010950	positive regulation of endopeptidase activity	29	0.000913535
GO:0006695	cholesterol biosynthetic process	14	0.000940713
GO:0006220	pyrimidine nucleotide metabolic process	14	0.000940713
GO:0043065	positive regulation of apoptotic process	86	0.000951802
GO:0046164	alcohol catabolic process	15	0.000973798
GO:0090132	epithelium migration	40	0.000974819
GO:0010821	regulation of mitochondrion organization	55	0.000980892
GO:1900046	regulation of hemostasis	20	0.00098448
GO:0030193	regulation of blood coagulation	20	0.00098448
GO:0051235	maintenance of location	44	0.000985641
GO:1990182	exosomal secretion	8	0.000987659
GO:1902743	regulation of lamellipodium organization	12	0.000988334
GO:0006720	isoprenoid metabolic process	26	0.00099591
GO:0046782	regulation of viral transcription	19	0.0010463
GO:0005977	glycogen metabolic process	19	0.0010463
GO:1901136	carbohydrate derivative catabolic process	34	0.00106192
GO:0019509	L-methionine biosynthetic process from methylthioadenosine	6	0.0010656
GO:0006563	L-serine metabolic process	6	0.0010656
GO:0022417	protein maturation by protein folding	6	0.0010656
GO:1901687	glutathione derivative biosynthetic process	11	0.00108782
GO:1901685	glutathione derivative metabolic process	11	0.00108782
GO:0030334	regulation of cell migration	95	0.00108979
GO:0035964	COPI-coated vesicle budding	7	0.00112987
GO:0048205	COPI coating of Golgi vesicle	7	0.00112987
GO:0048200	Golgi transport vesicle coating	7	0.00112987
GO:0046185	aldehyde catabolic process	7	0.00112987
GO:0000303	response to superoxide	9	0.00113177
GO:1901214	regulation of neuron death	44	0.00115687
GO:0070997	neuron death	47	0.00117695
GO:1903311	regulation of mRNA metabolic process	24	0.00121604
GO:0016101	diterpenoid metabolic process	21	0.00122321
GO:0043068	positive regulation of programmed cell death	86	0.00122981
GO:0030049	muscle filament sliding	12	0.00126192
GO:0036260	RNA capping	12	0.00126192
GO:0033275	actin-myosin filament sliding	12	0.00126192
GO:0009452	7-methylguanosine RNA capping	12	0.00126192
GO:0006470	protein dephosphorylation	53	0.00134261
GO:0009101	glycoprotein biosynthetic process	74	0.0013469
GO:0010501	RNA secondary structure unwinding	13	0.00136926
GO:0006891	intra-Golgi vesicle-mediated transport	13	0.00136926
GO:0046902	regulation of mitochondrial membrane permeability	16	0.00140472
GO:0009743	response to carbohydrate	37	0.00140695
GO:1901030	positive regulation of mitochondrial outer membrane permeabilization involved in apoptotic signaling pathway	11	0.00141704
GO:0019076	viral release from host cell	11	0.00141704
GO:0032507	maintenance of protein location in cell	19	0.00142028
GO:1903391	regulation of adherens junction organization	14	0.0014209
GO:0048732	gland development	68	0.00145644
GO:0048194	Golgi vesicle budding	8	0.00147202
GO:0006525	arginine metabolic process	8	0.00147202
GO:0046184	aldehyde biosynthetic process	5	0.00147341
GO:0006189	'de novo' IMP biosynthetic process	5	0.00147341
GO:0009052	pentose-phosphate shunt, non-oxidative branch	5	0.00147341
GO:1901215	negative regulation of neuron death	32	0.0014845
GO:0090130	tissue migration	40	0.00148713
GO:0007584	response to nutrient	35	0.0015031
GO:0001894	tissue homeostasis	37	0.0015351
GO:0046688	response to copper ion	10	0.00153739
GO:0032069	regulation of nuclease activity	9	0.00157861
GO:0065005	protein-lipid complex assembly	9	0.00157861
GO:0042026	protein refolding	9	0.00157861
GO:0000305	response to oxygen radical	9	0.00157861
GO:0019068	virion assembly	12	0.00159475
GO:0045806	negative regulation of endocytosis	12	0.00159475
GO:0055092	sterol homeostasis	17	0.00159948
GO:0042632	cholesterol homeostasis	17	0.00159948
GO:0031100	organ regeneration	19	0.0016462
GO:0007566	embryo implantation	14	0.00172834
GO:0006626	protein targeting to mitochondrion	29	0.00173429
GO:0051272	positive regulation of cellular component movement	63	0.00174472
GO:0007009	plasma membrane organization	45	0.00174938
GO:0044272	sulfur compound biosynthetic process	38	0.00175201
GO:0045807	positive regulation of endocytosis	24	0.00175249
GO:0050818	regulation of coagulation	20	0.00175353
GO:0007051	spindle organization	27	0.00177031
GO:0007179	transforming growth factor beta receptor signaling pathway	35	0.0017976
GO:0010984	regulation of lipoprotein particle clearance	7	0.00180409
GO:0051917	regulation of fibrinolysis	7	0.00180409
GO:0033700	phospholipid efflux	7	0.00180409
GO:1903543	positive regulation of exosomal secretion	7	0.00180409
GO:0006890	retrograde vesicle-mediated transport, Golgi to ER	11	0.00182281
GO:0050684	regulation of mRNA processing	21	0.00183771
GO:0051701	interaction with host	34	0.00185848
GO:0009142	nucleoside triphosphate biosynthetic process	17	0.00187693
GO:0034284	response to monosaccharide	33	0.0019177
GO:0010872	regulation of cholesterol esterification	6	0.00194893
GO:0051085	chaperone mediated protein folding requiring cofactor	6	0.00194893
GO:0051918	negative regulation of fibrinolysis	6	0.00194893
GO:0019043	establishment of viral latency	6	0.00194893
GO:0033344	cholesterol efflux	12	0.00199598
GO:0002181	cytoplasmic translation	12	0.00199598
GO:0007229	integrin-mediated signaling pathway	20	0.00201044
GO:0032528	microvillus organization	10	0.00202598
GO:0001836	release of cytochrome c from mitochondria	15	0.00204934
GO:0022616	DNA strand elongation	13	0.00207735
GO:0006721	terpenoid metabolic process	22	0.00215308
GO:0009083	branched-chain amino acid catabolic process	9	0.00215435
GO:0033119	negative regulation of RNA splicing	9	0.00215435
GO:0034047	regulation of protein phosphatase type 2A activity	9	0.00215435
GO:0071248	cellular response to metal ion	27	0.00218923
GO:1901654	response to ketone	31	0.00222925
GO:0043484	regulation of RNA splicing	20	0.00229837
GO:0030865	cortical cytoskeleton organization	11	0.00231747
GO:0031330	negative regulation of cellular catabolic process	32	0.00237371
GO:0030307	positive regulation of cell growth	28	0.00238939
GO:0048024	regulation of mRNA splicing, via spliceosome	15	0.00243444
GO:0043462	regulation of ATPase activity	15	0.00243444
GO:0009749	response to glucose	31	0.00244713
GO:0000387	spliceosomal snRNP assembly	12	0.00247551
GO:1901028	regulation of mitochondrial outer membrane permeabilization involved in apoptotic signaling pathway	12	0.00247551
GO:0040008	regulation of growth	91	0.00248682
GO:0016126	sterol biosynthetic process	14	0.00250874
GO:1902117	positive regulation of organelle assembly	13	0.00253003
GO:0032206	positive regulation of telomere maintenance	13	0.00253003
GO:0007006	mitochondrial membrane organization	20	0.00262016
GO:2000147	positive regulation of cell motility	61	0.00262876
GO:0009072	aromatic amino acid family metabolic process	10	0.00263076
GO:0009108	coenzyme biosynthetic process	26	0.0027302
GO:0051131	chaperone-mediated protein complex assembly	7	0.00274405
GO:0032075	positive regulation of nuclease activity	7	0.00274405
GO:0051004	regulation of lipoprotein lipase activity	7	0.00274405
GO:0061041	regulation of wound healing	25	0.00275831
GO:0040017	positive regulation of locomotion	63	0.00276733
GO:1903749	positive regulation of establishment of protein localization to mitochondrion	23	0.00276797
GO:1990778	protein localization to cell periphery	36	0.00287405
GO:1990090	cellular response to nerve growth factor stimulus	11	0.00291433
GO:0048025	negative regulation of mRNA splicing, via spliceosome	8	0.00297621
GO:0009084	glutamine family amino acid biosynthetic process	8	0.00297621
GO:0019400	alditol metabolic process	8	0.00297621
GO:0051893	regulation of focal adhesion assembly	13	0.0030598
GO:0090109	regulation of cell-substrate junction assembly	13	0.0030598
GO:0009895	negative regulation of catabolic process	38	0.00307628
GO:0051402	neuron apoptotic process	36	0.00311559
GO:1903608	protein localization to cytoplasmic stress granule	5	0.00315456
GO:0060440	trachea formation	5	0.00315456
GO:0019388	galactose catabolic process	5	0.00315456
GO:0071103	DNA conformation change	42	0.00315493
GO:0045333	cellular respiration	33	0.00325433
GO:0006107	oxaloacetate metabolic process	6	0.00326834
GO:0034975	protein folding in endoplasmic reticulum	6	0.00326834
GO:0033993	response to lipid	114	0.00332584
GO:0006221	pyrimidine nucleotide biosynthetic process	10	0.00336996
GO:0030866	cortical actin cytoskeleton organization	10	0.00336996
GO:0043666	regulation of phosphoprotein phosphatase activity	15	0.00338398
GO:0042273	ribosomal large subunit biogenesis	12	0.00371285
GO:0007034	vacuolar transport	19	0.00373385
GO:0045185	maintenance of protein location	19	0.00373385
GO:0000462	maturation of SSU-rRNA from tricistronic rRNA transcript (SSU-rRNA, 5.8S rRNA, LSU-rRNA)	9	0.00378975
GO:0031344	regulation of cell projection organization	78	0.00379037
GO:0009746	response to hexose	31	0.00383029
GO:1901617	organic hydroxy compound biosynthetic process	38	0.00386509
GO:0046916	cellular transition metal ion homeostasis	21	0.00386686
GO:0046165	alcohol biosynthetic process	28	0.00387632
GO:0036293	response to decreased oxygen levels	48	0.0038988
GO:0043101	purine-containing compound salvage	7	0.00400769
GO:0006450	regulation of translational fidelity	7	0.00400769
GO:1903541	regulation of exosomal secretion	7	0.00400769
GO:0019430	removal of superoxide radicals	7	0.00400769
GO:0032102	negative regulation of response to external stimulus	44	0.00401284
GO:0046653	tetrahydrofolate metabolic process	8	0.00406838
GO:0023051	regulation of signaling	353	0.00409403
GO:0019346	transsulfuration	4	0.00414697
GO:0009092	homoserine metabolic process	4	0.00414697
GO:0032532	regulation of microvillus length	4	0.00414697
GO:0090170	regulation of Golgi inheritance	4	0.00414697
GO:0006564	L-serine biosynthetic process	4	0.00414697
GO:0002084	protein depalmitoylation	4	0.00414697
GO:0061684	chaperone-mediated autophagy	4	0.00414697
GO:0019322	pentose biosynthetic process	4	0.00414697
GO:0005997	xylulose metabolic process	4	0.00414697
GO:0048041	focal adhesion assembly	14	0.00419949
GO:0007045	cell-substrate adherens junction assembly	14	0.00419949
GO:0007030	Golgi organization	19	0.00423591
GO:2000379	positive regulation of reactive oxygen species metabolic process	19	0.00423591
GO:0030490	maturation of SSU-rRNA	10	0.00426297
GO:0000289	nuclear-transcribed mRNA poly(A) tail shortening	10	0.00426297
GO:0010824	regulation of centrosome duplication	10	0.00426297
GO:0046134	pyrimidine nucleoside biosynthetic process	10	0.00426297
GO:0070670	response to interleukin-4	10	0.00426297
GO:0048857	neural nucleus development	16	0.00427871
GO:0009584	detection of visible light	23	0.00430668
GO:0030258	lipid modification	32	0.00436028
GO:2001020	regulation of response to DNA damage stimulus	27	0.00438297
GO:0035794	positive regulation of mitochondrial membrane permeability	13	0.00438796
GO:0043535	regulation of blood vessel endothelial cell migration	13	0.00438796
GO:0016049	cell growth	63	0.0044658
GO:0051205	protein insertion into membrane	12	0.00449405
GO:0043523	regulation of neuron apoptotic process	34	0.004688
GO:0097285	cell-type specific apoptotic process	64	0.00469267
GO:1903747	regulation of establishment of protein localization to mitochondrion	24	0.00471045
GO:0007602	phototransduction	23	0.00478654
GO:0031667	response to nutrient levels	102	0.00486297
GO:0071353	cellular response to interleukin-4	9	0.00490205
GO:0009081	branched-chain amino acid metabolic process	9	0.00490205
GO:0006112	energy reserve metabolic process	31	0.00494188
GO:0030335	positive regulation of cell migration	58	0.00509858
GO:0098909	regulation of cardiac muscle cell action potential involved in regulation of contraction	6	0.00512649
GO:0006069	ethanol oxidation	6	0.00512649
GO:0048552	regulation of metalloenzyme activity	6	0.00512649
GO:0070527	platelet aggregation	13	0.0052063
GO:0002920	regulation of humoral immune response	13	0.0052063
GO:0006370	7-methylguanosine mRNA capping	10	0.00533019
GO:1902882	regulation of response to oxidative stress	15	0.00535562
GO:0002252	immune effector process	107	0.00536934
GO:0032784	regulation of DNA-templated transcription, elongation	12	0.00540024
GO:1903649	regulation of cytoplasmic transport	65	0.00540983
GO:0014742	positive regulation of muscle hypertrophy	8	0.0054388
GO:0000027	ribosomal large subunit assembly	8	0.0054388
GO:0051123	RNA polymerase II transcriptional preinitiation complex assembly	8	0.0054388
GO:0010613	positive regulation of cardiac muscle hypertrophy	8	0.0054388
GO:1990089	response to nerve growth factor	11	0.00546493
GO:0072659	protein localization to plasma membrane	34	0.00547531
GO:0051051	negative regulation of transport	69	0.00556021
GO:0000028	ribosomal small subunit assembly	7	0.00565498
GO:0044387	negative regulation of protein kinase activity by regulation of protein phosphorylation	5	0.00579109
GO:0044598	doxorubicin metabolic process	5	0.00579109
GO:0098911	regulation of ventricular cardiac muscle cell action potential	5	0.00579109
GO:0044597	daunorubicin metabolic process	5	0.00579109
GO:0001666	response to hypoxia	46	0.00598929
GO:2001057	reactive nitrogen species metabolic process	18	0.00601878
GO:0007166	cell surface receptor signaling pathway	324	0.00602368
GO:0017038	protein import	49	0.00603719
GO:0006213	pyrimidine nucleoside metabolic process	13	0.00614157
GO:0006635	fatty acid beta-oxidation	15	0.00618758
GO:0009314	response to radiation	71	0.00638188
GO:1903201	regulation of oxidative stress-induced cell death	12	0.00644457
GO:0006879	cellular iron ion homeostasis	16	0.00648733
GO:1900407	regulation of cellular response to oxidative stress	14	0.006708
GO:0015914	phospholipid transport	14	0.006708
GO:0010822	positive regulation of mitochondrion organization	45	0.00675506
GO:0006607	NLS-bearing protein import into nucleus	8	0.00712763
GO:0016567	protein ubiquitination	102	0.00714312
GO:1902115	regulation of organelle assembly	26	0.00715545
GO:0043280	positive regulation of cysteine-type endopeptidase activity involved in apoptotic process	23	0.00717057
GO:0010633	negative regulation of epithelial cell migration	13	0.00720483
GO:0043542	endothelial cell migration	27	0.00751204
GO:0072527	pyrimidine-containing compound metabolic process	17	0.00756819
GO:0009991	response to extracellular stimulus	104	0.00757414
GO:0009166	nucleotide catabolic process	20	0.00759124
GO:0006012	galactose metabolic process	6	0.00762437
GO:0006000	fructose metabolic process	6	0.00762437
GO:0097345	mitochondrial outer membrane permeabilization	12	0.00764068
GO:0046174	polyol catabolic process	7	0.00774645
GO:0009068	aspartate family amino acid catabolic process	7	0.00774645
GO:0007597	blood coagulation, intrinsic pathway	7	0.00774645
GO:1901881	positive regulation of protein depolymerization	7	0.00774645
GO:1901032	negative regulation of response to reactive oxygen species	7	0.00774645
GO:0006301	postreplication repair	14	0.00776758
GO:0006760	folic acid-containing compound metabolic process	9	0.00785627
GO:0046685	response to arsenic-containing substance	9	0.00785627
GO:0002262	myeloid cell homeostasis	23	0.007898
GO:1901031	regulation of response to reactive oxygen species	10	0.00807278
GO:1903312	negative regulation of mRNA metabolic process	10	0.00807278
GO:0043001	Golgi to plasma membrane protein transport	10	0.00807278
GO:0010039	response to iron ion	10	0.00807278
GO:0034504	protein localization to nucleus	50	0.00847258
GO:0046209	nitric oxide metabolic process	17	0.00854425
GO:0003012	muscle system process	57	0.00870605
GO:0070646	protein modification by small protein removal	25	0.00886833
GO:1902686	mitochondrial outer membrane permeabilization involved in programmed cell death	12	0.00900257
GO:0030032	lamellipodium assembly	12	0.00900257
GO:1902110	positive regulation of mitochondrial membrane permeability involved in apoptotic process	12	0.00900257
GO:0072522	purine-containing compound biosynthetic process	41	0.00910139
GO:0045940	positive regulation of steroid metabolic process	8	0.00917546
GO:0051647	nucleus localization	8	0.00917546
GO:0043243	positive regulation of protein complex disassembly	8	0.00917546
GO:0070897	DNA-templated transcriptional preinitiation complex assembly	8	0.00917546
GO:0046755	viral budding	8	0.00917546
GO:0009147	pyrimidine nucleoside triphosphate metabolic process	8	0.00917546
GO:1902592	multi-organism membrane budding	8	0.00917546
GO:1902590	multi-organism organelle organization	8	0.00917546
GO:0006997	nucleus organization	24	0.00920616
GO:2001056	positive regulation of cysteine-type endopeptidase activity	24	0.00920616
GO:0042440	pigment metabolic process	15	0.0093178
GO:1901888	regulation of cell junction assembly	15	0.0093178
GO:0070201	regulation of establishment of protein localization	109	0.00938819
GO:0006509	membrane protein ectodomain proteolysis	11	0.00949439
GO:0070813	hydrogen sulfide metabolic process	4	0.00956427
GO:0071681	cellular response to indole-3-methanol	4	0.00956427
GO:0071680	response to indole-3-methanol	4	0.00956427
GO:0006041	glucosamine metabolic process	4	0.00956427
GO:0010815	bradykinin catabolic process	4	0.00956427
GO:0006166	purine ribonucleoside salvage	4	0.00956427
GO:0098734	macromolecule depalmitoylation	4	0.00956427
GO:0019673	GDP-mannose metabolic process	5	0.00957148
GO:0042364	water-soluble vitamin biosynthetic process	5	0.00957148
GO:0030638	polyketide metabolic process	5	0.00957148
GO:0030647	aminoglycoside antibiotic metabolic process	5	0.00957148
GO:0034380	high-density lipoprotein particle assembly	5	0.00957148
GO:0042769	DNA damage response, detection of DNA damage	10	0.00979227
GO:0050680	negative regulation of epithelial cell proliferation	22	0.00984338
