# Supplementary material for: A secretome profile indicative of oleate-induced proliferation of HepG2 hepatocellular carcinoma cells
Source: Exp Mol Med. 2018 Aug 3;50(8):93. doi: 10.1038/s12276-018-0120-3 (PMC6076227; doi:10.1038/s12276-018-0120-3)
Supplement: Supplementary file 5 — Supplementary Table S5 [file 12276_2018_120_MOESM5_ESM.xlsx]

## Sheet: Supplementary Table S5
Supplementary Table S5. List of DSPs.
UniProtKB accession	Entrez ID	Symbol	Description	U/D	log2-fold-change	Number of unique DEpeptides
Q96DT5	8701	DNAH11	dynein, axonemal, heavy chain 11	U	2.86537	2
Q07021	708	C1QBP	complement component 1, q subcomponent binding protein	U	2.60766	2
P14174	4282	MIF	macrophage migration inhibitory factor (glycosylation-inhibiting factor)	U	1.98539	3
P06727	-	APOA4	-	U	1.90748	18
P13645	3858	KRT10	keratin 10, type I	U	1.78642	3
P35637	2521	FUS	FUS RNA binding protein	U	1.76146	3
P52815	6182	MRPL12	mitochondrial ribosomal protein L12	U	1.75666	3
P00505	2806	GOT2	glutamic-oxaloacetic transaminase 2	U	1.73916	2
Q9BPW8	8508	NIPSNAP1	nipsnap homolog 1 (C. elegans)	U	1.71899	2
Q92608	1794	DOCK2	dedicator of cytokinesis 2	U	1.7041	2
P23588	1975	EIF4B	eukaryotic translation initiation factor 4B	U	1.70061	2
O15067	5198	PFAS	phosphoribosylformylglycinamidine synthase	U	1.69598	2
P02787	7018	TF	transferrin	U	1.66263	12
P61916	10577	NPC2	Niemann-Pick disease, type C2	U	1.64455	2
P07306	432	ASGR1	asialoglycoprotein receptor 1	U	1.58504	2
Q86VP6	55832	CAND1	cullin-associated and neddylation-dissociated 1	U	1.55703	4
P49902	22978	NT5C2	5'-nucleotidase, cytosolic II	U	1.55566	2
P10619	5476	CTSA	cathepsin A	U	1.54484	4
P53999	10923	SUB1	SUB1 homolog, transcriptional regulator	U	1.5378	2
Q6IN85	55671	PPP4R3A	protein phosphatase 4 regulatory subunit 3A	U	1.5267	2
P02753	5950	RBP4	retinol binding protein 4	U	1.49751	3
Q9NTK5	29789	OLA1	Obg-like ATPase 1	U	1.46396	3
P06681	717	C2	complement component 2	U	1.46192	2
O43852	813	CALU	calumenin	U	1.43649	7
P30566	158	ADSL	adenylosuccinate lyase	U	1.41385	3
Q15582	7045	TGFBI	transforming growth factor beta induced	U	1.37876	2
Q8NI22	90411	MCFD2	multiple coagulation factor deficiency 2	U	1.37522	2
Q9H4A6	64083	GOLPH3	golgi phosphoprotein 3	U	1.37297	3
Q6PCB0	64856	VWA1	von Willebrand factor A domain containing 1	U	1.36678	5
Q8NBS9	81567	TXNDC5	thioredoxin domain containing 5 (endoplasmic reticulum)	U	1.36307	3
O43847	4898	NRDC	nardilysin convertase	U	1.35421	2
O00410	3843	IPO5	importin 5	U	1.3104	2
P78509	5649	RELN	reelin	U	1.29451	18
Q86V81	10189	ALYREF	Aly/REF export factor	U	1.29062	4
P07858	1508	CTSB	cathepsin B	U	1.28547	8
P08697	5345	SERPINF2	serpin peptidase inhibitor, clade F (alpha-2 antiplasmin, pigment epithelium derived factor), member 2	U	1.28539	2
P27797	811	CALR	calreticulin	U	1.28489	4
P31937	11112	HIBADH	3-hydroxyisobutyrate dehydrogenase	U	1.27892	3
P05067	351	APP	amyloid beta precursor protein	U	1.27603	5
P29622	5267	SERPINA4	serpin peptidase inhibitor, clade A (alpha-1 antiproteinase, antitrypsin), member 4	U	1.26521	2
P51659	3295	HSD17B4	hydroxysteroid (17-beta) dehydrogenase 4	U	1.26498	4
P18859	522	ATP5J	ATP synthase, H+ transporting, mitochondrial Fo complex subunit F6	U	1.25265	2
P02751	2335	FN1	fibronectin 1	U	1.24239	4
Q15084	10130	PDIA6	protein disulfide isomerase family A member 6	U	1.22302	6
Q92820	8836	GGH	gamma-glutamyl hydrolase	U	1.22062	4
P36955	5176	SERPINF1	serpin peptidase inhibitor, clade F (alpha-2 antiplasmin, pigment epithelium derived factor), member 1	U	1.21716	5
Q14651	5357	PLS1	plastin 1	U	1.21181	2
P62805	8294	HIST1H4I	histone cluster 1, H4i	U	1.20964	3
O60832	1736	DKC1	dyskeratosis congenita 1, dyskerin	U	1.2076	2
P01019	183	AGT	angiotensinogen	U	1.20542	10
O95445	55937	APOM	apolipoprotein M	U	1.19738	5
P07602	5660	PSAP	prosaposin	U	1.19515	7
P04040	847	CAT	catalase	U	1.18077	3
P07686	3074	HEXB	hexosaminidase subunit beta	U	1.17001	4
P10909	1191	CLU	clusterin	U	1.16854	2
P20142	5225	PGC	progastricsin (pepsinogen C)	U	1.16507	2
Q14697	23193	GANAB	glucosidase, alpha; neutral AB	U	1.15565	3
P53634	1075	CTSC	cathepsin C	U	1.14879	2
P07237	5034	P4HB	prolyl 4-hydroxylase subunit beta	U	1.13394	5
P00751	629	CFB	complement factor B	U	1.13238	2
P10451	6696	SPP1	secreted phosphoprotein 1	U	1.13021	3
Q6P988	147111	NOTUM	notum pectinacetylesterase homolog (Drosophila)	U	1.12437	5
P61626	4069	LYZ	lysozyme	U	1.1206	4
P02647	335	APOA1	apolipoprotein A-I	U	1.11322	6
Q9H993	79624	ARMT1	acidic residue methyltransferase 1	U	1.0994	2
O43405	1690	COCH	cochlin	U	1.09625	4
P01011	12	SERPINA3	serpin peptidase inhibitor, clade A (alpha-1 antiproteinase, antitrypsin), member 3	U	1.09548	10
Q13162	10549	PRDX4	peroxiredoxin 4	U	1.08969	3
P04114	338	APOB	apolipoprotein B	U	1.08926	118
P00450	1356	CP	ceruloplasmin (ferroxidase)	U	1.08465	16
P59998	10093	ARPC4	actin related protein 2/3 complex subunit 4	U	1.08202	2
P26641	1937	EEF1G	eukaryotic translation elongation factor 1 gamma	U	1.08172	2
P25705	498	ATP5A1	ATP synthase, H+ transporting, mitochondrial F1 complex, alpha subunit 1, cardiac muscle	U	1.07983	2
P13473	3920	LAMP2	lysosomal associated membrane protein 2	U	1.07741	2
P04066	2517	FUCA1	fucosidase, alpha-L- 1, tissue	U	1.07136	4
P02679	2266	FGG	fibrinogen gamma chain	U	1.07014	4
Q9UHG2	27344	PCSK1N	proprotein convertase subtilisin/kexin type 1 inhibitor	U	1.06998	3
P07339	1509	CTSD	cathepsin D	U	1.06889	3
P19022	1000	CDH2	cadherin 2	U	1.06718	3
Q9H3G5	54504	CPVL	carboxypeptidase, vitellogenic like	U	1.0645	6
P06396	2934	GSN	gelsolin	U	1.06318	4
Q9BZZ5	8539	API5	apoptosis inhibitor 5	U	1.06304	2
P14625	7184	HSP90B1	heat shock protein 90kDa beta family member 1	U	1.05743	3
Q15181	5464	PPA1	pyrophosphatase (inorganic) 1	U	1.05522	2
O15232	4148	MATN3	matrilin 3	U	1.05365	4
P30101	2923	PDIA3	protein disulfide isomerase family A member 3	U	1.05256	9
P50895	4059	BCAM	basal cell adhesion molecule (Lutheran blood group)	U	1.04434	2
Q9NYU2	56886	UGGT1	UDP-glucose glycoprotein glucosyltransferase 1	U	1.03444	6
O95433	10598	AHSA1	AHA1, activator of heat shock 90kDa protein ATPase homolog 1 (yeast)	U	1.03134	2
P02795	4502	MT2A	metallothionein 2A	U	1.02895	2
P18206	7414	VCL	vinculin	U	1.02525	2
O00584	8635	RNASET2	ribonuclease T2	U	1.01615	2
Q14696	23184	MESDC2	mesoderm development candidate 2	U	1.01588	2
P06865	3073	HEXA	hexosaminidase subunit alpha	U	1.01373	4
Q9BSE5	79814	AGMAT	agmatinase	U	1.01283	2
Q08830	2267	FGL1	fibrinogen like 1	U	1.00311	4
P22792	1370	CPN2	carboxypeptidase N subunit 2	U	1.00251	2
P28799	2896	GRN	granulin	U	1.00236	2
P05154	5104	SERPINA5	serpin peptidase inhibitor, clade A (alpha-1 antiproteinase, antitrypsin), member 5	U	1.00226	4
P19823	3698	ITIH2	inter-alpha-trypsin inhibitor heavy chain 2	U	1.00154	11
P14314	5589	PRKCSH	protein kinase C substrate 80K-H	U	0.998735	6
P31040	6389	SDHA	succinate dehydrogenase complex flavoprotein subunit A	U	0.993511	3
P42765	10449	ACAA2	acetyl-CoA acyltransferase 2	U	0.988502	2
P13688	634	CEACAM1	carcinoembryonic antigen related cell adhesion molecule 1	U	0.986936	2
Q02818	4924	NUCB1	nucleobindin 1	U	0.98556	3
O60568	8985	PLOD3	procollagen-lysine, 2-oxoglutarate 5-dioxygenase 3	U	0.985364	3
Q9Y2B0	10330	CNPY2	canopy FGF signaling regulator 2	U	0.973185	4
O14773	1200	TPP1	tripeptidyl peptidase I	U	0.970534	2
Q9UNW1	9562	MINPP1	multiple inositol-polyphosphate phosphatase 1	U	0.966697	4
P02749	350	APOH	apolipoprotein H	U	0.966209	3
P13667	9601	PDIA4	protein disulfide isomerase family A member 4	U	0.959587	8
Q03167	7049	TGFBR3	transforming growth factor beta receptor III	U	0.957637	2
P01031	727	C5	complement component 5	U	0.957571	11
P14543	4811	NID1	nidogen 1	U	0.957044	4
Q9BWS9	66005	CHID1	chitinase domain containing 1	U	0.954161	3
Q99574	5274	SERPINI1	serpin peptidase inhibitor, clade I (neuroserpin), member 1	U	0.951317	2
Q14978	9221	NOLC1	nucleolar and coiled-body phosphoprotein 1	U	0.945804	2
Q06033	3699	ITIH3	inter-alpha-trypsin inhibitor heavy chain 3	U	0.94529	5
Q96HE7	30001	ERO1A	endoplasmic reticulum oxidoreductase alpha	U	0.940933	6
Q14554	10954	PDIA5	protein disulfide isomerase family A member 5	U	0.940563	2
P23141	1066	CES1	carboxylesterase 1	U	0.917105	2
O94985	22883	CLSTN1	calsyntenin 1	U	0.914059	2
P07996	7057	THBS1	thrombospondin 1	U	0.913976	3
P02545	4000	LMNA	lamin A/C	U	0.912008	2
P10253	2548	GAA	glucosidase, alpha; acid	U	0.904635	2
P15144	290	ANPEP	alanyl aminopeptidase, membrane	U	0.90296	5
P35613	682	BSG	basigin (Ok blood group)	U	0.891182	2
O00748	8824	CES2	carboxylesterase 2	U	0.890603	4
Q02809	5351	PLOD1	procollagen-lysine, 2-oxoglutarate 5-dioxygenase 1	U	0.890319	2
P61160	10097	ACTR2	ARP2 actin-related protein 2 homolog (yeast)	U	0.879212	2
P55145	7873	MANF	mesencephalic astrocyte derived neurotrophic factor	U	0.87325	4
P11021	3309	HSPA5	heat shock protein family A (Hsp70) member 5	U	0.871032	2
P12956	2547	XRCC6	X-ray repair complementing defective repair in Chinese hamster cells 6	U	0.851636	2
P55157	4547	MTTP	microsomal triglyceride transfer protein	U	0.847706	2
Q9H488	23509	POFUT1	protein O-fucosyltransferase 1	U	0.845828	4
P00738	3240	HP	haptoglobin	U	0.844619	2
P62158	801	CALM1	calmodulin 1 (phosphorylase kinase, delta)	U	0.842994	2
P05156	3426	CFI	complement factor I	U	0.842817	6
P16870	1363	CPE	carboxypeptidase E	U	0.8354	2
P62993	2885	GRB2	growth factor receptor bound protein 2	U	0.804136	3
P22307	6342	SCP2	sterol carrier protein 2	U	0.801285	2
P15586	2799	GNS	glucosamine (N-acetyl)-6-sulfatase	U	0.798783	2
P23284	5479	PPIB	peptidylprolyl isomerase B	U	0.78983	2
P00742	2159	F10	coagulation factor X	U	0.786049	2
P06576	506	ATP5B	ATP synthase, H+ transporting, mitochondrial F1 complex, beta polypeptide	U	0.784896	7
O75891	10840	ALDH1L1	aldehyde dehydrogenase 1 family member L1	D	-0.748115	2
P29144	7174	TPP2	tripeptidyl peptidase II	D	-0.749501	2
P47897	5859	QARS	glutaminyl-tRNA synthetase	D	-0.759628	3
Q14258	7706	TRIM25	tripartite motif containing 25	D	-0.759638	2
Q08J23	54888	NSUN2	NOP2/Sun RNA methyltransferase family member 2	D	-0.769503	2
P43243	9782	MATR3	matrin 3	D	-0.772312	2
P55884	8662	EIF3B	eukaryotic translation initiation factor 3 subunit B	D	-0.77292	2
P09960	4048	LTA4H	leukotriene A4 hydrolase	D	-0.783229	2
P30041	9588	PRDX6	peroxiredoxin 6	D	-0.788304	2
Q8WWM7	11273	ATXN2L	ataxin 2 like	D	-0.791047	2
P52209	5226	PGD	phosphogluconate dehydrogenase	D	-0.793497	3
P62753	6194	RPS6	ribosomal protein S6	D	-0.796728	2
P13861	5576	PRKAR2A	protein kinase cAMP-dependent type II regulatory subunit alpha	D	-0.799891	2
Q99436	5695	PSMB7	proteasome subunit beta 7	D	-0.806259	4
P50225	6817	SULT1A1	sulfotransferase family 1A member 1	D	-0.811831	2
P10644	5573	PRKAR1A	protein kinase cAMP-dependent type I regulatory subunit alpha	D	-0.813016	3
Q13200	5708	PSMD2	proteasome 26S subunit, non-ATPase 2	D	-0.815496	4
Q15008	9861	PSMD6	proteasome 26S subunit, non-ATPase 6	D	-0.830921	2
P62917	6132	RPL8	ribosomal protein L8	D	-0.831089	3
Q13057	80347	COASY	Coenzyme A synthase	D	-0.835513	3
P46779	6158	RPL28	ribosomal protein L28	D	-0.837855	3
Q9Y6M1	10644	IGF2BP2	insulin like growth factor 2 mRNA binding protein 2	D	-0.838118	2
O43242	5709	PSMD3	proteasome 26S subunit, non-ATPase 3	D	-0.839515	3
O43175	26227	PHGDH	phosphoglycerate dehydrogenase	D	-0.846209	2
P54886	5832	ALDH18A1	aldehyde dehydrogenase 18 family member A1	D	-0.848864	4
P05091	217	ALDH2	aldehyde dehydrogenase 2 family (mitochondrial)	D	-0.853035	2
Q14847	3927	LASP1	LIM and SH3 protein 1	D	-0.861789	2
Q9Y6G9	51143	DYNC1LI1	dynein, cytoplasmic 1, light intermediate chain 1	D	-0.862291	2
Q9UNM6	5719	PSMD13	proteasome 26S subunit, non-ATPase 13	D	-0.865064	2
Q9UDY2	9414	TJP2	tight junction protein 2	D	-0.866331	2
Q01581	3157	HMGCS1	3-hydroxy-3-methylglutaryl-CoA synthase 1	D	-0.869733	3
O00231	5717	PSMD11	proteasome 26S subunit, non-ATPase 11	D	-0.875714	5
Q7Z6Z7	10075	HUWE1	HECT, UBA and WWE domain containing 1, E3 ubiquitin protein ligase	D	-0.876717	2
P62277	6207	RPS13	ribosomal protein S13	D	-0.877235	2
Q9Y230	10856	RUVBL2	RuvB-like AAA ATPase 2	D	-0.877964	2
Q92696	5875	RABGGTA	Rab geranylgeranyltransferase alpha subunit	D	-0.879185	2
P12268	3615	IMPDH2	IMP (inosine 5'-monophosphate) dehydrogenase 2	D	-0.885761	2
O76094	6731	SRP72	signal recognition particle 72kDa	D	-0.886454	2
Q01995	6876	TAGLN	transgelin	D	-0.894871	3
P54577	8565	YARS	tyrosyl-tRNA synthetase	D	-0.902744	2
Q13085	31	ACACA	acetyl-CoA carboxylase alpha	D	-0.916424	2
Q5VYK3	23392	KIAA0368	KIAA0368	D	-0.91965	3
O00232	5718	PSMD12	proteasome 26S subunit, non-ATPase 12	D	-0.921657	4
P62333	5706	PSMC6	proteasome 26S subunit, ATPase 6	D	-0.928461	4
P46781	6203	RPS9	ribosomal protein S9	D	-0.929048	3
P27816	4134	MAP4	microtubule associated protein 4	D	-0.929282	3
O43776	4677	NARS	asparaginyl-tRNA synthetase	D	-0.930183	3
Q02878	6128	RPL6	ribosomal protein L6	D	-0.935675	3
O75533	23451	SF3B1	splicing factor 3b subunit 1	D	-0.936068	3
P27635	6134	RPL10	ribosomal protein L10	D	-0.93766	2
P46940	8826	IQGAP1	IQ motif containing GTPase activating protein 1	D	-0.94449	2
Q5T4S7	23352	UBR4	ubiquitin protein ligase E3 component n-recognin 4	D	-0.949765	4
P62081	6201	RPS7	ribosomal protein S7	D	-0.958732	3
P62424	6130	RPL7A	ribosomal protein L7a	D	-0.958886	3
O95954	10841	FTCD	formimidoyltransferase cyclodeaminase	D	-0.959513	2
P62195	5705	PSMC5	proteasome 26S subunit, ATPase 5	D	-0.960238	4
Q9HC35	27436	EML4	echinoderm microtubule associated protein like 4	D	-0.975146	4
P61221	6059	ABCE1	ATP binding cassette subfamily E member 1	D	-0.976461	2
P67936	7171	TPM4	tropomyosin 4	D	-0.978004	3
P62841	6209	RPS15	ribosomal protein S15	D	-0.978377	4
P11586	4522	MTHFD1	methylenetetrahydrofolate dehydrogenase (NADP+ dependent) 1, methenyltetrahydrofolate cyclohydrolase, formyltetrahydrofolate synthetase	D	-0.97928	3
P62701	6191	RPS4X	ribosomal protein S4, X-linked	D	-0.980702	3
P22102	2618	GART	phosphoribosylglycinamide formyltransferase, phosphoribosylglycinamide synthetase, phosphoribosylaminoimidazole synthetase	D	-0.984558	4
P42704	10128	LRPPRC	leucine rich pentatricopeptide repeat containing	D	-0.986027	9
Q86UP2	3895	KTN1	kinectin 1	D	-0.988202	4
Q14204	1778	DYNC1H1	dynein, cytoplasmic 1, heavy chain 1	D	-0.993265	27
P49756	58517	RBM25	RNA binding motif protein 25	D	-0.996936	2
Q9BTT6	55227	LRRC1	leucine rich repeat containing 1	D	-1.00289	2
P09543	1267	CNP	2',3'-cyclic nucleotide 3' phosphodiesterase	D	-1.00385	2
Q9NSK0	89953	KLC4	kinesin light chain 4	D	-1.0044	3
Q8N163	57805	CCAR2	cell cycle and apoptosis regulator 2	D	-1.00471	2
Q13576	10788	IQGAP2	IQ motif containing GTPase activating protein 2	D	-1.00532	7
P26640	7407	VARS	valyl-tRNA synthetase	D	-1.01314	7
P62191	5700	PSMC1	proteasome 26S subunit, ATPase 1	D	-1.01445	2
Q9BXP5	51593	SRRT	serrate, RNA effector molecule	D	-1.01602	3
P33176	3799	KIF5B	kinesin family member 5B	D	-1.02507	3
P49368	7203	CCT3	chaperonin containing TCP1 subunit 3	D	-1.02636	4
P62847	6229	RPS24	ribosomal protein S24	D	-1.02697	3
P35998	5701	PSMC2	proteasome 26S subunit, ATPase 2	D	-1.02939	2
P58107	83481	EPPK1	epiplakin 1	D	-1.03314	3
Q04917	7533	YWHAH	tyrosine 3-monooxygenase/tryptophan 5-monooxygenase activation protein, eta	D	-1.034	2
Q92922	6599	SMARCC1	SWI/SNF related, matrix associated, actin dependent regulator of chromatin, subfamily c, member 1	D	-1.04207	2
Q12904	9255	AIMP1	aminoacyl tRNA synthetase complex-interacting multifunctional protein 1	D	-1.04377	2
Q9P2J5	51520	LARS	leucyl-tRNA synthetase	D	-1.04555	6
Q13155	7965	AIMP2	aminoacyl tRNA synthetase complex-interacting multifunctional protein 2	D	-1.04982	2
P40925	4190	MDH1	malate dehydrogenase 1	D	-1.05565	2
Q9UHB9	6730	SRP68	signal recognition particle 68kDa	D	-1.05881	3
O75369	2317	FLNB	filamin B	D	-1.07872	2
P51991	220988	HNRNPA3	heterogeneous nuclear ribonucleoprotein A3	D	-1.08407	2
P00439	5053	PAH	phenylalanine hydroxylase	D	-1.0853	3
Q12906	3609	ILF3	interleukin enhancer binding factor 3	D	-1.08564	2
Q14203	1639	DCTN1	dynactin subunit 1	D	-1.08845	3
P41250	2617	GARS	glycyl-tRNA synthetase	D	-1.0922	3
Q92878	10111	RAD50	RAD50 double strand break repair protein	D	-1.09291	2
P08243	440	ASNS	asparagine synthetase (glutamine-hydrolyzing)	D	-1.09579	4
P42025	10120	ACTR1B	ARP1 actin-related protein 1 homolog B, centractin beta (yeast)	D	-1.09795	2
O75821	8666	EIF3G	eukaryotic translation initiation factor 3 subunit G	D	-1.09997	3
P43686	5704	PSMC4	proteasome 26S subunit, ATPase 4	D	-1.10084	7
P07093	5270	SERPINE2	serpin peptidase inhibitor, clade E (nexin, plasminogen activator inhibitor type 1), member 2	D	-1.1041	3
O60610	1729	DIAPH1	diaphanous related formin 1	D	-1.11083	2
Q9Y3C4	51002	TPRKB	TP53RK binding protein	D	-1.11267	2
P62273	6235	RPS29	ribosomal protein S29	D	-1.1226	2
Q16531	1642	DDB1	damage-specific DNA binding protein 1	D	-1.12783	2
Q9Y490	7094	TLN1	talin 1	D	-1.12903	2
P62263	6208	RPS14	ribosomal protein S14	D	-1.12994	2
O60218	57016	AKR1B10	aldo-keto reductase family 1, member B10 (aldose reductase)	D	-1.1335	2
P00352	216	ALDH1A1	aldehyde dehydrogenase 1 family member A1	D	-1.13906	2
P53621	1314	COPA	coatomer protein complex subunit alpha	D	-1.1435	5
O60488	2182	ACSL4	acyl-CoA synthetase long-chain family member 4	D	-1.15	5
O43491	2037	EPB41L2	erythrocyte membrane protein band 4.1-like 2	D	-1.15347	4
P46778	6144	RPL21	ribosomal protein L21	D	-1.15461	3
P15559	1728	NQO1	NAD(P)H dehydrogenase, quinone 1	D	-1.15524	2
P15880	6187	RPS2	ribosomal protein S2	D	-1.15738	4
O60763	8615	USO1	USO1 vesicle transport factor	D	-1.15963	3
O60547	2762	GMDS	GDP-mannose 4,6-dehydratase	D	-1.16207	2
Q15149	5339	PLEC	plectin	D	-1.16309	2
P02675	2244	FGB	fibrinogen beta chain	D	-1.17157	18
A0AVT1	55236	UBA6	ubiquitin like modifier activating enzyme 6	D	-1.17396	2
O75569	8575	PRKRA	protein activator of interferon induced protein kinase EIF2AK2	D	-1.17891	2
P50914	9045	RPL14	ribosomal protein L14	D	-1.18037	2
Q13813	6709	SPTAN1	spectrin alpha, non-erythrocytic 1	D	-1.18125	12
Q01082	6711	SPTBN1	spectrin beta, non-erythrocytic 1	D	-1.18796	11
P62266	6228	RPS23	ribosomal protein S23	D	-1.19447	2
Q00341	3069	HDLBP	high density lipoprotein binding protein	D	-1.20578	5
P18124	6129	RPL7	ribosomal protein L7	D	-1.21415	5
P33991	4173	MCM4	minichromosome maintenance complex component 4	D	-1.21907	2
P61247	6189	RPS3A	ribosomal protein S3A	D	-1.21995	5
P07814	2058	EPRS	glutamyl-prolyl-tRNA synthetase	D	-1.22968	13
Q00839	3192	HNRNPU	heterogeneous nuclear ribonucleoprotein U (scaffold attachment factor A)	D	-1.23296	3
P62241	6202	RPS8	ribosomal protein S8	D	-1.23372	7
Q92616	10985	GCN1	GCN1, eIF2 alpha kinase activator homolog	D	-1.2355	7
Q09666	79026	AHNAK	AHNAK nucleoprotein	D	-1.2373	5
P56192	4141	MARS	methionyl-tRNA synthetase	D	-1.23782	5
P41252	3376	IARS	isoleucyl-tRNA synthetase	D	-1.24083	4
P55735	6396	SEC13	SEC13 homolog, nuclear pore and COPII coat complex component	D	-1.25028	2
P62258	7531	YWHAE	tyrosine 3-monooxygenase/tryptophan 5-monooxygenase activation protein, epsilon	D	-1.26602	4
Q04637	1981	EIF4G1	eukaryotic translation initiation factor 4 gamma 1	D	-1.29891	4
P14618	5315	PKM	pyruvate kinase, muscle	D	-1.30402	3
O15027	9919	SEC16A	SEC16 homolog A, endoplasmic reticulum export factor	D	-1.33203	2
Q99536	10493	VAT1	vesicle amine transport 1	D	-1.33751	2
Q01518	10487	CAP1	CAP, adenylate cyclase-associated protein 1 (yeast)	D	-1.34526	4
P52789	3099	HK2	hexokinase 2	D	-1.34601	5
Q9UHG3	51449	PCYOX1	prenylcysteine oxidase 1	D	-1.37247	2
P46459	4905	NSF	N-ethylmaleimide sensitive factor	D	-1.38075	2
P26373	6137	RPL13	ribosomal protein L13	D	-1.41521	3
P49327	2194	FASN	fatty acid synthase	D	-1.42143	8
Q10567	162	AP1B1	adaptor related protein complex 1 beta 1 subunit	D	-1.42493	2
P23396	6188	RPS3	ribosomal protein S3	D	-1.44938	2
O43707	81	ACTN4	actinin alpha 4	D	-1.44984	3
Q6P2Q9	10594	PRPF8	pre-mRNA processing factor 8	D	-1.46043	2
P36578	6124	RPL4	ribosomal protein L4	D	-1.46296	10
P34932	3308	HSPA4	heat shock protein family A (Hsp70) member 4	D	-1.46867	3
P62249	6217	RPS16	ribosomal protein S16	D	-1.47319	3
Q15942	7791	ZYX	zyxin	D	-1.53319	2
P50990	10694	CCT8	chaperonin containing TCP1 subunit 8	D	-1.5655	3
P06733	2023	ENO1	enolase 1, (alpha)	D	-1.57764	7
P19338	4691	NCL	nucleolin	D	-1.58909	5
Q9BSH4	51204	TACO1	translational activator of mitochondrially encoded cytochrome c oxidase I	D	-1.60772	2
P63313	9168	TMSB10	thymosin beta 10	D	-1.65135	2
Q9H1E3	64710	NUCKS1	nuclear casein kinase and cyclin-dependent kinase substrate 1	D	-1.65208	2
P39023	6122	RPL3	ribosomal protein L3	D	-1.65827	2
Q99460	5707	PSMD1	proteasome 26S subunit, non-ATPase 1	D	-1.67069	4
P21333	2316	FLNA	filamin A	D	-1.68221	2
P62760	7447	VSNL1	visinin like 1	D	-1.70588	2
P62826	5901	RAN	RAN, member RAS oncogene family	D	-1.7394	2
P48643	22948	CCT5	chaperonin containing TCP1 subunit 5	D	-1.74424	4
O60701	7358	UGDH	UDP-glucose 6-dehydrogenase	D	-1.76132	3
Q7KZF4	27044	SND1	staphylococcal nuclease and tudor domain containing 1	D	-1.7633	2
P50395	2665	GDI2	GDP dissociation inhibitor 2	D	-1.77788	2
P55072	7415	VCP	valosin containing protein	D	-1.79549	2
P61981	7532	YWHAG	tyrosine 3-monooxygenase/tryptophan 5-monooxygenase activation protein, gamma	D	-1.80143	2
P25815	6286	S100P	S100 calcium binding protein P	D	-1.8396	2
P04406	2597	GAPDH	glyceraldehyde-3-phosphate dehydrogenase	D	-1.85732	2
P31948	10963	STIP1	stress induced phosphoprotein 1	D	-1.89413	3
P17858	5211	PFKL	phosphofructokinase, liver	D	-1.93223	4
O75874	3417	IDH1	isocitrate dehydrogenase 1 (NADP+)	D	-1.93639	4
P11142	3312	HSPA8	heat shock protein family A (Hsp70) member 8	D	-1.94777	6
P28074	5693	PSMB5	proteasome subunit beta 5	D	-1.96242	2
O94979	22872	SEC31A	SEC31 homolog A, COPII coat complex component	D	-2.00593	2
P37837	6888	TALDO1	transaldolase 1	D	-2.04387	2
P13639	1938	EEF2	eukaryotic translation elongation factor 2	D	-2.04882	4
P13010	7520	XRCC5	X-ray repair complementing defective repair in Chinese hamster cells 5	D	-2.09086	2
P63104	7534	YWHAZ	tyrosine 3-monooxygenase/tryptophan 5-monooxygenase activation protein, zeta	D	-2.13583	3
P07737	5216	PFN1	profilin 1	D	-2.23888	2
P67809	4904	YBX1	Y-box binding protein 1	D	-2.31101	4
P43487	5902	RANBP1	RAN binding protein 1	D	-2.35127	2
P08238	3326	HSP90AB1	heat shock protein 90kDa alpha family class B member 1	D	-2.35434	3
P40227	908	CCT6A	chaperonin containing TCP1 subunit 6A	D	-2.59301	2
Q9P2E9	6238	RRBP1	ribosome binding protein 1	D	-2.63409	3
P62280	6205	RPS11	ribosomal protein S11	D	-2.89391	2
P22234	10606	PAICS	phosphoribosylaminoimidazole carboxylase; phosphoribosylaminoimidazolesuccinocarboxamide synthase	D	-3.03903	2
Q06830	5052	PRDX1	peroxiredoxin 1	D	-3.27754	2
