# Supplementary material for: A secretome profile indicative of oleate-induced proliferation of HepG2 hepatocellular carcinoma cells
Source: Exp Mol Med. 2018 Aug 3;50(8):93. doi: 10.1038/s12276-018-0120-3 (PMC6076227; doi:10.1038/s12276-018-0120-3)
Supplement: Supplementary file 6 — Supplementary Table S6 [file 12276_2018_120_MOESM6_ESM.xlsx]

## Sheet: Supplementary Table S6a
Supplementary Table S6. GOBPs represented by the up-regulated (a) and down-regulated secreted proteins (b).
Term ID	Description	Count	P value
GO:0002576	platelet degranulation	14	6.22901e-13
GO:0030198	extracellular matrix organization	21	1.81964e-10
GO:0043062	extracellular structure organization	21	1.90453e-10
GO:0006457	protein folding	17	2.89315e-10
GO:0009611	response to wounding	33	5.99761e-10
GO:0051604	protein maturation	19	1.97225e-09
GO:0006508	proteolysis	40	2.17243e-09
GO:0007596	blood coagulation	23	3.09659e-09
GO:0010035	response to inorganic substance	22	3.16065e-09
GO:0050817	coagulation	23	5.04642e-09
GO:0007599	hemostasis	23	5.04642e-09
GO:0010038	response to metal ion	18	7.35199e-09
GO:0042592	homeostatic process	38	2.16589e-08
GO:0030168	platelet activation	15	5.5007e-08
GO:0042060	wound healing	24	1.17025e-07
GO:0016485	protein processing	16	1.43595e-07
GO:0010876	lipid localization	16	1.82571e-07
GO:0050878	regulation of body fluid levels	23	3.1274e-07
GO:0006869	lipid transport	15	3.43765e-07
GO:0016192	vesicle-mediated transport	32	1.03864e-06
GO:0030162	regulation of proteolysis	22	1.134e-06
GO:0010951	negative regulation of endopeptidase activity	13	1.20936e-06
GO:0052547	regulation of peptidase activity	16	1.93423e-06
GO:0010466	negative regulation of peptidase activity	13	1.94475e-06
GO:0034976	response to endoplasmic reticulum stress	13	2.39349e-06
GO:0035966	response to topologically incorrect protein	11	3.31209e-06
GO:0072376	protein activation cascade	9	3.4224e-06
GO:0052548	regulation of endopeptidase activity	15	5.09712e-06
GO:0040011	locomotion	36	6.22225e-06
GO:0070613	regulation of protein processing	8	6.46975e-06
GO:1903317	regulation of protein maturation	8	7.03024e-06
GO:0097006	regulation of plasma lipoprotein particle levels	7	1.03683e-05
GO:0051346	negative regulation of hydrolase activity	15	1.22927e-05
GO:0071241	cellular response to inorganic substance	10	1.24254e-05
GO:0071827	plasma lipoprotein particle organization	6	1.27905e-05
GO:0006986	response to unfolded protein	10	1.37249e-05
GO:0019725	cellular homeostasis	21	1.411e-05
GO:1903034	regulation of response to wounding	15	1.41193e-05
GO:0051235	maintenance of location	12	1.56496e-05
GO:0045454	cell redox homeostasis	8	1.63461e-05
GO:0071825	protein-lipid complex subunit organization	6	1.93624e-05
GO:0048870	cell motility	28	2.28228e-05
GO:0051674	localization of cell	28	2.28228e-05
GO:0016477	cell migration	26	2.45945e-05
GO:0034377	plasma lipoprotein particle assembly	5	2.47769e-05
GO:0030301	cholesterol transport	7	2.65336e-05
GO:0006887	exocytosis	14	2.82797e-05
GO:0009605	response to external stimulus	44	2.92366e-05
GO:0010811	positive regulation of cell-substrate adhesion	8	3.00541e-05
GO:0002526	acute inflammatory response	9	3.10882e-05
GO:0071248	cellular response to metal ion	9	3.10882e-05
GO:0015918	sterol transport	7	3.41168e-05
GO:0006897	endocytosis	18	3.61283e-05
GO:0065005	protein-lipid complex assembly	5	4.43658e-05
GO:0007568	aging	12	4.63896e-05
GO:0034369	plasma lipoprotein particle remodeling	5	5.2877e-05
GO:0034367	macromolecular complex remodeling	5	5.2877e-05
GO:0034368	protein-lipid complex remodeling	5	5.2877e-05
GO:0045861	negative regulation of proteolysis	13	7.61823e-05
GO:0002920	regulation of humoral immune response	6	8.2684e-05
GO:0051649	establishment of localization in cell	42	8.5346e-05
GO:0033036	macromolecule localization	43	8.79027e-05
GO:0030968	endoplasmic reticulum unfolded protein response	8	0.000100448
GO:0034975	protein folding in endoplasmic reticulum	4	0.000103959
GO:0006954	inflammatory response	17	0.000108682
GO:1901135	carbohydrate derivative metabolic process	27	0.000109646
GO:0034620	cellular response to unfolded protein	8	0.000116997
GO:0030449	regulation of complement activation	5	0.000130907
GO:2000257	regulation of protein activation cascade	5	0.000169449
GO:0019471	4-hydroxyproline metabolic process	4	0.000177886
GO:0035967	cellular response to topologically incorrect protein	8	0.000188879
GO:0051336	regulation of hydrolase activity	25	0.00026236
GO:0009628	response to abiotic stimulus	24	0.000271505
GO:0080134	regulation of response to stress	28	0.00027803
GO:0006952	defense response	32	0.000295459
GO:0072359	circulatory system development	21	0.000298422
GO:0072358	cardiovascular system development	21	0.000298422
GO:0050900	leukocyte migration	12	0.0003158
GO:1901700	response to oxygen-containing compound	29	0.00031803
GO:1990267	response to transition metal nanoparticle	8	0.000345796
GO:0031589	cell-substrate adhesion	11	0.000365081
GO:0048514	blood vessel morphogenesis	14	0.000400722
GO:0033344	cholesterol efflux	5	0.000407838
GO:0043691	reverse cholesterol transport	4	0.000412188
GO:0043436	oxoacid metabolic process	23	0.000430818
GO:0050790	regulation of catalytic activity	37	0.000438338
GO:1903035	negative regulation of response to wounding	8	0.000511044
GO:0006082	organic acid metabolic process	23	0.000519795
GO:0051130	positive regulation of cellular component organization	24	0.000538587
GO:0008203	cholesterol metabolic process	7	0.000555134
GO:0006956	complement activation	6	0.000579395
GO:0032101	regulation of response to external stimulus	20	0.00059644
GO:0031647	regulation of protein stability	9	0.000608723
GO:0031639	plasminogen activation	4	0.000677813
GO:0032102	negative regulation of response to external stimulus	10	0.000710213
GO:1901137	carbohydrate derivative biosynthetic process	19	0.000723133
GO:0051246	regulation of protein metabolic process	39	0.000739763
GO:0006928	movement of cell or subcellular component	32	0.000755726
GO:0032940	secretion by cell	20	0.000777719
GO:0015850	organic hydroxy compound transport	9	0.000820193
GO:0070887	cellular response to chemical stimulus	41	0.000849215
GO:0010810	regulation of cell-substrate adhesion	8	0.000871736
GO:0061077	chaperone-mediated protein folding	5	0.000889499
GO:0055114	oxidation-reduction process	21	0.000952792
GO:0072593	reactive oxygen species metabolic process	9	0.000973082
GO:0016125	sterol metabolic process	7	0.0010095
GO:0008202	steroid metabolic process	10	0.00100976
GO:0042157	lipoprotein metabolic process	7	0.00109263
GO:0022617	extracellular matrix disassembly	7	0.00109263
GO:0009100	glycoprotein metabolic process	14	0.00112536
GO:0048878	chemical homeostasis	20	0.00114495
GO:0006909	phagocytosis	9	0.00114803
GO:1901565	organonitrogen compound catabolic process	11	0.00115043
GO:0045940	positive regulation of steroid metabolic process	4	0.00117289
GO:0010033	response to organic substance	42	0.00121982
GO:0001666	response to hypoxia	10	0.00122246
GO:0043086	negative regulation of catalytic activity	18	0.00129031
GO:0072378	blood coagulation, fibrin clot formation	4	0.0013243
GO:0009057	macromolecule catabolic process	22	0.00135506
GO:0097305	response to alcohol	11	0.00138795
GO:0046903	secretion	21	0.00141324
GO:0042730	fibrinolysis	4	0.00148747
GO:0036293	response to decreased oxygen levels	10	0.00150362
GO:0018279	protein N-linked glycosylation via asparagine	9	0.00153349
GO:0018196	peptidyl-asparagine modification	9	0.00157308
GO:0044092	negative regulation of molecular function	21	0.00160987
GO:0048584	positive regulation of response to stimulus	33	0.00177704
GO:0015914	phospholipid transport	5	0.00178564
GO:1900026	positive regulation of substrate adhesion-dependent cell spreading	4	0.00185033
GO:0006629	lipid metabolic process	23	0.00190518
GO:0006066	alcohol metabolic process	11	0.00194539
GO:0007603	phototransduction, visible light	6	0.001964
GO:0006487	protein N-linked glycosylation	9	0.00196711
GO:0001568	blood vessel development	14	0.00197879
GO:2001233	regulation of apoptotic signaling pathway	11	0.00198312
GO:0006958	complement activation, classical pathway	5	0.00201996
GO:0022607	cellular component assembly	36	0.00205104
GO:0010873	positive regulation of cholesterol esterification	3	0.00207191
GO:0010898	positive regulation of triglyceride catabolic process	3	0.00207191
GO:0070482	response to oxygen levels	10	0.00213061
GO:0036498	IRE1-mediated unfolded protein response	5	0.00227471
GO:0006959	humoral immune response	8	0.00236199
GO:0001775	cell activation	19	0.00243264
GO:0044085	cellular component biogenesis	38	0.00245451
GO:0050778	positive regulation of immune response	15	0.00258413
GO:0022417	protein maturation by protein folding	3	0.00264856
GO:0034380	high-density lipoprotein particle assembly	3	0.00264856
GO:0034381	plasma lipoprotein particle clearance	4	0.00273064
GO:0044089	positive regulation of cellular component biogenesis	11	0.00297454
GO:0016486	peptide hormone processing	4	0.00298455
GO:0005975	carbohydrate metabolic process	19	0.00298671
GO:0006026	aminoglycan catabolic process	5	0.00300677
GO:0060548	negative regulation of cell death	18	0.00316776
GO:0042632	cholesterol homeostasis	5	0.00317035
GO:0009127	purine nucleoside monophosphate biosynthetic process	5	0.00317035
GO:0055092	sterol homeostasis	5	0.00317035
GO:0009168	purine ribonucleoside monophosphate biosynthetic process	5	0.00317035
GO:0000302	response to reactive oxygen species	8	0.003232
GO:0001944	vasculature development	14	0.00326471
GO:0036500	ATF6-mediated unfolded protein response	3	0.00329168
GO:0051918	negative regulation of fibrinolysis	3	0.00329168
GO:0051006	positive regulation of lipoprotein lipase activity	3	0.00329168
GO:0010872	regulation of cholesterol esterification	3	0.00329168
GO:0051270	regulation of cellular component movement	16	0.00341248
GO:0007155	cell adhesion	24	0.00342626
GO:0006898	receptor-mediated endocytosis	9	0.00347936
GO:0002673	regulation of acute inflammatory response	5	0.00351552
GO:0001525	angiogenesis	11	0.00354004
GO:0065009	regulation of molecular function	39	0.00358633
GO:0022610	biological adhesion	24	0.00360816
GO:0009584	detection of visible light	6	0.00371634
GO:0019433	triglyceride catabolic process	4	0.00383156
GO:0019752	carboxylic acid metabolic process	19	0.00383418
GO:0007602	phototransduction	6	0.00385389
GO:0048585	negative regulation of response to stimulus	23	0.00391788
GO:0019216	regulation of lipid metabolic process	9	0.00394997
GO:0044712	single-organism catabolic process	22	0.00397984
GO:0034434	sterol esterification	3	0.00400006
GO:0034433	steroid esterification	3	0.00400006
GO:0034435	cholesterol esterification	3	0.00400006
GO:0061365	positive regulation of triglyceride lipase activity	3	0.00400006
GO:0002684	positive regulation of immune system process	18	0.00405895
GO:0030212	hyaluronan metabolic process	4	0.0041431
GO:0043413	macromolecule glycosylation	11	0.00418801
GO:0006486	protein glycosylation	11	0.00418801
GO:0050727	regulation of inflammatory response	9	0.00420302
GO:0030155	regulation of cell adhesion	14	0.00426361
GO:0006775	fat-soluble vitamin metabolic process	5	0.00428079
GO:0060249	anatomical structure homeostasis	10	0.00430735
GO:0009101	glycoprotein biosynthetic process	12	0.00431187
GO:0070085	glycosylation	11	0.00447209
GO:0002455	humoral immune response mediated by circulating immunoglobulin	5	0.0044883
GO:0010941	regulation of cell death	25	0.00452943
GO:0034446	substrate adhesion-dependent cell spreading	5	0.00470248
GO:0044242	cellular lipid catabolic process	7	0.00475006
GO:0010896	regulation of triglyceride catabolic process	3	0.00477253
GO:0042340	keratan sulfate catabolic process	3	0.00477253
GO:0044723	single-organism carbohydrate metabolic process	16	0.00484092
GO:0031099	regeneration	7	0.00501464
GO:0006022	aminoglycan metabolic process	7	0.00501464
GO:0046461	neutral lipid catabolic process	4	0.00516831
GO:0046464	acylglycerol catabolic process	4	0.00516831
GO:0050821	protein stabilization	6	0.00526054
GO:0045087	innate immune response	20	0.00527275
GO:0019218	regulation of steroid metabolic process	5	0.00538605
GO:0006984	ER-nucleus signaling pathway	4	0.00554089
GO:0009156	ribonucleoside monophosphate biosynthetic process	5	0.0056279
GO:0030334	regulation of cell migration	14	0.00563476
GO:0042445	hormone metabolic process	7	0.00572334
GO:0033554	cellular response to stress	30	0.00591111
GO:1900024	regulation of substrate adhesion-dependent cell spreading	4	0.00592921
GO:0090066	regulation of anatomical structure size	11	0.0059442
GO:0006955	immune response	26	0.00615352
GO:0006144	purine nucleobase metabolic process	4	0.00633343
GO:0009583	detection of light stimulus	6	0.00637924
GO:0051917	regulation of fibrinolysis	3	0.00650509
GO:0046040	IMP metabolic process	3	0.00650509
GO:0045785	positive regulation of cell adhesion	10	0.00663965
GO:0015748	organophosphate ester transport	5	0.00666764
GO:0051248	negative regulation of protein metabolic process	19	0.00667099
GO:0065003	macromolecular complex assembly	25	0.00673837
GO:0001523	retinoid metabolic process	5	0.00694611
GO:0007160	cell-matrix adhesion	7	0.00700581
GO:0040012	regulation of locomotion	15	0.00710751
GO:0007584	response to nutrient	7	0.00717962
GO:0051241	negative regulation of multicellular organismal process	18	0.00718914
GO:0045471	response to ethanol	6	0.00720368
GO:0034375	high-density lipoprotein particle remodeling	3	0.00746289
GO:0051004	regulation of lipoprotein lipase activity	3	0.00746289
GO:0009124	nucleoside monophosphate biosynthetic process	5	0.00782741
GO:1901615	organic hydroxy compound metabolic process	12	0.00812402
GO:0002253	activation of immune response	12	0.00834018
GO:0061024	membrane organization	19	0.00836724
GO:0031102	neuron projection regeneration	4	0.00859844
GO:0032368	regulation of lipid transport	5	0.00877925
GO:2000145	regulation of cell motility	14	0.00891928
GO:0030195	negative regulation of blood coagulation	4	0.0091012
GO:0046503	glycerolipid catabolic process	4	0.0091012
GO:1900047	negative regulation of hemostasis	4	0.0091012
GO:0016101	diterpenoid metabolic process	5	0.00911258
GO:0014070	response to organic cyclic compound	16	0.00943591
GO:0022600	digestive system process	5	0.00945406
GO:0051651	maintenance of location in cell	5	0.00945406
GO:0043687	post-translational protein modification	11	0.00947054
GO:0045723	positive regulation of fatty acid biosynthetic process	3	0.00955594
GO:0042776	mitochondrial ATP synthesis coupled proton transport	3	0.00955594
GO:0009743	response to carbohydrate	7	0.00995269
GO:0043603	cellular amide metabolic process	17	0.00997965
hsa04142	Lysosome	12	5.01365e-07
hsa04141	Protein processing in endoplasmic reticulum	12	1.19809e-05
hsa04610	Complement and coagulation cascades	8	3.30575e-05
hsa04975	Fat digestion and absorption	5	0.00171212

## Sheet: Supplementary Table S6b
Supplementary Table S6. GOBPs represented by the up-regulated (a) and down-regulated secreted proteins (b).
Term ID	Description	Count	P value
GO:0001887	selenium compound metabolic process	34	2.01383e-37
GO:0016032	viral process	60	7.87439e-32
GO:0044764	multi-organism cellular process	60	2.02332e-31
GO:0044419	interspecies interaction between organisms	60	1.11097e-30
GO:0044403	symbiosis, encompassing mutualism through parasitism	60	1.11097e-30
GO:0006614	SRP-dependent cotranslational protein targeting to membrane	29	1.96838e-30
GO:0006613	cotranslational protein targeting to membrane	29	3.48327e-30
GO:0006520	cellular amino acid metabolic process	47	4.93139e-30
GO:0045047	protein targeting to ER	29	6.08872e-30
GO:0016259	selenocysteine metabolic process	27	7.95481e-30
GO:0009069	serine family amino acid metabolic process	30	9.71095e-30
GO:0072599	establishment of protein localization to endoplasmic reticulum	29	1.79661e-29
GO:0006412	translation	50	1.47067e-28
GO:0043603	cellular amide metabolic process	61	1.48843e-28
GO:0043604	amide biosynthetic process	53	3.73877e-28
GO:0043043	peptide biosynthetic process	50	1.13592e-27
GO:0070972	protein localization to endoplasmic reticulum	29	1.78287e-27
GO:0000184	nuclear-transcribed mRNA catabolic process, nonsense-mediated decay	28	1.93385e-27
GO:0019752	carboxylic acid metabolic process	60	4.25474e-26
GO:0006518	peptide metabolic process	52	1.16351e-25
GO:0044265	cellular macromolecule catabolic process	56	1.87697e-24
GO:0043436	oxoacid metabolic process	61	2.23206e-24
GO:0006575	cellular modified amino acid metabolic process	36	2.25013e-24
GO:0006414	translational elongation	31	2.34109e-24
GO:0006612	protein targeting to membrane	30	3.83098e-24
GO:0006082	organic acid metabolic process	61	4.56597e-24
GO:0010608	posttranscriptional regulation of gene expression	40	1.09092e-23
GO:0090150	establishment of protein localization to membrane	37	1.26342e-23
GO:1901566	organonitrogen compound biosynthetic process	64	3.07511e-23
GO:1901605	alpha-amino acid metabolic process	35	6.97736e-22
GO:0006415	translational termination	27	1.18419e-21
GO:0009057	macromolecule catabolic process	58	1.35736e-21
GO:0000956	nuclear-transcribed mRNA catabolic process	28	1.91393e-21
GO:0006401	RNA catabolic process	30	2.02776e-21
GO:0072594	establishment of protein localization to organelle	44	3.22805e-21
GO:0019083	viral transcription	27	1.16292e-20
GO:0006402	mRNA catabolic process	28	1.35511e-20
GO:0006413	translational initiation	30	1.5535e-20
GO:0072657	protein localization to membrane	38	2.10979e-20
GO:0032984	macromolecular complex disassembly	32	3.08289e-20
GO:0019080	viral gene expression	27	4.93763e-20
GO:0043624	cellular protein complex disassembly	30	1.24149e-19
GO:0043241	protein complex disassembly	31	1.47143e-19
GO:0044033	multi-organism metabolic process	27	1.50873e-19
GO:1901361	organic cyclic compound catabolic process	36	1.94441e-18
GO:0019439	aromatic compound catabolic process	35	2.01566e-18
GO:0033365	protein localization to organelle	46	3.46044e-18
GO:0044270	cellular nitrogen compound catabolic process	34	8.47209e-18
GO:0046700	heterocycle catabolic process	34	8.47209e-18
GO:1902580	single-organism cellular localization	54	1.22942e-17
GO:0006605	protein targeting	41	1.38522e-17
GO:0006886	intracellular protein transport	48	1.69192e-17
GO:0061024	membrane organization	51	1.80607e-17
GO:0044802	single-organism membrane organization	46	1.96252e-17
GO:0034655	nucleobase-containing compound catabolic process	32	2.64396e-17
GO:0019058	viral life cycle	33	1.00597e-16
GO:1902582	single-organism intracellular transport	59	1.32808e-15
GO:0071822	protein complex subunit organization	63	1.67502e-15
GO:0016071	mRNA metabolic process	36	5.68485e-15
GO:0034613	cellular protein localization	55	1.03151e-14
GO:0016482	cytoplasmic transport	49	1.12603e-14
GO:0070727	cellular macromolecule localization	55	1.29359e-14
GO:0015031	protein transport	61	1.38522e-14
GO:0006521	regulation of cellular amino acid metabolic process	15	1.71555e-14
GO:0043488	regulation of mRNA stability	19	2.23472e-14
GO:0045184	establishment of protein localization	63	2.52549e-14
GO:0043487	regulation of RNA stability	19	3.30182e-14
GO:0046907	intracellular transport	60	4.56985e-14
GO:0002474	antigen processing and presentation of peptide antigen via MHC class I	17	6.86027e-14
GO:0048002	antigen processing and presentation of peptide antigen	21	8.85126e-14
GO:0002478	antigen processing and presentation of exogenous peptide antigen	20	1.31948e-13
GO:0043933	macromolecular complex subunit organization	72	1.43468e-13
GO:0019884	antigen processing and presentation of exogenous antigen	20	2.72769e-13
GO:0051649	establishment of localization in cell	72	3.25867e-13
GO:0006977	DNA damage response, signal transduction by p53 class mediator resulting in cell cycle arrest	14	5.2217e-13
GO:0022411	cellular component disassembly	36	5.83191e-13
GO:0033036	macromolecule localization	73	5.95531e-13
GO:0006595	polyamine metabolic process	15	6.19476e-13
GO:0072431	signal transduction involved in mitotic G1 DNA damage checkpoint	14	6.41308e-13
GO:1902400	intracellular signal transduction involved in G1 DNA damage checkpoint	14	6.41308e-13
GO:0072413	signal transduction involved in mitotic cell cycle checkpoint	14	7.84991e-13
GO:1902402	signal transduction involved in mitotic DNA damage checkpoint	14	7.84991e-13
GO:1902403	signal transduction involved in mitotic DNA integrity checkpoint	14	7.84991e-13
GO:0008104	protein localization	67	9.58808e-13
GO:0038061	NIK/NF-kappaB signaling	16	9.79704e-13
GO:0072401	signal transduction involved in DNA integrity checkpoint	14	1.16426e-12
GO:0072422	signal transduction involved in DNA damage checkpoint	14	1.16426e-12
GO:0072395	signal transduction involved in cell cycle checkpoint	14	1.41091e-12
GO:0051436	negative regulation of ubiquitin-protein ligase activity involved in mitotic cell cycle	15	1.43261e-12
GO:0033238	regulation of cellular amine metabolic process	15	1.43261e-12
GO:0051437	positive regulation of ubiquitin-protein ligase activity involved in regulation of mitotic cell cycle transition	14	2.46575e-12
GO:0002479	antigen processing and presentation of exogenous peptide antigen via MHC class I, TAP-dependent	14	2.95296e-12
GO:0031571	mitotic G1 DNA damage checkpoint	14	3.52669e-12
GO:0044819	mitotic G1/S transition checkpoint	14	4.20051e-12
GO:0044783	G1 DNA damage checkpoint	14	4.20051e-12
GO:0019882	antigen processing and presentation	21	4.22755e-12
GO:0051444	negative regulation of ubiquitin-protein transferase activity	15	4.24334e-12
GO:0051352	negative regulation of ligase activity	15	4.91807e-12
GO:0042590	antigen processing and presentation of exogenous peptide antigen via MHC class I	14	5.91343e-12
GO:0051439	regulation of ubiquitin-protein ligase activity involved in mitotic cell cycle	15	6.57202e-12
GO:0042787	protein ubiquitination involved in ubiquitin-dependent protein catabolic process	19	1.65385e-11
GO:2000060	positive regulation of protein ubiquitination involved in ubiquitin-dependent protein catabolic process	14	2.84888e-11
GO:0071158	positive regulation of cell cycle arrest	14	3.29655e-11
GO:0031145	anaphase-promoting complex-dependent proteasomal ubiquitin-dependent protein catabolic process	15	5.36143e-11
GO:0051443	positive regulation of ubiquitin-protein transferase activity	14	9.94652e-11
GO:2000058	regulation of protein ubiquitination involved in ubiquitin-dependent protein catabolic process	14	9.94652e-11
GO:0031397	negative regulation of protein ubiquitination	16	1.17204e-10
GO:0006418	tRNA aminoacylation for protein translation	11	1.50501e-10
GO:0044773	mitotic DNA damage checkpoint	14	1.66292e-10
GO:2000134	negative regulation of G1/S transition of mitotic cell cycle	14	1.66292e-10
GO:0051351	positive regulation of ligase activity	14	1.88408e-10
GO:1902807	negative regulation of cell cycle G1/S phase transition	14	2.40857e-10
GO:0043038	amino acid activation	11	2.85326e-10
GO:0043039	tRNA aminoacylation	11	2.85326e-10
GO:1903321	negative regulation of protein modification by small protein conjugation or removal	16	3.05366e-10
GO:0034660	ncRNA metabolic process	26	3.21288e-10
GO:0044774	mitotic DNA integrity checkpoint	14	3.44697e-10
GO:0051340	regulation of ligase activity	15	4.79281e-10
GO:0051438	regulation of ubiquitin-protein transferase activity	15	4.79281e-10
GO:0090263	positive regulation of canonical Wnt signaling pathway	15	4.79281e-10
GO:0030330	DNA damage response, signal transduction by p53 class mediator	14	4.87765e-10
GO:0071156	regulation of cell cycle arrest	14	7.62231e-10
GO:1903050	regulation of proteolysis involved in cellular protein catabolic process	19	9.17851e-10
GO:0002223	stimulatory C-type lectin receptor signaling pathway	14	1.76793e-09
GO:0008286	insulin receptor signaling pathway	21	2.06054e-09
GO:0000077	DNA damage checkpoint	15	2.13791e-09
GO:0002220	innate immune response activating cell surface receptor signaling pathway	14	2.38478e-09
GO:0042770	signal transduction in response to DNA damage	14	2.38478e-09
GO:1903362	regulation of cellular protein catabolic process	19	3.08531e-09
GO:0031570	DNA integrity checkpoint	15	4.96745e-09
GO:0034645	cellular macromolecule biosynthetic process	97	5.15122e-09
GO:0032870	cellular response to hormone stimulus	30	5.29038e-09
GO:2000045	regulation of G1/S transition of mitotic cell cycle	14	7.30524e-09
GO:1903322	positive regulation of protein modification by small protein conjugation or removal	16	8.11528e-09
GO:0032869	cellular response to insulin stimulus	22	8.95178e-09
GO:1903320	regulation of protein modification by small protein conjugation or removal	19	9.31078e-09
GO:0030177	positive regulation of Wnt signaling pathway	15	9.33959e-09
GO:1901991	negative regulation of mitotic cell cycle phase transition	15	1.08742e-08
GO:0019941	modification-dependent protein catabolic process	26	1.1785e-08
GO:1903052	positive regulation of proteolysis involved in cellular protein catabolic process	15	1.26385e-08
GO:0009725	response to hormone	36	1.27864e-08
GO:0043161	proteasome-mediated ubiquitin-dependent protein catabolic process	21	1.28267e-08
GO:0010467	gene expression	99	1.38919e-08
GO:0032868	response to insulin	23	1.38965e-08
GO:0022613	ribonucleoprotein complex biogenesis	21	1.53338e-08
GO:0043632	modification-dependent macromolecule catabolic process	26	1.55002e-08
GO:1902806	regulation of cell cycle G1/S phase transition	14	1.57346e-08
GO:0007093	mitotic cell cycle checkpoint	15	1.5772e-08
GO:0006732	coenzyme metabolic process	19	1.64799e-08
GO:0071375	cellular response to peptide hormone stimulus	24	1.8143e-08
GO:0031396	regulation of protein ubiquitination	18	2.02087e-08
GO:0008543	fibroblast growth factor receptor signaling pathway	19	2.22396e-08
GO:0031398	positive regulation of protein ubiquitination	15	2.42426e-08
GO:0000075	cell cycle checkpoint	17	2.47475e-08
GO:1901988	negative regulation of cell cycle phase transition	15	2.59932e-08
GO:0043434	response to peptide hormone	26	2.82059e-08
GO:1901653	cellular response to peptide	24	3.12626e-08
GO:0042176	regulation of protein catabolic process	21	3.6299e-08
GO:0010498	proteasomal protein catabolic process	21	3.6299e-08
GO:1903364	positive regulation of cellular protein catabolic process	15	3.66391e-08
GO:0051186	cofactor metabolic process	20	3.89627e-08
GO:0006511	ubiquitin-dependent protein catabolic process	25	3.94605e-08
GO:0000209	protein polyubiquitination	16	4.36479e-08
GO:0010033	response to organic substance	66	4.56644e-08
GO:0006576	cellular biogenic amine metabolic process	15	4.78477e-08
GO:0006417	regulation of translation	18	5.38016e-08
GO:0090090	negative regulation of canonical Wnt signaling pathway	14	5.83052e-08
GO:0050852	T cell receptor signaling pathway	14	6.26598e-08
GO:0033209	tumor necrosis factor-mediated signaling pathway	14	6.26598e-08
GO:0044344	cellular response to fibroblast growth factor stimulus	19	6.60774e-08
GO:0010565	regulation of cellular ketone metabolic process	15	7.53662e-08
GO:1901652	response to peptide	26	8.20372e-08
GO:0071774	response to fibroblast growth factor	19	8.6197e-08
GO:0009308	amine metabolic process	16	8.80163e-08
GO:0051603	proteolysis involved in cellular protein catabolic process	26	1.01228e-07
GO:0072331	signal transduction by p53 class mediator	14	1.09257e-07
GO:0000186	activation of MAPKK activity	16	1.1618e-07
GO:1901701	cellular response to oxygen-containing compound	34	1.59475e-07
GO:0034248	regulation of cellular amide metabolic process	18	1.99878e-07
GO:0007173	epidermal growth factor receptor signaling pathway	19	2.11419e-07
GO:0090068	positive regulation of cell cycle process	16	2.19459e-07
GO:0044257	cellular protein catabolic process	26	2.4758e-07
GO:0010948	negative regulation of cell cycle process	16	2.56441e-07
GO:1901699	cellular response to nitrogen compound	27	2.60972e-07
GO:0038127	ERBB signaling pathway	19	3.42595e-07
GO:0044106	cellular amine metabolic process	15	3.44464e-07
GO:0045732	positive regulation of protein catabolic process	16	3.63447e-07
GO:1901990	regulation of mitotic cell cycle phase transition	16	3.63447e-07
GO:0042180	cellular ketone metabolic process	16	4.41595e-07
GO:0030178	negative regulation of Wnt signaling pathway	14	4.93417e-07
GO:0044085	cellular component biogenesis	59	5.89228e-07
GO:0030163	protein catabolic process	28	6.23703e-07
GO:0000082	G1/S transition of mitotic cell cycle	15	6.46589e-07
GO:0042254	ribosome biogenesis	15	6.80539e-07
GO:0045930	negative regulation of mitotic cell cycle	15	7.18415e-07
GO:0006399	tRNA metabolic process	14	7.76286e-07
GO:0071417	cellular response to organonitrogen compound	25	8.00082e-07
GO:0000278	mitotic cell cycle	31	8.83663e-07
GO:0071310	cellular response to organic substance	53	9.17816e-07
GO:0048011	neurotrophin TRK receptor signaling pathway	19	9.45542e-07
GO:0060828	regulation of canonical Wnt signaling pathway	15	9.65198e-07
GO:1901987	regulation of cell cycle phase transition	16	9.73634e-07
GO:0045787	positive regulation of cell cycle	17	1.03652e-06
GO:0038179	neurotrophin signaling pathway	19	1.05274e-06
GO:0051348	negative regulation of transferase activity	18	1.2494e-06
GO:0044770	cell cycle phase transition	21	1.43953e-06
GO:0044843	cell cycle G1/S phase transition	15	1.5525e-06
GO:0071356	cellular response to tumor necrosis factor	15	1.63273e-06
GO:1901698	response to nitrogen compound	32	1.65174e-06
GO:0048010	vascular endothelial growth factor receptor signaling pathway	16	1.71059e-06
GO:0009117	nucleotide metabolic process	24	2.09347e-06
GO:0050851	antigen receptor-mediated signaling pathway	14	2.20691e-06
GO:1901700	response to oxygen-containing compound	41	2.38419e-06
GO:0010243	response to organonitrogen compound	30	2.49647e-06
GO:0006753	nucleoside phosphate metabolic process	24	2.50278e-06
GO:0044772	mitotic cell cycle phase transition	20	2.51896e-06
GO:0070887	cellular response to chemical stimulus	59	2.85306e-06
GO:0034612	response to tumor necrosis factor	15	4.12211e-06
GO:0038095	Fc-epsilon receptor signaling pathway	16	4.15694e-06
GO:0071495	cellular response to endogenous stimulus	35	4.42671e-06
GO:0055114	oxidation-reduction process	31	4.46325e-06
GO:1903047	mitotic cell cycle process	27	5.32858e-06
GO:0060070	canonical Wnt signaling pathway	15	5.73222e-06
GO:0031329	regulation of cellular catabolic process	24	5.74178e-06
GO:0006734	NADH metabolic process	7	6.11737e-06
GO:0007050	cell cycle arrest	14	6.46141e-06
GO:0009894	regulation of catabolic process	26	6.46713e-06
GO:0007264	small GTPase mediated signal transduction	28	6.55649e-06
GO:0071345	cellular response to cytokine stimulus	25	6.82395e-06
GO:0045899	positive regulation of RNA polymerase II transcriptional preinitiation complex assembly	5	7.98025e-06
GO:0038093	Fc receptor signaling pathway	17	8.46405e-06
GO:0055086	nucleobase-containing small molecule metabolic process	24	1.04224e-05
GO:0019362	pyridine nucleotide metabolic process	10	1.06023e-05
GO:0046496	nicotinamide nucleotide metabolic process	10	1.06023e-05
GO:0007411	axon guidance	21	1.29007e-05
GO:0097485	neuron projection guidance	21	1.29007e-05
GO:0065003	macromolecular complex assembly	39	1.45848e-05
GO:0033674	positive regulation of kinase activity	22	1.67665e-05
GO:0072524	pyridine-containing compound metabolic process	10	1.78565e-05
GO:0045862	positive regulation of proteolysis	16	1.90484e-05
GO:0034097	response to cytokine	26	1.91782e-05
GO:0012501	programmed cell death	43	1.95807e-05
GO:0030111	regulation of Wnt signaling pathway	15	1.97427e-05
GO:0042274	ribosomal small subunit biogenesis	7	2.04439e-05
GO:0045898	regulation of RNA polymerase II transcriptional preinitiation complex assembly	5	2.14153e-05
GO:0009719	response to endogenous stimulus	40	2.41301e-05
GO:0006733	oxidoreduction coenzyme metabolic process	10	2.42597e-05
GO:0016567	protein ubiquitination	24	2.66689e-05
GO:0006888	ER to Golgi vesicle-mediated transport	11	2.88856e-05
GO:0051347	positive regulation of transferase activity	23	2.91918e-05
GO:0002758	innate immune response-activating signal transduction	14	2.92011e-05
GO:0045860	positive regulation of protein kinase activity	21	3.06024e-05
GO:0032147	activation of protein kinase activity	18	3.17414e-05
GO:0016070	RNA metabolic process	79	3.45688e-05
GO:0034470	ncRNA processing	15	3.50953e-05
GO:0002218	activation of innate immune response	14	3.64967e-05
GO:0034976	response to endoplasmic reticulum stress	13	3.94713e-05
GO:0051656	establishment of organelle localization	15	4.1103e-05
GO:0032269	negative regulation of cellular protein metabolic process	28	4.2237e-05
GO:0032268	regulation of cellular protein metabolic process	50	4.41587e-05
GO:0002429	immune response-activating cell surface receptor signaling pathway	15	4.70435e-05
GO:0051248	negative regulation of protein metabolic process	29	5.04521e-05
GO:0007346	regulation of mitotic cell cycle	18	5.08526e-05
GO:0006915	apoptotic process	40	5.62396e-05
GO:0036503	ERAD pathway	8	5.71075e-05
GO:0060261	positive regulation of transcription initiation from RNA polymerase II promoter	5	5.86456e-05
GO:0051246	regulation of protein metabolic process	52	6.06229e-05
GO:0006396	RNA processing	24	6.42644e-05
GO:0016265	death	43	6.68466e-05
GO:0008219	cell death	43	6.68466e-05
GO:0019674	NAD metabolic process	7	7.23677e-05
GO:0031331	positive regulation of cellular catabolic process	17	7.40789e-05
GO:0031175	neuron projection development	29	7.50359e-05
GO:0022402	cell cycle process	32	8.24594e-05
GO:0030162	regulation of proteolysis	22	8.36804e-05
GO:0034622	cellular macromolecular complex assembly	25	8.55359e-05
GO:0009896	positive regulation of catabolic process	18	9.63074e-05
GO:1902589	single-organism organelle organization	51	9.94319e-05
GO:0051123	RNA polymerase II transcriptional preinitiation complex assembly	5	0.000107715
GO:0090559	regulation of membrane permeability	7	0.000122818
GO:0042981	regulation of apoptotic process	34	0.000130757
GO:0043086	negative regulation of catalytic activity	24	0.00013202
GO:0016055	Wnt signaling pathway	16	0.000132448
GO:0032204	regulation of telomere maintenance	7	0.000133423
GO:0043066	negative regulation of apoptotic process	24	0.000134325
GO:0006974	cellular response to DNA damage stimulus	23	0.000143296
GO:0071826	ribonucleoprotein complex subunit organization	11	0.000144123
GO:0030433	ER-associated ubiquitin-dependent protein catabolic process	7	0.000144741
GO:0018279	protein N-linked glycosylation via asparagine	12	0.000144882
GO:0007169	transmembrane receptor protein tyrosine kinase signaling pathway	25	0.000149791
GO:0043067	regulation of programmed cell death	34	0.000150666
GO:0018196	peptidyl-asparagine modification	12	0.000151412
GO:0031400	negative regulation of protein modification process	20	0.000151993
GO:0010564	regulation of cell cycle process	18	0.000152582
GO:0045089	positive regulation of innate immune response	14	0.000153073
GO:0070897	DNA-templated transcriptional preinitiation complex assembly	5	0.000153666
GO:0043069	negative regulation of programmed cell death	24	0.000156732
GO:0044723	single-organism carbohydrate metabolic process	23	0.000162209
GO:0048812	neuron projection morphogenesis	24	0.000164907
GO:0007409	axonogenesis	22	0.000165732
GO:0060260	regulation of transcription initiation from RNA polymerase II promoter	5	0.000181289
GO:0006487	protein N-linked glycosylation	12	0.000204756
GO:0010941	regulation of cell death	35	0.000210118
GO:2000144	positive regulation of DNA-templated transcription, initiation	5	0.000212324
GO:0032446	protein modification by small protein conjugation	24	0.000215244
GO:0051130	positive regulation of cellular component organization	30	0.000235939
GO:0048667	cell morphogenesis involved in neuron differentiation	23	0.00023687
GO:0000904	cell morphogenesis involved in differentiation	27	0.000243797
GO:0006735	NADH regeneration	5	0.000247009
GO:0061620	glycolytic process through glucose-6-phosphate	5	0.000247009
GO:0061621	canonical glycolysis	5	0.000247009
GO:0061718	glucose catabolic process to pyruvate	5	0.000247009
GO:0061615	glycolytic process through fructose-6-phosphate	5	0.000247009
GO:0019693	ribose phosphate metabolic process	17	0.000257737
GO:0045088	regulation of innate immune response	15	0.000262363
GO:0061564	axon development	22	0.000272379
GO:0007004	telomere maintenance via telomerase	6	0.000328301
GO:0007265	Ras protein signal transduction	16	0.000363903
GO:0061136	regulation of proteasomal protein catabolic process	10	0.000402163
GO:0002768	immune response-regulating cell surface receptor signaling pathway	17	0.000439833
GO:0006364	rRNA processing	9	0.000446344
GO:0060548	negative regulation of cell death	24	0.00045031
GO:0022618	ribonucleoprotein complex assembly	10	0.000467405
GO:0048193	Golgi vesicle transport	13	0.000485941
GO:0048666	neuron development	29	0.000516193
GO:0051640	organelle localization	15	0.000536466
GO:0009167	purine ribonucleoside monophosphate metabolic process	11	0.000540774
GO:2000142	regulation of DNA-templated transcription, initiation	5	0.000545593
GO:0009126	purine nucleoside monophosphate metabolic process	11	0.000559526
GO:0016072	rRNA metabolic process	9	0.000574324
GO:0006007	glucose catabolic process	5	0.000612793
GO:0045786	negative regulation of cell cycle	16	0.00062505
GO:0070647	protein modification by small protein conjugation or removal	25	0.000632681
GO:0006278	RNA-dependent DNA replication	6	0.000640345
GO:0018130	heterocycle biosynthetic process	71	0.000648327
GO:0023056	positive regulation of signaling	34	0.000662231
GO:0019438	aromatic compound biosynthetic process	71	0.000666656
GO:0043410	positive regulation of MAPK cascade	18	0.000684165
GO:0007006	mitochondrial membrane organization	7	0.000691522
GO:0034654	nucleobase-containing compound biosynthetic process	70	0.000704517
GO:0019221	cytokine-mediated signaling pathway	18	0.000709686
GO:0046902	regulation of mitochondrial membrane permeability	6	0.000744715
GO:0006450	regulation of translational fidelity	4	0.000763225
GO:0042558	pteridine-containing compound metabolic process	5	0.000764456
GO:0033043	regulation of organelle organization	28	0.000766616
GO:0009161	ribonucleoside monophosphate metabolic process	11	0.000788815
GO:0007049	cell cycle	35	0.000795592
GO:0006163	purine nucleotide metabolic process	16	0.000798835
GO:0048858	cell projection morphogenesis	26	0.0008295
GO:1901135	carbohydrate derivative metabolic process	30	0.000848172
GO:0022607	cellular component assembly	46	0.000895106
GO:0051128	regulation of cellular component organization	44	0.000958047
GO:0006796	phosphate-containing compound metabolic process	54	0.000965504
GO:0071363	cellular response to growth factor stimulus	23	0.000978887
GO:0044092	negative regulation of molecular function	26	0.000981114
GO:0048699	generation of neurons	34	0.000983715
GO:0006935	chemotaxis	22	0.00100052
GO:0042330	taxis	22	0.00100052
GO:0043549	regulation of kinase activity	23	0.00105006
GO:0051338	regulation of transferase activity	25	0.00107015
GO:0032990	cell part morphogenesis	26	0.00107234
GO:0009123	nucleoside monophosphate metabolic process	11	0.00111415
GO:0022008	neurogenesis	35	0.00113998
GO:0046128	purine ribonucleoside metabolic process	12	0.00121199
GO:0045859	regulation of protein kinase activity	22	0.0012413
GO:0006839	mitochondrial transport	11	0.00124599
GO:0009150	purine ribonucleotide metabolic process	15	0.00128187
GO:0005975	carbohydrate metabolic process	24	0.00129196
GO:0042278	purine nucleoside metabolic process	12	0.00130504
GO:0010647	positive regulation of cell communication	35	0.00132385
GO:0009165	nucleotide biosynthetic process	12	0.0013728
GO:0070848	response to growth factor	23	0.00140004
GO:0019637	organophosphate metabolic process	25	0.00141774
GO:0042273	ribosomal large subunit biogenesis	5	0.00150392
GO:1901293	nucleoside phosphate biosynthetic process	12	0.00155198
GO:0048199	vesicle targeting, to, from or within Golgi	6	0.0015607
GO:0043085	positive regulation of catalytic activity	32	0.00157763
GO:0072655	establishment of protein localization to mitochondrion	9	0.00161468
GO:0070201	regulation of establishment of protein localization	21	0.0016177
GO:0009259	ribonucleotide metabolic process	15	0.00171471
GO:0046653	tetrahydrofolate metabolic process	4	0.00173719
GO:0032210	regulation of telomere maintenance via telomerase	5	0.00178341
GO:0031349	positive regulation of defense response	14	0.00178822
GO:0070585	protein localization to mitochondrion	9	0.00183531
GO:0002757	immune response-activating signal transduction	15	0.00184878
GO:0072521	purine-containing compound metabolic process	16	0.00196159
GO:1901657	glycosyl compound metabolic process	13	0.00198323
GO:0033554	cellular response to stress	39	0.00199114
GO:1903749	positive regulation of establishment of protein localization to mitochondrion	7	0.00200753
GO:0032206	positive regulation of telomere maintenance	5	0.002097
GO:0006461	protein complex assembly	29	0.00217527
GO:0070271	protein complex biogenesis	29	0.00217527
GO:0042327	positive regulation of phosphorylation	24	0.00222389
GO:0031334	positive regulation of protein complex assembly	9	0.00223685
GO:0009967	positive regulation of signal transduction	30	0.00224797
GO:0001649	osteoblast differentiation	9	0.00230789
GO:0009119	ribonucleoside metabolic process	12	0.00240931
GO:1902533	positive regulation of intracellular signal transduction	23	0.00246868
GO:1901607	alpha-amino acid biosynthetic process	6	0.00247201
GO:0006448	regulation of translational elongation	4	0.00257721
GO:1904356	regulation of telomere maintenance via telomere lengthening	5	0.00263579
GO:0044093	positive regulation of molecular function	35	0.00273652
GO:1902591	single-organism membrane budding	6	0.00274991
GO:0006901	vesicle coating	6	0.00274991
GO:0010833	telomere maintenance via telomere lengthening	6	0.00274991
GO:0006508	proteolysis	32	0.00288308
GO:0006986	response to unfolded protein	8	0.00289553
GO:0001934	positive regulation of protein phosphorylation	23	0.00296434
GO:0043254	regulation of protein complex assembly	12	0.00299998
GO:0046394	carboxylic acid biosynthetic process	11	0.0030299
GO:0016053	organic acid biosynthetic process	11	0.0030299
GO:0019320	hexose catabolic process	5	0.00304348
GO:0051084	'de novo' posttranslational protein folding	5	0.00304348
GO:0030036	actin cytoskeleton organization	15	0.00305285
GO:0030030	cell projection organization	31	0.00309686
GO:0006091	generation of precursor metabolites and energy	14	0.00311521
GO:0007399	nervous system development	43	0.00317528
GO:0010638	positive regulation of organelle organization	18	0.00317801
GO:0006903	vesicle targeting	6	0.00320822
GO:0045087	innate immune response	25	0.00324394
GO:0000462	maturation of SSU-rRNA from tricistronic rRNA transcript (SSU-rRNA, 5.8S rRNA, LSU-rRNA)	4	0.003255
GO:1900740	positive regulation of protein insertion into mitochondrial membrane involved in apoptotic signaling pathway	4	0.003255
GO:1900739	regulation of protein insertion into mitochondrial membrane involved in apoptotic signaling pathway	4	0.003255
GO:1903747	regulation of establishment of protein localization to mitochondrion	7	0.00332716
GO:0002576	platelet degranulation	6	0.00337253
GO:0031401	positive regulation of protein modification process	26	0.00343666
GO:0044712	single-organism catabolic process	27	0.00349595
GO:0031647	regulation of protein stability	9	0.00349604
GO:0009179	purine ribonucleoside diphosphate metabolic process	6	0.00354281
GO:0009135	purine nucleoside diphosphate metabolic process	6	0.00354281
GO:0050821	protein stabilization	7	0.00359814
GO:0071353	cellular response to interleukin-4	4	0.003631
GO:0000723	telomere maintenance	7	0.0038852
GO:0051668	localization within membrane	6	0.00390175
GO:0009185	ribonucleoside diphosphate metabolic process	6	0.00390175
GO:0000902	cell morphogenesis	30	0.00394656
GO:0009892	negative regulation of metabolic process	47	0.0039479
GO:0006458	'de novo' protein folding	5	0.00398401
GO:0051650	establishment of vesicle localization	9	0.00401784
GO:0001844	protein insertion into mitochondrial membrane involved in apoptotic signaling pathway	4	0.00403245
GO:0010562	positive regulation of phosphorus metabolic process	25	0.00403798
GO:0045937	positive regulation of phosphate metabolic process	25	0.00403798
GO:0009116	nucleoside metabolic process	12	0.00408254
GO:0002253	activation of immune response	15	0.00425846
GO:0035966	response to topologically incorrect protein	8	0.00428578
GO:0007167	enzyme linked receptor protein signaling pathway	26	0.00437769
GO:0032989	cellular component morphogenesis	31	0.00437896
GO:0051204	protein insertion into mitochondrial membrane	4	0.00445985
GO:0006760	folic acid-containing compound metabolic process	4	0.00445985
GO:1901800	positive regulation of proteasomal protein catabolic process	6	0.00448792
GO:0019886	antigen processing and presentation of exogenous peptide antigen via MHC class II	6	0.00448792
GO:0030182	neuron differentiation	30	0.0045429
GO:0009605	response to external stimulus	46	0.00459618
GO:0002764	immune response-regulating signaling pathway	17	0.00476839
GO:0006367	transcription initiation from RNA polymerase II promoter	10	0.0047854
GO:0043408	regulation of MAPK cascade	19	0.00484144
GO:0048207	vesicle targeting, rough ER to cis-Golgi	5	0.00510385
GO:0048208	COPII vesicle coating	5	0.00510385
GO:0008652	cellular amino acid biosynthetic process	6	0.00513427
GO:0002495	antigen processing and presentation of peptide antigen via MHC class II	6	0.00536364
GO:1903829	positive regulation of cellular protein localization	11	0.00537198
GO:0051648	vesicle localization	9	0.00537547
GO:0002504	antigen processing and presentation of peptide or polysaccharide antigen via MHC class II	6	0.00560017
GO:0046365	monosaccharide catabolic process	5	0.00573551
GO:0030490	maturation of SSU-rRNA	4	0.00590237
GO:0032212	positive regulation of telomere maintenance via telomerase	4	0.00590237
GO:0070670	response to interleukin-4	4	0.00590237
GO:0010821	regulation of mitochondrion organization	11	0.00615072
GO:0032200	telomere organization	7	0.00618222
GO:0030029	actin filament-based process	16	0.00619793
GO:0032270	positive regulation of cellular protein metabolic process	29	0.00620257
GO:0006096	glycolytic process	5	0.00641727
GO:1904358	positive regulation of telomere maintenance via telomere lengthening	4	0.00643805
GO:1901030	positive regulation of mitochondrial outer membrane permeabilization involved in apoptotic signaling pathway	4	0.00643805
GO:1901137	carbohydrate derivative biosynthetic process	20	0.00672139
GO:0090114	COPII-coated vesicle budding	5	0.00677746
GO:0006757	ATP generation from ADP	5	0.00677746
GO:0043648	dicarboxylic acid metabolic process	6	0.00689418
GO:0000165	MAPK cascade	19	0.00712544
GO:0048468	cell development	40	0.00714355
GO:0051247	positive regulation of protein metabolic process	30	0.00774808
GO:0010605	negative regulation of macromolecule metabolic process	42	0.00800058
GO:0005996	monosaccharide metabolic process	10	0.00830308
GO:0032880	regulation of protein localization	21	0.00833043
GO:0009168	purine ribonucleoside monophosphate biosynthetic process	5	0.0083515
GO:0009127	purine nucleoside monophosphate biosynthetic process	5	0.0083515
GO:0006164	purine nucleotide biosynthetic process	9	0.00872117
GO:0009132	nucleoside diphosphate metabolic process	6	0.00903819
GO:0051726	regulation of cell cycle	21	0.00947162
GO:0006928	movement of cell or subcellular component	35	0.00995931
hsa03010	Ribosome	26	8.82793e-18
hsa03050	Proteasome	14	1.90487e-12
hsa05169	Epstein-Barr virus infection	19	4.38832e-08
hsa00970	Aminoacyl-tRNA biosynthesis	9	5.31504e-05
hsa01130	Biosynthesis of antibiotics	15	0.000106471
hsa01230	Biosynthesis of amino acids	9	0.000121536
hsa01200	Carbon metabolism	10	0.000447893
hsa00670	One carbon pool by folate	4	0.00740729
hsa05203	Viral carcinogenesis	11	0.00911176
