# Supplementary material for: A secretome profile indicative of oleate-induced proliferation of HepG2 hepatocellular carcinoma cells
Source: Exp Mol Med. 2018 Aug 3;50(8):93. doi: 10.1038/s12276-018-0120-3 (PMC6076227; doi:10.1038/s12276-018-0120-3)
Supplement: Supplementary file 7 — Supplementary Table S7 [file 12276_2018_120_MOESM7_ESM.xlsx]

## Sheet: Supplementary Table S7
Supplementary Table S7. Associations of the selected four proteins with cancer pathophysiological features.
Protein	Tumor type	Association	Reference
MIF	Colon cancer	Up-regulation of MIF is associated with an increasing grade of dysplasia. Exogenous MIF inhibited apoptosis and promoted anchorage-independent growth.	Wilson JM, Coletta PL, Cuthbert RJ, Scott N, MacLennan K, Hawcroft G, et al. Macrophage migration inhibitory factor promotes intestinal tumorigenesis. Gastroenterology. 2005;129:1485–503.
	Colon cancer	MIF promotes tumor invasion and metastasis via the Rho-dependent pathway.	Sun B, Nishihira J, Yoshiki T, et al. Macrophage migration inhibitory factor promotes tumor invasion and metastasis via the Rho-dependent pathway. Clin. Cancer Res. 2005;11:1050–8.
	Colon cancer	MIF expression was upregulated and serum MIF concentration was positively correlated with an increased risk of hepatic metastasis in colon cancer patients. Addition of recombinant MIF significantly increased their invasiveness and the expression of several cancer-related genes.	He XX, Chen K, Yang J, Li XY, Gan HY, Liu CY, Coleman TR, Al-Abed Y. Macrophage migration inhibitory factor promotes colorectal cancer. Mol Med. 2009;15(1-2):1-10.
	Chronic lymphocytic leukemia	Increased expression of MIF induced CD74 activation that promotes IL-8 secretion, which plays a critical role in regulating the survival of the malignant cells.	Binsky I, Haran M, Starlets D, Gore Y, Lantner F, Harpaz N, et al. IL-8 secreted in a macrophage migration-inhibitory factor- and CD74-dependent manner regulates B cell chronic lymphocytic leukemia survival. Proc Natl Acad Sci USA. 2007;104:13408–13.
	B cell lymphoma	MIF is expressed predominantly within the tumor-associated neovasculature. Anti-MIF monoclonal antibody markedly inhibited the neovascularization response.	Chesney J, Metz C, Bacher M, Peng T, Meinhardt A, Bucala R. An essential role for macrophage migration inhibitory factor (MIF) in angiogenesis and the growth of a murine lymphoma. Mol Med. 1999;5:181–91.
	Breast cancer	MIF is overexpressed in breast cancer tissues. The level of MIF shows the positive correlation with the expression of IL-8 and tumor microvessel density. The patients with positive MIF expression in tumor tissues shows a significantly worse disease-free survival.	Xu X, Wang B, Ye C, Yao C, Lin Y, Huang X, et al. Overexpression of macrophage migration inhibitory factor induces angiogenesis in human breast cancer. Cancer Lett. 2008;261:147–57.
	Head and neck cancer	Strong MIF expression in the tumor is associated with higher lymph node metastasis and reduced survival in HNC patients.	Dumitru CA, Gholaman H, Trellakis S, Bruderek K, Dominas N, Gu X, Bankfalvi A, Whiteside TL, Lang S, Brandau S. Tumor-derived macrophage migration inhibitory factor modulates the biology of head and neck cancer cells via neutrophil activation. Int J Cancer. 2011;129(4):859-69.
	Ovarian cancer	MIF is expressed in malignant ovarian tumors, and active MIF is found in malignant ascitic fluid. Autocrine production of MIF by ovarian cancer cells stimulates other cytokines, chemokines, and angiogenic factors that promote colonization of the peritoneum and neovascularization of tumor deposits.	Hagemann T, Robinson SC, Thompson RG, Charles K, Kulbe H, Balkwill FR. Ovarian cancer cell-derived migration inhibitory factor enhances tumor growth, progression, and angiogenesis. Mol Cancer Ther. 2007;6(7):1993-2002.
	Liver cancer	Both mRNA and protein level of MIF are overexpressed in hepatocellular carcinoma tissues compared to non-tumor tissues. MIF as an autocrine-acting factor stimulates angiogenesis and metastasis in liver cancer by promoting expression of angiogenic factors and migration of tumor cells.	Ren Y, Tsui HT, Poon RT, Ng IO, Li Z, Chen Y, Jiang G, Lau C, Yu WC, Bacher M, Fan ST. Macrophage migration inhibitory factor: roles in regulating tumor cell migration and expression of angiogenic factors in hepatocellular carcinoma. Int J Cancer. 2003; 20;107(1):22-9.
	Lung cancer	MIF level was increased in lung cancer. MIF expression in non-small cell lung cancer is closely associated with tumor levels of angiogenic chemokines and with vessel density. High levels of MIF is associated with risk of recurrence after resection of lung cancer.	White ES, Flaherty KR, Carskadon S, Brant A, Iannettoni MD, Yee J, Orringer MB, Arenberg DA. Macrophage migration inhibitory factor and CXC chemokine expression in non-small cell lung cancer: role in angiogenesis and prognosis. Clin Cancer Res. 2003;9(2):853-60.
	Pancreatic cancer	MIF was induced in the hypoxic condition of pancreatic adenocarcinoma.	Winner M, Koong AC, Rendon BE, Zundel W, Mitchell RA. Amplification of tumor hypoxic responses by macrophage migration inhibitory factor-dependent hypoxia-inducible factor stabilization. Cancer Res. 2007;67:186–93.
	Prostate cancer	Prostate cancer cell lines shows increased MIF gene expression and protein levels compared with normal human prostate or benign prostate epithelial cells. Inhibition of MIF significantly decreased tumor volume and tumor angiogenesis.	Meyer-Siegler KL, Iczkowski KA, Leng L, Bucala R, Vera PL. Inhibition of macrophage migration inhibitory factor or its receptor (CD74) attenuates growth and invasion of DU-145 prostate cancer cells. J Immunol. 2006;177:8730–9.
THBS1	Breast cancer	THBS1, through the activation of endogenous TGF-beta 1 promotes tumor cell invasion in breast cancer cells.	Albo D, Berger DH, Wang TN, Hu X, Rothman V, Tuszynski GP. Thrombospondin-1 and transforming growth factor-beta l promote breast tumor cell invasion through up-regulation of the plasminogen/plasmin system. Surgery. 1997;122(2):493-9
	Breast cancer	THBS1 in the mammary tumor microenvironment promotes metastasis to the lung.	Yee KO, Connolly CM, Duquette M, Kazerounian S, Washington R, Lawler J. The effect of thrombospondin-1 on breast cancer metastasis. Breast Cancer Res Treat. 2009;114(1):85-96.
	Breast cancer	Circulating levels of THBS1 is a marker of breast cancer aggressiveness and THBS1 has a pro-angiogenic role in breast cancer.	Byrne GJ, Hayden KE, McDowell G, Lang H, Kirwan CC, Tetlow L, Kumar S, Bundred NJ. Angiogenic characteristics of circulating and tumoural thrombospondin-1 in breast cancer. Int J Oncol. 2007;31(5):1127-32.
	Breast cancer	Up-regulation of THBS1 is associated with chemotherapy resistance in breast cancer patients through the integrin β1/mTOR pathway.	Wang T, Srivastava S, Hartman M, Buhari SA, Chan CW, Iau P, Khin LW, Wong A, Tan SH, Goh BC, Lee SC. High expression of intratumoral stromal proteins is associated with chemotherapy resistance in breast cancer. Oncotarget. 2016;7(34):55155-55168.
	Bladder cancer	THBS1 expression plays a role in cancer cell growth and metastasis of human gallbladder adenocarcinomas, and stromal THBS1 level is a good predictor of vascular involvement and lymph node metastasis.	Ohtani Y, Kijima H, Dowaki S, Kashiwagi H, Tobita K, Tsukui M, Tanaka Y, Tsuchida T, Tokunaga T, Yamazaki H, Nakamura M, Ueyama Y, Tanaka M, Tajima T, Makuuchi H. Stromal expression of thrombospondin-1 is correlated with growth and metastasis of human gallbladder carcinoma. Int J Oncol. 1999;15(3):453-7.
	Bladder cancer	Increased tumour cell THBS-1 expression is related to increased microvessel density and VEGF expression, suggesting that both tumour and stromal TSP-1 expression may play a role in tumour aggressiveness and angiogenesis.	Ioachim E, Michael MC, Salmas M, Damala K, Tsanou E, Michael MM, Malamou-Mitsi V, Stavropoulos NE. Thrombospondin-1 expression in urothelial carcinoma: prognostic significance and association with p53 alterations, tumour angiogenesis and extracellular matrix components. BMC Cancer. 2006;6:140.
	Liver cancer	High expression of THBS1 is associated with tumor invasiveness and progression in HCC as a proangiogenic factor in view of its positive correlation with VEGF expression.	Poon RT, Chung KK, Cheung ST, Lau CP, Tong SW, Leung KL, Yu WC, Tuszynski GP, Fan ST. Clinical significance of thrombospondin 1 expression in hepatocellular carcinoma. Clin Cancer Res. 2004;10(12 Pt 1):4150-7.
	Gastrointestinal cancer, lung cancer, breast cancer	THBS1 level was elevated in blood of patients with various malignant neoplasms, implying a role in tumor cell metastasis.	Tuszynski GP, Smith M, Rothman VL, Capuzzi DM, Joseph RR, Katz J, Besa EC, Treat J, Switalska HI. Thrombospondin levels in patients with malignancy. Thromb Haemost. 1992;67(6):607-11.
	Gastric cancer	Overexpression of THBS1 in stromal myofibroblasts is associated with tumor growth and nodal metastasis in gastric carcinoma.	Lin XD, Chen SQ, Qi YL, Zhu JW, Tang Y, Lin JY. Overexpression of thrombospondin-1 in stromal myofibroblasts is associated with tumor growth and nodal metastasis in gastric carcinoma. J Surg Oncol. 2012;106(1):94-100.
	Gastric cancer	THBS1 expression was increased in cancer tissues. Increased expression of THBS1 is significantly correlated with tumor differentiation by mediating PI3K/Akt/mTOR signaling pathway. Cancer cell invasion and migration were decreased by knockdown of THBS1.	Huang T, Wang L, Liu D, Li P, Xiong H, Zhuang L, Sun L, Yuan X, Qiu H. FGF7/FGFR2 signal promotes invasion and migration in human gastric cancer through upregulation of thrombospondin-1. Int J Oncol. 2017;50(5):1501-1512.
	Oral cancer	THBS1 induced by TGFB1 promotes migration of cancer cells and stimulates the expression of MMPs partly through the integrin signaling, thereby favoring cancer cell invasion.	Pal SK, Nguyen CT, Morita KI, Miki Y, Kayamori K, Yamaguchi A, Sakamoto K. THBS1 is induced by TGFB1 in the cancer stroma and promotes invasion of oral squamous cell carcinoma. J Oral Pathol Med. 2016;45(10):730-739.
	Ovarian cancer	High THBS1 is an independent predictor of worse progression-free and overall survival in women with advanced-stage epithelial ovarian cancer.	Secord AA, Darcy KM, Hutson A, Lee PS, Havrilesky LJ, Grace LA, Berchuck A; Gynecologic Oncology Group study. Co-expression of angiogenic markers and associations with prognosis in advanced epithelial ovarian cancer: a Gynecologic Oncology Group study. Gynecol Oncol. 2007;106(1):221-32.
	Esophageal squamous cell cancer	THBS1 was over-expressed in ESCC, significantly associated with TNM stage, regional lymph node involvement, and poor survival of ESCC patients.	Zhou ZQ, Cao WH, Xie JJ, Lin J, Shen ZY, Zhang QY, Shen JH, Xu LY, Li EM. Expression and prognostic significance of THBS1, Cyr61 and CTGF in esophageal squamous cell carcinoma. BMC Cancer. 2009;22;9:291.
	Prostate cancer	THBS1 is a potent stimulator of prostate tumor cell migration. THBS1 expression is significantly associated with invasive tumors and with tumors which eventually recurred.	Firlej V, Mathieu JR, Gilbert C, Lemonnier L, Nakhlé J, Gallou-Kabani C, Guarmit B, Morin A, Prevarskaya N, Delongchamps NB, Cabon F. Thrombospondin-1 triggers cell migration and development of advanced prostate tumors. Cancer Res. 2011;71(24):7649-58.
	Pancreatic cancer	Increased expression of THBS1 is shown in aggressive pancreatic tumors when compared with the parental cell line.	McElroy MK, Kaushal S, Tran Cao HS, Moossa AR, Talamini MA, Hoffman RM, Bouvet M. Upregulation of thrombospondin-1 and angiogenesis in an aggressive human pancreatic cancer cell line selected for high metastasis. Mol Cancer Ther. 2009;8(7):1779-86.
PDIA3	Breast cancer	The expression of the PDIA3 gene was increased in carcinomas and in tumors with lymph node metastasis.	Ramos FS, Serino LT, Carvalho CM, Lima RS, Urban CA, Cavalli IJ, Ribeiro EM. PDIA3 and PDIA6 gene expression as an aggressiveness marker in primary ductal breast cancer. Genet Mol Res. 2015;14(2):6960-7.
	Breast cancer	PDIA3 promotes the development of bone metastasis in breast cancer.	Santana-Codina N, Carretero R, Sanz-Pamplona R, Cabrera T, Guney E, Oliva B, Clezardin P, Olarte OE, Loza-Alvarez P, Méndez-Lucas A, Perales JC, Sierra A. A transcriptome-proteome integrated network identifies endoplasmic reticulum thiol oxidoreductase (ERp57) as a hub that mediates bone metastasis. Mol Cell Proteomics. 2013;12(8):2111-25.
	Breast cancer, colon cancer	PDIA3 promotes cell proliferation and cell cycle progression of cancer cells.	Hussmann M, Janke K, Kranz P, Neumann F, Mersch E, Baumann M, Goepelt K, Brockmeier U, Metzen E. Depletion of the thiol oxidoreductase ERp57 in tumor cells inhibits proliferation and increases sensitivity to ionizing radiation and chemotherapeutics. Oncotarget. 2015;6(36):39247-61.
	Cervical cancer	PDIA3 was overexpressed in cervical cancers, associated with low overall survival and recurrence-free survival rates.	Liao CJ, Wu TI, Huang YH, Chang TC, Wang CS, Tsai MM, Lai CH, Liang Y, Jung SM, Lin KH. Glucose-regulated protein 58 modulates cell invasiveness and serves as a prognostic marker for cervical cancer. Cancer Sci. 2011;102(12):2255-63.
	Ovarian cancer	PDIA3 was overexpressed in both borderline tumors and invasive ovarian cancers.	Chay D, Cho H, Lim BJ, Kang ES, Oh YJ, Choi SM, Kim BW, Kim YT, Kim JH. ER-60 (PDIA3) is highly expressed in a newly established serous ovarian cancer cell line, YDOV-139. Int J Oncol. 2010;37(2):399-412.
	Ovarian cancer	PDIA3 expression level was increased in ovarian cancer tissue. Knockdown of PDIA3 blocked cell growth and induced the paclitaxel‑induced apoptosis of the ovarian cancer cells, whereas PDIA3 overexpression had the opposite effects.	Zhao S, Wen Z, Liu S, Liu Y, Li X, Ge Y, Li S. MicroRNA-148a inhibits the proliferation and promotes the paclitaxel-induced apoptosis of ovarian cancer cells by targeting PDIA3. Mol Med Rep. 2015;12(3):3923-9.
	Oral cancer	PDIA3 expression level progressively increased from normal mucosa to pre-OSCC stage and further to OSCC, suggesting its roles in OSCC pathogenesis.	He Y, Shao F, Pi W, Shi C, Chen Y, Gong D, Wang B, Cao Z, Tang K. Largescale Transcriptomics Analysis Suggests Over-Expression of BGH3, MMP9 and PDIA3 in Oral Squamous Cell Carcinoma. PLoS One. 2016;11(1):e0146530.
	Lung cancer	PDIA3 was overexpressed in lung adenocarcinomas in both mRNA and protein level.	Chen G, Gharib TG, Huang CC, Thomas DG, Shedden KA, Taylor JM, Kardia SL, Misek DE, Giordano TJ, Iannettoni MD, Orringer MB, Hanash SM, Beer DG. Proteomic analysis of lung adenocarcinoma: identification of a highly expressed set of proteins in tumors. Clin Cancer Res. 2002 Jul;8(7):2298-305.
	Liver cancer	Increased expression of PDIA3 is associated with increased cell proliferation and reduced apoptotic cell death. Hepatocellular carcinoma patient with higher PDIA3 expression showed shorter disease-free and overall survival times, indicating poor prognosis.	Takata H, Kudo M, Yamamoto T, Ueda J, Ishino K, Peng WX, Wada R, Taniai N, Yoshida H, Uchida E, Naito Z. Increased expression of PDIA3 and its association with cancer cell proliferation and poor prognosis in hepatocellular carcinoma. Oncol Lett. 2016;12(6):4896-4904.
	Malignant melanoma	Downregulation of PDIA3 by miR-330-5p inhibits malignant melanoma proliferation and migration.	Su BB, Zhou SW, Gan CB, Zhang XN. MiR-330-5p regulates tyrosinase and PDIA3 expression and suppresses cell proliferation and invasion in cutaneous malignant melanoma. J Surg Res. 2016;203(2):434-40.
	Pancreatic cancer	The expression level of PDIA3 in pancreatic cancer tissues was much higher than that in normal tissues, which was significantly associated with perineural invasion.	Jiang H, Duan B, He C, Geng S, Shen X, Zhu H, Sheng H, Yang C, Gao H. Cytoplasmic HSP90α expression is associated with perineural invasion in pancreatic cancer. Int J Clin Exp Pathol. 2014;7(6):3305-11.
APOA1	Breast cancer	Serum levels of ApoA1 was higher in breast cancer cases than the controls.	Han CZ, Du LL, Jing JX, Zhao XW, Tian FG, Shi J, Tian BG, Liu XY, Zhang LJ. Associations among lipids, leptin, and leptin receptor gene Gin223Arg polymorphisms and breast cancer in China. Biol Trace Elem Res. 2008;126(1-3):38-48.
	Bladder cancer	The levels of ApoA1 was elevated in bladder cancer urine specimens than controls.	Chen YT, Chen CL, Chen HW, Chung T, Wu CC, Chen CD, Hsu CW, Chen MC, Tsui KH, Chang PL, Chang YS, Yu JS. Discovery of novel bladder cancer biomarkers by comparative urine proteomics using iTRAQ technology. J Proteome Res. 2010;9(11):5803-15.
	Bladder cancer	ApoA1 expression level was correlated with aggressiveness of bladder transitional cell carcinoma in urine samples from patients.	Li H, Li C, Wu H, Zhang T, Wang J, Wang S, Chang J. Identification of Apo-A1 as a biomarker for early diagnosis of bladder transitional cell carcinoma. Proteome Sci. 2011;9(1):21.
	Colon cancer	Serum level of ApoA1 was upregulated in colorectal cancer patients relative to normal controls.	Lim LC, Looi ML, Zakaria SZ, Sagap I, Rose IM, Chin SF, Jamal R. Identification of Differentially Expressed Proteins in the Serum of Colorectal Cancer Patients Using 2D-DIGE Proteomics Analysis. Pathol Oncol Res. 2016;22(1):169-77.
	Colon cancer	The expression of ApoA1 was higher in metastatic tumors associated with colonic adenocarcinoma progression in both mRNA and protein levels.	Tachibana M, Ohkura Y, Kobayashi Y, Sakamoto H, Tanaka Y, Watanabe J, Amikura K, Nishimura Y, Akagi K. Expression of apolipoprotein A1 in colonic adenocarcinoma. Anticancer Res. 2003;23(5b):4161-7.
	Lung cancer	The expression level of Pro-ApoA1 was elevated in lung cancer patients with brain metastases.	Marchi N, Mazzone P, Fazio V, Mekhail T, Masaryk T, Janigro D. ProApolipoprotein A1: a serum marker of brain metastases in lung cancer patients. Cancer. 2008;112(6):1313-24.
	Liver cancer	ApoA1 was upregulated in patients with hepatocellular carcinoma than those with chronic liver disease.	Gray J, Chattopadhyay D, Beale GS, Patman GL, Miele L, King BP, Stewart S, Hudson M, Day CP, Manas DM, Reeves HL. A proteomic strategy to identify novel serum biomarkers for liver cirrhosis and hepatocellular cancer in individuals with fatty liver disease. BMC Cancer. 2009;9:271.
