# Supplementary material for: A secretome profile indicative of oleate-induced proliferation of HepG2 hepatocellular carcinoma cells
Source: Exp Mol Med. 2018 Aug 3;50(8):93. doi: 10.1038/s12276-018-0120-3 (PMC6076227; doi:10.1038/s12276-018-0120-3)
Supplement: Supplementary file 8 — Supplementary Table S8 [file 12276_2018_120_MOESM8_ESM.xlsx]

## Sheet: Supplementary Table S8
Supplementary Table S8. Previous cancer secretome studies.
				For 4 selected protein
Cancer type	Secretome size	DSP size	Proposed Markers	Detection of four secreted proteins proposed in this study	Differential expression of four secreted proteins proposed in this study	References
Various cancers (Oral, bladder, breast, and cervix cancers, lung and pancreatic ductal adenocarcinoma, nasopharyngeal, colorectal, hepatocellular and epidermoid carcinoma, T cell lymphoma)	4,584 proteins (on average, 1,300 proteins identified per cell line).	-	94 potential pan-cancer markers. Marker candidates selective for each tumor type: for example, CD14 (liver cancer), stromal cell-derived factor 1 (lung cancer), and cathepsin L1 and interferon-induced 17-kDa protein (nasopharyngeal carcinoma).	MIF, ApoA1, PDIA3, THBS1, FASN, and EEF2 in at least one of cell lines	-	Wu CC, Hsu CW, Chen CD, Yu CJ, Chang KP, Tai DI, Liu HP, Su WH, Chang YS, Yu JS. Candidate serological biomarkers for cancer identified from the secretomes of 23 cancer cell lines and the human protein atlas. Mol Cell Proteomics. 2010;9(6):1100-17.
Breast cancer	1139	-	Elafin, KLK5, KLK6, KLK10	MIF, PDIA3, THBS1, FASN, and EEF2	-	Kulasingam V, Diamandis EP. Proteomics analysis of conditioned media from three breast cancer cell lines: a mine for biomarkers and therapeutic targets. Mol Cell Proteomics. 2007;6(11):1997-2011.
Colon cancer	910	-	GDF15, TFF3, AGR2, TGM2, LCN2, IGFBP7	PDIA3, THBS1, FASN, and EEF2	-	Xue H, Lü B, Zhang J, Wu M, Huang Q, Wu Q, Sheng H, Wu D, Hu J, Lai M. Identification of serum biomarkers for colorectal cancer metastasis using a differential secretome approach. J Proteome Res. 2010;9(1):545-55.
Gastric cancer	90	-	GRN	THBS1 and EEF2	-	Loei H, Tan HT, Lim TK, Lim KH, So JB, Yeoh KG, Chung MC. Mining the gastric cancer secretome: identification of GRN as a potential diagnostic marker for early gastric cancer. J Proteome Res. 2012;11(3):1759-72.
Glioblastoma	148	-	Vinculin, Tenascin XB, SERPIN F1 and TIMP-1		-	Polisetty RV, Gupta MK, Nair SC, Ramamoorthy K, Tiwary S, Shiras A, Chandak GR, Sirdeshmukh R. Glioblastoma cell secretome: analysis of three glioblastoma cell lines reveal 148 non-redundant proteins. J Proteomics. 2011;74(10):1918-25.
Head and neck cancer	122	-	α-enolase, PPIA, hnRNPK, 14-3-3ζ, 14-3-3σ	PDIA3, THBS1, and EEF2	-	Ralhan R, Masui O, Desouza LV, Matta A, Macha M, Siu KW. Identification of proteins secreted by head and neck cancer cell lines using LC-MS/MS: Strategy for discovery of candidate serological biomarkers. Proteomics. 2011;11(12):2363-76.
Lung cancer	382	-	C4BP	ApoA1, THBS1, FASN, and EEF2	-	Luo X, Liu Y, Wang R, Hu H, Zeng R, Chen H. A high-quality secretome of A549 cells aided the discovery of C4b-binding protein as a novel serum biomarker for non-small cell lung cancer. J Proteomics. 2011;74(4):528-38.
Lung cancer	1830	-	ADAM-17, osteoprotegerin, pentraxin 3, follistatin, and TNF receptor superfamily member 1A	MIF, PDIA3, THBS1, FASN, and EEF2	-	Planque C, Kulasingam V, Smith CR, Reckamp K, Goodglick L, Diamandis EP. Identification of five candidate lung cancer biomarkers by proteomics analysis of conditioned media of four lung cancer cell lines. Mol Cell Proteomics. 2009;8(12):2746-58.
Ovarian cancer	420	-	clusterin, IGFBP6	MIF, PDIA3, THBS1, FASN, and EEF2	-	Gunawardana CG, Kuk C, Smith CR, Batruch I, Soosaipillai A, Diamandis EP. Comprehensive analysis of conditioned media from ovarian cancer cell lines identifies novel candidate markers of epithelial ovarian cancer. J Proteome Res. 2009;8(10):4705-13.
Pancreatic cancer	1427	-	ULBP2	ApoA1, MIF, PDIA3, THBS1, FASN, and EEF2	-	Chang YT, Wu CC, Shyr YM, Chen TC, Hwang TL, Yeh TS, Chang KP, Liu HP, Liu YL, Tsai MH, Chang YS, Yu JS. Secretome-based identification of ULBP2 as a novel serum marker for pancreatic cancer detection. PLoS One. 2011;6(5):e20029.
Prostate cancer	2124	-	Follistatin, CXCL16, PTX3, SPON2	MIF, PDIA3, THBS1, FASN, and EEF2	-	Sardana G, Jung K, Stephan C, Diamandis EP. Proteomic analysis of conditioned media from the PC3, LNCaP, and 22Rv1 prostate cancer cell lines: discovery and validation of candidate prostate cancer biomarkers. J Proteome Res. 2008;7(8):3329-38.
Thyroid cancer	154	-	nucleolin, PTMA, clusterin, CYR61, biotinidase, and enolase 1	THBS1	-	Kashat L, So AK, Masui O, Wang XS, Cao J, Meng X, Macmillan C, Ailles LE, Siu KW, Ralhan R, Walfish PG. Secretome-based identification and characterization of potential biomarkers in thyroid cancer. J Proteome Res. 2010;9(11):5757-69.
Colon cancer	2703	522	MCM5	ApoA1, MIF, PDIA3, THBS1, FASN, and EEF2	MIF, PDIA3, THBS1, FASN were up-regulated, whereas ApoA1 and EEF2 was down-regulated	de Wit M, Kant H, Piersma SR, Pham TV, Mongera S, van Berkel MP, Boven E, Pontén F, Meijer GA, Jimenez CR, Fijneman RJ. Colorectal cancer candidate biomarkers identified by tissue secretome proteome profiling. J Proteomics. 2014;99:26-39.
Colon cancer	1125	214	CTSL, CST3, SPP1	PDIA3, THBS1, FASN, and EEF2		Rangiah K, Tippornwong M, Sangar V, Austin D, Tétreault MP, Rustgi AK, Blair IA, Yu KH. Differential secreted proteome approach in murine model for candidate biomarker discovery in colon cancer. J Proteome Res. 2009;8(11):5153-64.
Colon cancer	1446	123	EFEMP2			Yao L, Lao W, Zhang Y, Tang X, Hu X, He C, Hu X, Xu LX. Identification of EFEMP2 as a serum biomarker for the early detection of colorectal cancer with lectin affinity capture assisted secretome analysis of cultured fresh tissues. J Proteome Res. 2012;11(6):3281-94.
Esophageal squamous cell carcinoma	340	196	PDIA3, GDI2, LGALS3BP	MIF, PDIA3, THBS1, FASN, and EEF2	PDIA3, THBS1, FASN, and EEF2 were up-regulated, whereas MIF was down-regulated	Kashyap MK, Harsha HC, Renuse S, Pawar H, Sahasrabuddhe NA, Kim MS, Marimuthu A, Keerthikumar S, Muthusamy B, Kandasamy K, Subbannayya Y, Prasad TS, Mahmood R, Chaerkady R, Meltzer SJ, Kumar RV, Rustgi AK, Pandey A. SILAC-based quantitative proteomic approach to identify potential biomarkers from the esophageal squamous cell carcinoma secretome. Cancer Biol Ther. 2010;10(8):796-810.
Gastric cancer	2205	308	PCSK9, LMAN2, PDAP1	MIF, PDIA3, THBS1, FASN, and EEF2	MIF, PDIA3, FASN, and EEF2 were up-regulated, whereas THBS1 was down-regulated	Marimuthu A, Subbannayya Y, Sahasrabuddhe NA, Balakrishnan L, Syed N, Sekhar NR, Katte TV, Pinto SM, Srikanth SM, Kumar P, Pawar H, Kashyap MK, Maharudraiah J, Ashktorab H, Smoot DT, Ramaswamy G, Kumar RV, Cheng Y, Meltzer SJ, Roa JC, Chaerkady R, Prasad TS, Harsha HC, Chatterjee A, Pandey A. SILAC-based quantitative proteomic analysis of gastric cancer secretome. Proteomics Clin Appl. 2013;7(5-6…
Gastric cancer	1365	237	CTSS			Yang Y, Lim SK, Choong LY, Lee H, Chen Y, Chong PK, Ashktorab H, Wang TT, Salto-Tellez M, Yeoh KG, Lim YP. Cathepsin S mediates gastric cancer cell migration and invasion via a putative network of metastasis-associated proteins. J Proteome Res. 2010;9(9):4767-78.
Head and neck cancer	2472	225	HGFA, OLFM4, FBLN1, IGFBP3	PDIA3, THBS1, FASN, and EEF2	PDIA3, THBS1, and EEF2 were up-regulated, whereas FASN was not significantly changed	Marimuthu A, Chavan S, Sathe G, Sahasrabuddhe NA, Srikanth SM, Renuse S, Ahmad S, Radhakrishnan A, Barbhuiya MA, Kumar RV, Harsha HC, Sidransky D, Califano J, Pandey A, Chatterjee A. Identification of head and neck squamous cell carcinoma biomarker candidates through proteomic analysis of cancer cell secretome. Biochim Biophys Acta. 2013;1834(11):2308-16.
Liver cancer	1528	173	CHI3L1, MASP2	MIF, PDIA3, THBS1, FASN, and EEF2	THBS1 was up-regulated	Ding W, Qiu Q, Liu G, Liu J, Mao R, Lin B. Identification of CHI3L1 and MASP2 as a biomarker pair for liver cancer through integrative secretome and transcriptome analysis. OMICS. 2014;18(10):658-61.
Pancreatic cancer	195	145	LOXL2, ApoE, integrin β1, FAM3C, HSPG2, CD9	THBS1	THBS1 was down-regulated	Grønborg M, Kristiansen TZ, Iwahori A, Chang R, Reddy R, Sato N, Molina H, Jensen ON, Hruban RH, Goggins MG, Maitra A, Pandey A. Biomarker discovery from pancreatic cancer secretome using a differential proteomic approach. Mol Cell Proteomics. 2006;5(1):157-71.
Pancreatic cancer	3479	504	AGR2, OLFM4, SYCN, COL6A1, PIGR	ApoA1, MIF, PDIA3, THBS1, FASN, and EEF2 in at least one of cell lines	THBS1 was down-regulated	Makawita S, Smith C, Batruch I, Zheng Y, Rückert F, Grützmann R, Pilarsky C, Gallinger S, Diamandis EP. Integrated proteomic profiling of cell line conditioned media and pancreatic juice for the identification of pancreatic cancer biomarkers. Mol Cell Proteomics. 2011;10(10):M111.008599.
